# Supplementary material for: Integrative analysis of non-small cell lung cancer patient-derived xenografts identifies distinct proteotypes associated with patient outcomes
Source: Nat Commun. 2022 Apr 5;13:1811. doi: 10.1038/s41467-022-29444-9 (PMC8983714; doi:10.1038/s41467-022-29444-9)
Supplement: Supplementary file 5 — Supplementary Data 2 [file 41467_2022_29444_MOESM5_ESM.xlsx]

## Sheet: summary
Sheets	Description
LUSC vs LUAD_Proteome	LUSC vs LUAD differential proteome FDR <0.001 on 70vv proteome data, log2 fold change (FC), pvalue
LUAD1 vs LUAD2&LUAD3 _Proteome	LUAD1 differential proteome, log2 fold change (FC), qvalue, location, type, biomarker,drug
LUAD1 Proteome IPA results	LUAD1 proteome enriched pathways, -log(pvalue), z-score(activity), gene set
LUAD2 vs LUAD1&LUAD3 _Proteome	LUAD2 differential proteome, log2 fold change (FC), qvalue, location, type, biomarker,drug
LUAD2 Proteome IPA results	LUAD2 proteome enriched pathways, -log(pvalue), z-score(activity), gene set
LUAD3 vs LUAD1&LUAD2 _Proteome	LUAD3 differential proteome, log2 fold change (FC), qvalue, location, type, biomarker,drug
LUAD3 Proteome IPA results	LUAD3 proteome enriched pathways, -log(pvalue), z-score(activity), gene set
LUSC1 vs LUSC2	LUSC differential proteome, log2 fold change (FC), qvalue, location, type, biomarker,drug
LUSC Proteome IPA results	LUSC proteome enriched pathways, -log(pvalue), z-score(activity), gene set
Proteotype Biomarkers	info on proteins identified as biomarkers for the proteotypes
LUAD3 vs LUAD1_Stromal Proteome	LUAD3 vs LUAD1 differential stromal proteome FDR<0.05 on 70pvv data, log2 fold change (FC), qvalue, location, type, biomarker,drug
LUAD3 vs LUAD1 stromal (mouse) proteome IPA results	LUAD3 vs LUAD1 stromal (mouse)proteome enriched pathways, -log(pvalue), z-score(activity), gene set

## Sheet: LUSC vs. LUAD_Proteome
Gene Name	H/M	HGNC	Protein names	Entry	ENTREZ	Log2Difference	p-val
KRT15	H	HGNC:6421	Keratin, type I cytoskeletal 15 (Cytokeratin-15) (CK-15) (Keratin-15) (K15)	P19012	keratin 15	2.11866	8.18158e-10
KRT6B	H	HGNC:6444	Keratin, type II cytoskeletal 6B (Cytokeratin-6B) (CK-6B) (Keratin-6B) (K6B) (Type-II keratin Kb10)	P04259	keratin 6B	1.98805	1.68368e-06
KRT7	H	HGNC:6445	Keratin, type II cytoskeletal 7 (Cytokeratin-7) (CK-7) (Keratin-7) (K7) (Sarcolectin) (Type-II keratin Kb7)	P08729	keratin 7	-2.25247	9.65731e-07
A2ML1	H	HGNC:23336	Alpha-2-macroglobulin-like protein 1 (C3 and PZP-like alpha-2-macroglobulin domain-containing protein 9)	A8K2U0	alpha-2-macroglobulin like 1	1.58947	3.21869e-08
ABCC3	H	HGNC:54	Canalicular multispecific organic anion transporter 2 (ATP-binding cassette sub-family C member 3) (Multi-specific organic anion transporter D) (MOAT-D) (Multidrug resistance-associated protein 3)	O15438	ATP binding cassette subfamily C member 3	-0.998769	4.1108e-06
ACAA2	H	HGNC:83	3-ketoacyl-CoA thiolase, mitochondrial (EC 2.3.1.16) (Acetyl-CoA acetyltransferase) (EC 2.3.1.9) (Acetyl-CoA acyltransferase) (Acyl-CoA hydrolase, mitochondrial) (EC 3.1.2.-) (EC 3.1.2.1) (EC 3.1.2.2) (Beta-ketothiolase) (Mitochondrial 3-oxoacyl-CoA thiolase) (T1)	P42765	acetyl-CoA acyltransferase 2	-1.10217	3.46873e-05
ACAP2	H	HGNC:16469	Arf-GAP with coiled-coil, ANK repeat and PH domain-containing protein 2 (Centaurin-beta-2) (Cnt-b2)	Q15057	ArfGAP with coiled-coil, ankyrin repeat and PH domains 2	0.712101	1.90674e-10
ACBD5	H	HGNC:23338	Acyl-CoA-binding domain-containing protein 5	Q5T8D3	acyl-CoA binding domain containing 5	-0.8134	9.15083e-11
ACO1	H	HGNC:117	Cytoplasmic aconitate hydratase (Aconitase) (EC 4.2.1.3) (Citrate hydro-lyase) (Ferritin repressor protein) (Iron regulatory protein 1) (IRP1) (Iron-responsive element-binding protein 1) (IRE-BP 1)	P21399	aconitase 1	-0.690887	1.17118e-05
ACOT9	H	HGNC:17152	Acyl-coenzyme A thioesterase 9, mitochondrial (Acyl-CoA thioesterase 9) (EC 3.1.2.-) (Acyl-CoA thioester hydrolase 9)	Q9Y305	acyl-CoA thioesterase 9	-0.634255	7.22433e-07
ACSF2	H	HGNC:26101	Medium-chain acyl-CoA ligase ACSF2, mitochondrial (EC 6.2.1.2)	Q96CM8	acyl-CoA synthetase family member 2	-1.14052	1.4081e-07
ACSL5	H	HGNC:16526	Long-chain-fatty-acid--CoA ligase 5 (EC 6.2.1.3) (Arachidonate--CoA ligase) (EC 6.2.1.15) (Long-chain acyl-CoA synthetase 5) (LACS 5)	Q9ULC5	acyl-CoA synthetase long chain family member 5	-1.79578	2.58228e-10
ACY1	H	HGNC:177	Aminoacylase-1 (ACY-1) (EC 3.5.1.14) (N-acyl-L-amino-acid amidohydrolase)	Q03154	aminoacylase 1	-0.825873	2.81445e-07
ADGRE5	H	HGNC:1711	Adhesion G protein-coupled receptor E5 (Leukocyte antigen CD97) (CD antigen CD97) [Cleaved into: Adhesion G protein-coupled receptor E5 subunit alpha;Adhesion G protein-coupled receptor E5 subunit beta]	P48960	adhesion G protein-coupled receptor E5	-1.59775	2.2226e-08
ADH7	H	HGNC:256	All-trans-retinol dehydrogenase [NAD(+)] ADH7 (EC 1.1.1.105) (Alcohol dehydrogenase class 4 mu/sigma chain) (EC 1.1.1.1) (Alcohol dehydrogenase class IV mu/sigma chain) (Gastric alcohol dehydrogenase) (Omega-hydroxydecanoate dehydrogenase ADH7) (EC 1.1.1.66) (Retinol dehydrogenase)	P40394	alcohol dehydrogenase 7 (class IV), mu or sigma polypeptide	2.60635	3.08936e-12
AGR2	H	HGNC:328	Anterior gradient protein 2 homolog (AG-2) (hAG-2) (HPC8) (Secreted cement gland protein XAG-2 homolog)	O95994	anterior gradient 2, protein disulphide isomerase family member	-2.08063	2.79375e-06
AGR3	H	HGNC:24167	Anterior gradient protein 3 (AG-3) (AG3) (hAG-3) (Anterior gradient 3 homolog) (Breast cancer membrane protein 11) (Protein disulfide isomerase family A, member 18)	Q8TD06	anterior gradient 3, protein disulphide isomerase family member	-1.60884	4.6556e-06
AK1	H	HGNC:361	Adenylate kinase isoenzyme 1 (AK 1) (EC 2.7.4.3) (EC 2.7.4.6) (ATP-AMP transphosphorylase 1) (ATP:AMP phosphotransferase) (Adenylate monophosphate kinase) (Myokinase)	P00568	adenylate kinase 1	-0.775146	6.0798e-06
ALDH1A1	H	HGNC:402	Retinal dehydrogenase 1 (RALDH 1) (RalDH1) (EC 1.2.1.-) (EC 1.2.1.36) (ALDH-E1) (ALHDII) (Aldehyde dehydrogenase family 1 member A1) (Aldehyde dehydrogenase, cytosolic)	P00352	aldehyde dehydrogenase 1 family member A1	1.24703	0.000139035
ALDH1L1	H	HGNC:3978	Cytosolic 10-formyltetrahydrofolate dehydrogenase (10-FTHFDH) (FDH) (EC 1.5.1.6) (Aldehyde dehydrogenase family 1 member L1)	O75891	aldehyde dehydrogenase 1 family member L1	1.12989	0.000585385
ALDH3B1	H	HGNC:410	Aldehyde dehydrogenase family 3 member B1 (EC 1.2.1.28) (EC 1.2.1.5) (EC 1.2.1.7) (Aldehyde dehydrogenase 7)	P43353	aldehyde dehydrogenase 3 family member B1	-1.41361	1.43771e-05
ALDH7A1	H	HGNC:877	Alpha-aminoadipic semialdehyde dehydrogenase (Alpha-AASA dehydrogenase) (EC 1.2.1.31) (Aldehyde dehydrogenase family 7 member A1) (EC 1.2.1.3) (Antiquitin-1) (Betaine aldehyde dehydrogenase) (EC 1.2.1.8) (Delta1-piperideine-6-carboxylate dehydrogenase) (P6c dehydrogenase)	P49419	aldehyde dehydrogenase 7 family member A1	-1.00317	9.17773e-05
ALOX15	H	HGNC:433	Polyunsaturated fatty acid lipoxygenase ALOX15 (12/15-lipoxygenase) (Arachidonate 12-lipoxygenase, leukocyte-type) (12-LOX) (EC 1.13.11.31) (Arachidonate 15-lipoxygenase) (15-LOX) (15-LOX-1) (EC 1.13.11.33) (Arachidonate omega-6 lipoxygenase) (Hepoxilin A3 synthase Alox15) (EC 1.13.11.-) (Linoleate 13S-lipoxygenase) (EC 1.13.11.12)	P16050	arachidonate 15-lipoxygenase	1.54043	2.54863e-05
ALPL	H	HGNC:438	Alkaline phosphatase, tissue-nonspecific isozyme (AP-TNAP) (TNSALP) (EC 3.1.3.1) (Alkaline phosphatase liver/bone/kidney isozyme)	P05186	alkaline phosphatase, biomineralization associated	1.32868	0.000296738
ANTXR2	H	HGNC:21732	Anthrax toxin receptor 2 (Capillary morphogenesis gene 2 protein) (CMG-2)	P58335	ANTXR cell adhesion molecule 2	-0.867584	3.80694e-05
ANXA11	H	HGNC:535	Annexin A11 (56 kDa autoantigen) (Annexin XI) (Annexin-11) (Calcyclin-associated annexin 50) (CAP-50)	P50995	annexin A11	-0.676912	9.61303e-08
ANXA3	H	HGNC:541	Annexin A3 (35-alpha calcimedin) (Annexin III) (Annexin-3) (Inositol 1,2-cyclic phosphate 2-phosphohydrolase) (Lipocortin III) (Placental anticoagulant protein III) (PAP-III)	P12429	annexin A3	-1.13848	3.69773e-06
ANXA8	H	HGNC:546	Annexin A8 (Annexin VIII) (Annexin-8) (Vascular anticoagulant-beta) (VAC-beta)	P13928	annexin A8	1.24721	0.000778228
ANXA8L1	H	HGNC:23334	Annexin A8-like protein 1	Q5VT79	annexin A8 like 1	1.23587	0.000112111
ARF4	H	HGNC:655	ADP-ribosylation factor 4	P18085	ADP ribosylation factor 4	-0.787877	3.85936e-12
ARFIP1	H	HGNC:21496	Arfaptin-1 (ADP-ribosylation factor-interacting protein 1)	P53367	ADP ribosylation factor interacting protein 1	-0.613562	4.36297e-09
ARHGDIB	H	HGNC:679	Rho GDP-dissociation inhibitor 2 (Rho GDI 2) (Ly-GDI) (Rho-GDI beta)	P52566	Rho GDP dissociation inhibitor beta	-1.26737	4.79754e-05
ARL6IP5	H	HGNC:16937	PRA1 family protein 3 (ADP-ribosylation factor-like protein 6-interacting protein 5) (ARL-6-interacting protein 5) (Aip-5) (Cytoskeleton-related vitamin A-responsive protein) (Dermal papilla-derived protein 11) (GTRAP3-18) (Glutamate transporter EAAC1-interacting protein) (JM5) (Prenylated Rab acceptor protein 2) (Protein JWa) (Putative MAPK-activating protein PM27)	O75915	ADP ribosylation factor like GTPase 6 interacting protein 5	-1.04286	2.70587e-15
ASL	H	HGNC:746	Argininosuccinate lyase (ASAL) (EC 4.3.2.1) (Arginosuccinase)	P04424	argininosuccinate lyase	-0.923325	1.0732e-10
ATP11A	H	HGNC:13552	Probable phospholipid-transporting ATPase IH (EC 7.6.2.1) (ATPase IS) (ATPase class VI type 11A) (P4-ATPase flippase complex alpha subunit ATP11A)	P98196	ATPase phospholipid transporting 11A	-0.800374	6.77605e-06
ATP1B3	H	HGNC:806	Sodium/potassium-transporting ATPase subunit beta-3 (Sodium/potassium-dependent ATPase subunit beta-3) (ATPB-3) (CD antigen CD298)	P54709	ATPase Na+/K+ transporting subunit beta 3	1.28879	2.53565e-15
BDH1	H	HGNC:1027	D-beta-hydroxybutyrate dehydrogenase, mitochondrial (EC 1.1.1.30) (3-hydroxybutyrate dehydrogenase) (BDH) (Short chain dehydrogenase/reductase family 9C member 1)	Q02338	3-hydroxybutyrate dehydrogenase 1	0.84966	4.37043e-06
C15orf48	H	HGNC:29898	Normal mucosa of esophagus-specific gene 1 protein (Protein FOAP-11)	Q9C002	chromosome 15 open reading frame 48	-1.81861	7.85116e-08
C1orf116	H	HGNC:28667	Specifically androgen-regulated gene protein	Q9BW04	chromosome 1 open reading frame 116	-0.993053	6.60128e-08
CA12	H	HGNC:1371	Carbonic anhydrase 12 (EC 4.2.1.1) (Carbonate dehydratase XII) (Carbonic anhydrase XII) (CA-XII) (Tumor antigen HOM-RCC-3.1.3)	O43570	carbonic anhydrase 12	1.11508	0.000759475
CA13	H	HGNC:14914	Carbonic anhydrase 13 (EC 4.2.1.1) (Carbonate dehydratase XIII) (Carbonic anhydrase XIII) (CA-XIII)	Q8N1Q1	carbonic anhydrase 13	-1.73378	7.93849e-09
CALML3	H	HGNC:1452	Calmodulin-like protein 3 (CaM-like protein) (CLP) (Calmodulin-related protein NB-1)	P27482	calmodulin like 3	2.25042	5.08513e-11
CANT1	H	HGNC:19721	Soluble calcium-activated nucleotidase 1 (SCAN-1) (EC 3.6.1.6) (Apyrase homolog) (Putative MAPK-activating protein PM09) (Putative NF-kappa-B-activating protein 107)	Q8WVQ1	calcium activated nucleotidase 1	-0.705009	3.70737e-08
CAPG	H	HGNC:1474	Macrophage-capping protein (Actin regulatory protein CAP-G)	P40121	capping actin protein, gelsolin like	-0.846053	2.21379e-06
CAPN2	H	HGNC:1479	Calpain-2 catalytic subunit (EC 3.4.22.53) (Calcium-activated neutral proteinase 2) (CANP 2) (Calpain M-type) (Calpain large polypeptide L2) (Calpain-2 large subunit) (Millimolar-calpain) (M-calpain)	P17655	calpain 2	-0.901608	1.32966e-12
CASP8	H	HGNC:1509	Caspase-8 (CASP-8) (EC 3.4.22.61) (Apoptotic cysteine protease) (Apoptotic protease Mch-5) (CAP4) (FADD-homologous ICE/ced-3-like protease) (FADD-like ICE) (FLICE) (ICE-like apoptotic protease 5) (MORT1-associated ced-3 homolog) (MACH) [Cleaved into: Caspase-8 subunit p18;Caspase-8 subunit p10]	Q14790	caspase 8	-1.00869	1.12283e-12
CD151	H	HGNC:1630	CD151 antigen (GP27) (Membrane glycoprotein SFA-1) (Platelet-endothelial tetraspan antigen 3) (PETA-3) (Tetraspanin-24) (Tspan-24) (CD antigen CD151)	P48509	CD151 molecule (Raph blood group)	-0.652663	3.45105e-06
CD2AP	H	HGNC:14258	CD2-associated protein (Adapter protein CMS) (Cas ligand with multiple SH3 domains)	Q9Y5K6	CD2 associated protein	-0.971233	1.56934e-14
CD55	H	HGNC:2665	Complement decay-accelerating factor (CD antigen CD55)	P08174	CD55 molecule (Cromer blood group)	-1.4098	2.05996e-10
CD63	H	HGNC:1692	CD63 antigen (Granulophysin) (Lysosomal-associated membrane protein 3) (LAMP-3) (Melanoma-associated antigen ME491) (OMA81H) (Ocular melanoma-associated antigen) (Tetraspanin-30) (Tspan-30) (CD antigen CD63)	P08962	CD63 molecule	-1.32133	2.76737e-11
CD9	H	HGNC:1709	CD9 antigen (5H9 antigen) (Cell growth-inhibiting gene 2 protein) (Leukocyte antigen MIC3) (Motility-related protein) (MRP-1) (Tetraspanin-29) (Tspan-29) (p24) (CD antigen CD9)	P21926	CD9 molecule	0.828326	1.44553e-05
CDA	H	HGNC:1712	Cytidine deaminase (EC 3.5.4.5) (Cytidine aminohydrolase)	P32320	cytidine deaminase	-1.30291	0.000375387
CEACAM5	H	HGNC:1817	Carcinoembryonic antigen-related cell adhesion molecule 5 (Carcinoembryonic antigen) (CEA) (Meconium antigen 100) (CD antigen CD66e)	P06731	CEA cell adhesion molecule 5	-1.40077	0.00026769
CEACAM6	H	HGNC:1818	Carcinoembryonic antigen-related cell adhesion molecule 6 (Non-specific crossreacting antigen) (Normal cross-reacting antigen) (CD antigen CD66c)	P40199	CEA cell adhesion molecule 6	-1.84759	1.62952e-06
CEMIP2	H	HGNC:11869	Cell surface hyaluronidase (EC 3.2.1.35) (Cell migration-inducing hyaluronidase 2) (Transmembrane protein 2)	Q9UHN6	cell migration inducing hyaluronidase 2	-0.617904	1.17279e-05
CEP131	H	HGNC:29511	Centrosomal protein of 131 kDa (5-azacytidine-induced protein 1) (Pre-acrosome localization protein 1)	Q9UPN4	centrosomal protein 131	-0.732059	4.42622e-06
CERS2	H	HGNC:14076	Ceramide synthase 2 (CerS2) (EC 2.3.1.-) (LAG1 longevity assurance homolog 2) (SP260) (Sphingosine N-acyltransferase CERS2) (EC 2.3.1.24) (Tumor metastasis-suppressor gene 1 protein)	Q96G23	ceramide synthase 2	-0.630588	1.11563e-07
CES1	H	HGNC:1863	Liver carboxylesterase 1 (Acyl-coenzyme A:cholesterol acyltransferase) (ACAT) (Brain carboxylesterase hBr1) (Carboxylesterase 1) (CE-1) (hCE-1) (EC 3.1.1.1) (Cholesteryl ester hydrolase) (CEH) (EC 3.1.1.13) (Cocaine carboxylesterase) (Egasyn) (HMSE) (Methylumbelliferyl-acetate deacetylase 1) (EC 3.1.1.56) (Monocyte/macrophage serine esterase) (Retinyl ester hydrolase) (REH) (Serine esterase 1) (T…	P23141	carboxylesterase 1	1.52481	0.00129678
CES2	H	HGNC:1864	Cocaine esterase (EC 3.1.1.84) (Carboxylesterase 2) (CE-2) (hCE-2) (EC 3.1.1.1) (Methylumbelliferyl-acetate deacetylase 2) (EC 3.1.1.56)	O00748	carboxylesterase 2	0.898801	0.000140993
CGN	H	HGNC:17429	Cingulin	Q9P2M7	cingulin	-1.25001	6.66042e-11
CIAO2B	H	HGNC:24261	Cytosolic iron-sulfur assembly component 2B (MSS19-interacting protein of 18 kDa) (Mitotic spindle-associated MMXD complex subunit MIP18) (Protein FAM96B)	Q9Y3D0	cytosolic iron-sulfur assembly component 2B	-0.621268	1.9509e-06
CIB1	H	HGNC:16920	Calcium and integrin-binding protein 1 (CIB) (Calcium- and integrin-binding protein) (CIBP) (Calmyrin) (DNA-PKcs-interacting protein) (Kinase-interacting protein) (KIP) (SNK-interacting protein 2-28) (SIP2-28)	Q99828	calcium and integrin binding 1	-0.978344	2.61175e-07
CLCA2	H	HGNC:2016	Calcium-activated chloride channel regulator 2 (EC 3.4.-.-) (Calcium-activated chloride channel family member 2) (hCLCA2) (Calcium-activated chloride channel protein 3) (CaCC-3) (hCaCC-3) [Cleaved into: Calcium-activated chloride channel regulator 2, 109 kDa form;Calcium-activated chloride channel regulator 2, 35 kDa form]	Q9UQC9	chloride channel accessory 2	1.57883	9.25311e-07
CLIC1	H	HGNC:2062	Chloride intracellular channel protein 1 (Chloride channel ABP) (Nuclear chloride ion channel 27) (NCC27) (Regulatory nuclear chloride ion channel protein) (hRNCC)	O00299	chloride intracellular channel 1	-0.72021	9.9039e-11
CNDP2	H	HGNC:24437	Cytosolic non-specific dipeptidase (EC 3.4.13.18) (CNDP dipeptidase 2) (Carnosine dipeptidase II) (Epididymis secretory protein Li 13) (Glutamate carboxypeptidase-like protein 1) (Peptidase A)	Q96KP4	carnosine dipeptidase 2	-0.660204	4.47431e-07
COBLL1	H	HGNC:23571	Cordon-bleu protein-like 1	Q53SF7	cordon-bleu WH2 repeat protein like 1	0.685253	1.28812e-05
COL4A1	H	HGNC:2202	Collagen alpha-1(IV) chain [Cleaved into: Arresten]	P02462	collagen type IV alpha 1 chain	1.49883	7.28285e-05
COL7A1	H	HGNC:2214	Collagen alpha-1(VII) chain (Long-chain collagen) (LC collagen)	Q02388	collagen type VII alpha 1 chain	0.946515	4.51315e-06
CPM	H	HGNC:2311	Carboxypeptidase M (CPM) (EC 3.4.17.12)	P14384	carboxypeptidase M	-1.22505	5.35602e-06
CPS1	H	HGNC:2323	Carbamoyl-phosphate synthase [ammonia], mitochondrial (EC 6.3.4.16) (Carbamoyl-phosphate synthetase I) (CPSase I)	P31327	carbamoyl-phosphate synthase 1	-1.30519	0.000659442
CRAT	H	HGNC:2342	Carnitine O-acetyltransferase (Carnitine acetylase) (EC 2.3.1.137) (EC 2.3.1.7) (Carnitine acetyltransferase) (CAT) (CrAT)	P43155	carnitine O-acetyltransferase	-1.10267	4.37415e-08
CROCC	H	HGNC:21299	Rootletin (Ciliary rootlet coiled-coil protein)	Q5TZA2	ciliary rootlet coiled-coil, rootletin	-0.684487	7.94874e-08
CRYAB	H	HGNC:2389	Alpha-crystallin B chain (Alpha(B)-crystallin) (Heat shock protein beta-5) (HspB5) (Renal carcinoma antigen NY-REN-27) (Rosenthal fiber component)	P02511	crystallin alpha B	1.27284	0.000232488
CRYZ	H	HGNC:2419	Quinone oxidoreductase (EC 1.6.5.5) (NADPH:quinone reductase) (Zeta-crystallin)	Q08257	crystallin zeta	-0.775325	2.88798e-07
CSTA	H	HGNC:2481	Cystatin-A (Cystatin-AS) (Stefin-A) [Cleaved into: Cystatin-A, N-terminally processed]	P01040	cystatin A	1.95108	2.49748e-08
CTSA	H	HGNC:9251	Lysosomal protective protein (EC 3.4.16.5) (Carboxypeptidase C) (Carboxypeptidase L) (Cathepsin A) (Protective protein cathepsin A) (PPCA) (Protective protein for beta-galactosidase) [Cleaved into: Lysosomal protective protein 32 kDa chain;Lysosomal protective protein 20 kDa chain]	P10619	cathepsin A	-0.635792	1.25664e-06
CTSS	H	HGNC:2545	Cathepsin S (EC 3.4.22.27)	P25774	cathepsin S	-1.42725	6.90422e-05
CYB5R2	H	HGNC:24376	NADH-cytochrome b5 reductase 2 (b5R.2) (EC 1.6.2.2)	Q6BCY4	cytochrome b5 reductase 2	1.04711	4.86759e-05
CYP2S1	H	HGNC:15654	Cytochrome P450 2S1 (EC 1.14.14.-) (CYPIIS1) (Hydroperoxy icosatetraenoate dehydratase) (EC 4.2.1.152) (Thromboxane-A synthase) (EC 5.3.99.5)	Q96SQ9	cytochrome P450 family 2 subfamily S member 1	1.02118	1.10439e-05
DDAH1	H	HGNC:2715	N(G),N(G)-dimethylarginine dimethylaminohydrolase 1 (DDAH-1) (Dimethylarginine dimethylaminohydrolase 1) (EC 3.5.3.18) (DDAHI) (Dimethylargininase-1)	O94760	dimethylarginine dimethylaminohydrolase 1	-1.08795	4.48127e-08
DDX60L	H	HGNC:26429	Probable ATP-dependent RNA helicase DDX60-like (EC 3.6.4.13) (DEAD box protein 60-like)	Q5H9U9	DExD/H-box 60 like	-0.931223	8.86029e-05
DLG1	H	HGNC:2900	Disks large homolog 1 (Synapse-associated protein 97) (SAP-97) (SAP97) (hDlg)	Q12959	discs large MAGUK scaffold protein 1	0.584065	1.39754e-08
DNAAF5	H	HGNC:26013	Dynein assembly factor 5, axonemal (HEAT repeat-containing protein 2)	Q86Y56	dynein axonemal assembly factor 5	-0.610521	7.26087e-06
DPP4	H	HGNC:3009	Dipeptidyl peptidase 4 (EC 3.4.14.5) (ADABP) (Adenosine deaminase complexing protein 2) (ADCP-2) (Dipeptidyl peptidase IV) (DPP IV) (T-cell activation antigen CD26) (TP103) (CD antigen CD26) [Cleaved into: Dipeptidyl peptidase 4 membrane form (Dipeptidyl peptidase IV membrane form);Dipeptidyl peptidase 4 soluble form (Dipeptidyl peptidase IV soluble form)]	P27487	dipeptidyl peptidase 4	-1.34741	1.04243e-06
DPY19L1	H	HGNC:22205	Probable C-mannosyltransferase DPY19L1 (EC 2.4.1.-) (Dpy-19-like protein 1) (Protein dpy-19 homolog 1)	Q2PZI1	dpy-19 like C-mannosyltransferase 1	-1.17756	2.9915e-09
DSC2	H	HGNC:3036	Desmocollin-2 (Cadherin family member 2) (Desmocollin-3) (Desmosomal glycoprotein II) (Desmosomal glycoprotein III)	Q02487	desmocollin 2	0.972159	9.56053e-06
DSC3	H	HGNC:3037	Desmocollin-3 (Cadherin family member 3) (Desmocollin-4) (HT-CP)	Q14574	desmocollin 3	2.10352	3.67264e-14
DSG3	H	HGNC:3050	Desmoglein-3 (130 kDa pemphigus vulgaris antigen) (PVA) (Cadherin family member 6)	P32926	desmoglein 3	2.22356	3.64069e-12
DSP	H	HGNC:3052	Desmoplakin (DP) (250/210 kDa paraneoplastic pemphigus antigen)	P15924	desmoplakin	1.14602	3.31217e-08
ENOSF1	H	HGNC:30365	Mitochondrial enolase superfamily member 1 (EC 4.2.1.68) (Antisense RNA to thymidylate synthase) (rTS) (L-fuconate dehydratase)	Q7L5Y1	enolase superfamily member 1	-0.716883	7.57875e-05
EPS8L2	H	HGNC:21296	Epidermal growth factor receptor kinase substrate 8-like protein 2 (EPS8-like protein 2) (Epidermal growth factor receptor pathway substrate 8-related protein 2) (EPS8-related protein 2)	Q9H6S3	EPS8 like 2	-0.634211	1.98941e-06
ERGIC1	H	HGNC:29205	Endoplasmic reticulum-Golgi intermediate compartment protein 1 (ER-Golgi intermediate compartment 32 kDa protein) (ERGIC-32)	Q969X5	endoplasmic reticulum-golgi intermediate compartment 1	-0.671147	1.7787e-06
ERMP1	H	HGNC:23703	Endoplasmic reticulum metallopeptidase 1 (EC 3.4.-.-) (Felix-ina)	Q7Z2K6	endoplasmic reticulum metallopeptidase 1	0.690783	2.87536e-05
ESYT2	H	HGNC:22211	Extended synaptotagmin-2 (E-Syt2) (Chr2Syt)	A0FGR8	extended synaptotagmin 2	-0.516147	2.09659e-07
EZR	H	HGNC:12691	Ezrin (Cytovillin) (Villin-2) (p81)	P15311	ezrin	-0.696583	8.19778e-08
FABP5	H	HGNC:3560	Fatty acid-binding protein 5 (Epidermal-type fatty acid-binding protein) (E-FABP) (Fatty acid-binding protein, epidermal) (Psoriasis-associated fatty acid-binding protein homolog) (PA-FABP)	Q01469	fatty acid binding protein 5	1.83666	7.95425e-09
FAM114A1	H	HGNC:25087	Protein NOXP20 (Nervous system overexpressed protein 20) (Protein FAM114A1)	Q8IWE2	family with sequence similarity 114 member A1	-0.932525	7.18446e-11
FAM162A	H	HGNC:17865	Protein FAM162A (E2-induced gene 5 protein) (Growth and transformation-dependent protein) (HGTD-P)	Q96A26	family with sequence similarity 162 member A	0.752895	6.50655e-08
FAM83B	H	HGNC:21357	Protein FAM83B	Q5T0W9	family with sequence similarity 83 member B	1.05549	4.11707e-07
FAM83F	H	HGNC:25148	Protein FAM83F	Q8NEG4	family with sequence similarity 83 member F	0.83307	7.84259e-05
FAT2	H	HGNC:3596	Protocadherin Fat 2 (hFat2) (Cadherin family member 8) (Multiple epidermal growth factor-like domains protein 1) (Multiple EGF-like domains protein 1)	Q9NYQ8	FAT atypical cadherin 2	1.2424	4.27593e-08
FBLN1	H	HGNC:3600	Fibulin-1 (FIBL-1)	P23142	fibulin 1	0.870201	0.000235465
FBP1	H	HGNC:3606	Fructose-1,6-bisphosphatase 1 (FBPase 1) (EC 3.1.3.11) (D-fructose-1,6-bisphosphate 1-phosphohydrolase 1) (Liver FBPase)	P09467	fructose-bisphosphatase 1	-1.89672	3.8491e-10
FCHO2	H	HGNC:25180	F-BAR domain only protein 2	Q0JRZ9	FCH and mu domain containing endocytic adaptor 2	-0.632944	2.28056e-07
FERMT1	H	HGNC:15889	Fermitin family homolog 1 (Kindlerin) (Kindlin syndrome protein) (Kindlin-1) (Unc-112-related protein 1)	Q9BQL6	fermitin family member 1	0.854066	2.64056e-06
FGFBP1	H	HGNC:19695	Fibroblast growth factor-binding protein 1 (FGF-BP) (FGF-BP1) (FGF-binding protein 1) (FGFBP-1) (17 kDa heparin-binding growth factor-binding protein) (17 kDa HBGF-binding protein) (HBp17)	Q14512	fibroblast growth factor binding protein 1	1.46433	2.93999e-08
FHOD1	H	HGNC:17905	FH1/FH2 domain-containing protein 1 (Formin homolog overexpressed in spleen 1) (FHOS) (Formin homology 2 domain-containing protein 1)	Q9Y613	formin homology 2 domain containing 1	-0.834011	1.46305e-07
FN3K	H	HGNC:24822	Fructosamine-3-kinase (EC 2.7.1.171) (Protein-psicosamine 3-kinase FN3K) (Protein-ribulosamine 3-kinase FN3K) (EC 2.7.1.172)	Q9H479	fructosamine 3 kinase	-0.958387	6.52584e-07
FOLR1	H	HGNC:3791	Folate receptor alpha (FR-alpha) (Adult folate-binding protein) (FBP) (Folate receptor 1) (Folate receptor, adult) (KB cells FBP) (Ovarian tumor-associated antigen MOv18)	P15328	folate receptor alpha	-1.79202	1.1505e-05
FUCA1	H	HGNC:4006	Tissue alpha-L-fucosidase (EC 3.2.1.51) (Alpha-L-fucosidase I) (Alpha-L-fucoside fucohydrolase 1) (Alpha-L-fucosidase 1)	P04066	alpha-L-fucosidase 1	-0.917262	3.41454e-06
FXR1	H	HGNC:4023	Fragile X mental retardation syndrome-related protein 1 (hFXR1p)	P51114	FMR1 autosomal homolog 1	0.488677	1.08716e-08
FXYD3	H	HGNC:4027	FXYD domain-containing ion transport regulator 3 (Chloride conductance inducer protein Mat-8) (Mammary tumor 8 kDa protein) (Phospholemman-like) (Sodium/potassium-transporting ATPase subunit FXYD3)	Q14802	FXYD domain containing ion transport regulator 3	1.0403	9.55641e-05
GALE	H	HGNC:4116	UDP-glucose 4-epimerase (EC 5.1.3.2) (Galactowaldenase) (UDP-N-acetylgalactosamine 4-epimerase) (UDP-GalNAc 4-epimerase) (UDP-N-acetylglucosamine 4-epimerase) (UDP-GlcNAc 4-epimerase) (EC 5.1.3.7) (UDP-galactose 4-epimerase)	Q14376	UDP-galactose-4-epimerase	-1.22144	7.09424e-12
GALK1	H	HGNC:4118	Galactokinase (EC 2.7.1.6) (Galactose kinase)	P51570	galactokinase 1	-0.768934	2.54664e-09
GALM	H	HGNC:24063	Galactose mutarotase (EC 5.1.3.3) (Aldose 1-epimerase)	Q96C23	galactose mutarotase	-1.65284	6.77222e-12
GALNT12	H	HGNC:19877	Polypeptide N-acetylgalactosaminyltransferase 12 (EC 2.4.1.41) (Polypeptide GalNAc transferase 12) (GalNAc-T12) (pp-GaNTase 12) (Protein-UDP acetylgalactosaminyltransferase 12) (UDP-GalNAc:polypeptide N-acetylgalactosaminyltransferase 12)	Q8IXK2	polypeptide N-acetylgalactosaminyltransferase 12	-0.885685	0.000138458
GALNT4	H	HGNC:4126	Polypeptide N-acetylgalactosaminyltransferase 4 (EC 2.4.1.41) (Polypeptide GalNAc transferase 4) (GalNAc-T4) (pp-GaNTase 4) (Protein-UDP acetylgalactosaminyltransferase 4) (UDP-GalNAc:polypeptide N-acetylgalactosaminyltransferase 4)	Q8N4A0	polypeptide N-acetylgalactosaminyltransferase 4	-0.931263	6.9707e-07
GBP6	H	HGNC:25395	Guanylate-binding protein 6 (GTP-binding protein 6) (GBP-6) (Guanine nucleotide-binding protein 6)	Q6ZN66	guanylate binding protein family member 6	1.59795	2.21284e-07
GBP7	H	HGNC:29606	Guanylate-binding protein 7 (GTP-binding protein 7) (GBP-7) (Guanine nucleotide-binding protein 7) (Guanylate-binding protein 4-like)	Q8N8V2	guanylate binding protein 7	2.83011	9.72122e-09
GCC2	H	HGNC:23218	GRIP and coiled-coil domain-containing protein 2 (185 kDa Golgi coiled-coil protein) (GCC185) (CLL-associated antigen KW-11) (CTCL tumor antigen se1-1) (Ran-binding protein 2-like 4) (RanBP2L4) (Renal carcinoma antigen NY-REN-53)	Q8IWJ2	GRIP and coiled-coil domain containing 2	-0.483516	4.51441e-08
GFPT1	H	HGNC:4241	Glutamine--fructose-6-phosphate aminotransferase [isomerizing] 1 (EC 2.6.1.16) (D-fructose-6-phosphate amidotransferase 1) (Glutamine:fructose-6-phosphate amidotransferase 1) (GFAT 1) (GFAT1) (Hexosephosphate aminotransferase 1)	Q06210	glutamine--fructose-6-phosphate transaminase 1	-0.858778	2.16884e-09
GLB1	H	HGNC:4298	Beta-galactosidase (EC 3.2.1.23) (Acid beta-galactosidase) (Lactase) (Elastin receptor 1)	P16278	galactosidase beta 1	-0.735074	2.33376e-07
GLRX	H	HGNC:4330	Glutaredoxin-1 (Thioltransferase-1) (TTase-1)	P35754	glutaredoxin	-1.14603	4.56462e-07
GM2A	H	HGNC:4367	Ganglioside GM2 activator (Cerebroside sulfate activator protein) (GM2-AP) (Sphingolipid activator protein 3) (SAP-3) [Cleaved into: Ganglioside GM2 activator isoform short]	P17900	GM2 ganglioside activator	0.895028	9.19095e-07
GMPPA	H	HGNC:22923	Mannose-1-phosphate guanyltransferase alpha (GDP-mannose pyrophosphorylase A) (GMPP-alpha) (GTP-mannose-1-phosphate guanylyltransferase alpha)	Q96IJ6	GDP-mannose pyrophosphorylase A	-0.617235	1.58556e-09
GMPPB	H	HGNC:22932	Mannose-1-phosphate guanyltransferase beta (EC 2.7.7.13) (GDP-mannose pyrophosphorylase B) (GTP-mannose-1-phosphate guanylyltransferase beta)	Q9Y5P6	GDP-mannose pyrophosphorylase B	-0.628466	2.07478e-07
GNPNAT1	H	HGNC:19980	Glucosamine 6-phosphate N-acetyltransferase (EC 2.3.1.4) (Phosphoglucosamine acetylase) (Phosphoglucosamine transacetylase)	Q96EK6	glucosamine-phosphate N-acetyltransferase 1	-0.769959	2.67064e-07
GNS	H	HGNC:4422	N-acetylglucosamine-6-sulfatase (EC 3.1.6.14) (Glucosamine-6-sulfatase) (G6S)	P15586	glucosamine (N-acetyl)-6-sulfatase	-0.671183	3.68106e-06
GOLM1	H	HGNC:15451	Golgi membrane protein 1 (Golgi membrane protein GP73) (Golgi phosphoprotein 2)	Q8NBJ4	golgi membrane protein 1	-1.22795	1.14697e-06
GPC1	H	HGNC:4449	Glypican-1 [Cleaved into: Secreted glypican-1]	P35052	glypican 1	1.29989	2.11144e-10
GPNMB	H	HGNC:4462	Transmembrane glycoprotein NMB (Hematopoietic growth factor inducible neurokinin-1 type)	Q14956	glycoprotein nmb	2.46495	1.01217e-09
GPRC5A	H	HGNC:9836	Retinoic acid-induced protein 3 (G-protein coupled receptor family C group 5 member A) (Phorbol ester induced gene 1) (PEIG-1) (Retinoic acid-induced gene 1 protein) (RAIG-1)	Q8NFJ5	G protein-coupled receptor class C group 5 member A	-1.35396	1.26189e-05
GPX2	H	HGNC:4554	Glutathione peroxidase 2 (GPx-2) (GSHPx-2) (EC 1.11.1.9) (Gastrointestinal glutathione peroxidase) (Glutathione peroxidase-gastrointestinal) (GPx-GI) (GSHPx-GI) (Glutathione peroxidase-related protein 2) (GPRP-2)	P18283	glutathione peroxidase 2	1.14441	0.000208757
GSTA1	H	HGNC:4626	Glutathione S-transferase A1 (EC 2.5.1.18) (13-hydroperoxyoctadecadienoate peroxidase) (EC 1.11.1.-) (Androst-5-ene-3,17-dione isomerase) (EC 5.3.3.-) (GST HA subunit 1) (GST class-alpha member 1) (GST-epsilon) (GSTA1-1) (GTH1) [Cleaved into: Glutathione S-transferase A1, N-terminally processed]	P08263	glutathione S-transferase alpha 1	1.66835	2.27669e-05
GSTA4	H	HGNC:4629	Glutathione S-transferase A4 (EC 2.5.1.18) (GST class-alpha member 4) (Glutathione S-transferase A4-4)	O15217	glutathione S-transferase alpha 4	1.29936	4.06974e-06
GSTM1	H	HGNC:4632	Glutathione S-transferase Mu 1 (EC 2.5.1.18) (GST HB subunit 4) (GST class-mu 1) (GSTM1-1) (GSTM1a-1a) (GSTM1b-1b) (GTH4)	P09488	glutathione S-transferase mu 1	1.21931	0.00047655
GSTM2	H	HGNC:4634	Glutathione S-transferase Mu 2 (EC 2.5.1.18) (GST class-mu 2) (GSTM2-2)	P28161	glutathione S-transferase mu 2	1.59929	1.50263e-05
GSTM3	H	HGNC:4635	Glutathione S-transferase Mu 3 (EC 2.5.1.18) (GST class-mu 3) (GSTM3-3) (hGSTM3-3)	P21266	glutathione S-transferase mu 3	1.15087	0.000594123
GSTM4	H	HGNC:4636	Glutathione S-transferase Mu 4 (EC 2.5.1.18) (GST class-mu 4) (GST-Mu2) (GSTM4-4) (Leukotriene C4 synthase GSTM4) (EC 4.4.1.20)	Q03013	glutathione S-transferase mu 4	1.47427	0.000487755
GUSB	H	HGNC:4696	Beta-glucuronidase (EC 3.2.1.31) (Beta-G1)	P08236	glucuronidase beta	-0.924622	1.16965e-05
H1-3	H	HGNC:4717	Histone H1.3 (Histone H1c) (Histone H1s-2)	P16402	H1.3 linker histone, cluster member	0.936458	0.000230946
HERC1	H	HGNC:4867	Probable E3 ubiquitin-protein ligase HERC1 (EC 2.3.2.26) (HECT domain and RCC1-like domain-containing protein 1) (HECT-type E3 ubiquitin transferase HERC1) (p532) (p619)	Q15751	HECT and RLD domain containing E3 ubiquitin protein ligase family member 1	2.13302	3.28843e-07
HMGCS1	H	HGNC:5007	Hydroxymethylglutaryl-CoA synthase, cytoplasmic (HMG-CoA synthase) (EC 2.3.3.10) (3-hydroxy-3-methylglutaryl coenzyme A synthase)	Q01581	3-hydroxy-3-methylglutaryl-CoA synthase 1	0.70425	8.40207e-06
HNMT	H	HGNC:5028	Histamine N-methyltransferase (HMT) (EC 2.1.1.8)	P50135	histamine N-methyltransferase	-1.96668	2.72572e-09
HPCAL1	H	HGNC:5145	Hippocalcin-like protein 1 (Calcium-binding protein BDR-1) (HLP2) (Visinin-like protein 3) (VILIP-3)	P37235	hippocalcin like 1	-1.07772	4.41015e-08
HSD17B11	H	HGNC:22960	Estradiol 17-beta-dehydrogenase 11 (EC 1.1.1.62) (17-beta-hydroxysteroid dehydrogenase 11) (17-beta-HSD 11) (17bHSD11) (17betaHSD11) (17-beta-hydroxysteroid dehydrogenase XI) (17-beta-HSD XI) (17betaHSDXI) (Cutaneous T-cell lymphoma-associated antigen HD-CL-03) (CTCL-associated antigen HD-CL-03) (Dehydrogenase/reductase SDR family member 8) (Retinal short-chain dehydrogenase/reductase 2) (retSDR2…	Q8NBQ5	hydroxysteroid 17-beta dehydrogenase 11	-0.974695	2.23156e-10
HSPB1	H	HGNC:5246	Heat shock protein beta-1 (HspB1) (28 kDa heat shock protein) (Estrogen-regulated 24 kDa protein) (Heat shock 27 kDa protein) (HSP 27) (Stress-responsive protein 27) (SRP27)	P04792	heat shock protein family B (small) member 1	1.17263	1.50061e-07
ICAM1	H	HGNC:5344	Intercellular adhesion molecule 1 (ICAM-1) (Major group rhinovirus receptor) (CD antigen CD54)	P05362	intercellular adhesion molecule 1	-1.86659	1.27981e-10
IL1RN	H	HGNC:6000	Interleukin-1 receptor antagonist protein (IL-1RN) (IL-1ra) (IRAP) (ICIL-1RA) (IL1 inhibitor) (Anakinra)	P18510	interleukin 1 receptor antagonist	2.10224	9.85901e-09
INPP4B	H	HGNC:6075	Inositol polyphosphate 4-phosphatase type II (Type II inositol 3,4-bisphosphate 4-phosphatase) (EC 3.1.3.66)	O15327	inositol polyphosphate-4-phosphatase type II B	-1.05591	0.000312788
ITGA3	H	HGNC:6139	Integrin alpha-3 (CD49 antigen-like family member C) (FRP-2) (Galactoprotein B3) (GAPB3) (VLA-3 subunit alpha) (CD antigen CD49c) [Cleaved into: Integrin alpha-3 heavy chain;Integrin alpha-3 light chain]	P26006	integrin subunit alpha 3	-0.853197	3.60382e-06
IVL	H	HGNC:6187	Involucrin	P07476	involucrin	1.2721	8.42658e-05
JUP	H	HGNC:6207	Junction plakoglobin (Catenin gamma) (Desmoplakin III) (Desmoplakin-3)	P14923	junction plakoglobin	0.958622	3.74937e-09
KIF13B	H	HGNC:14405	Kinesin-like protein KIF13B (Kinesin-like protein GAKIN)	Q9NQT8	kinesin family member 13B	-0.657229	3.12547e-06
KRT13	H	HGNC:6415	Keratin, type I cytoskeletal 13 (Cytokeratin-13) (CK-13) (Keratin-13) (K13)	P13646	keratin 13	1.98821	9.43216e-07
KRT14	H	HGNC:6416	Keratin, type I cytoskeletal 14 (Cytokeratin-14) (CK-14) (Keratin-14) (K14)	P02533	keratin 14	2.01686	2.53787e-09
KRT16	H	HGNC:6423	Keratin, type I cytoskeletal 16 (Cytokeratin-16) (CK-16) (Keratin-16) (K16)	P08779	keratin 16	1.34336	3.04513e-05
KRT17	H	HGNC:6427	Keratin, type I cytoskeletal 17 (39.1) (Cytokeratin-17) (CK-17) (Keratin-17) (K17)	Q04695	keratin 17	1.79159	3.27917e-08
KRT18	H	HGNC:6430	Keratin, type I cytoskeletal 18 (Cell proliferation-inducing gene 46 protein) (Cytokeratin-18) (CK-18) (Keratin-18) (K18)	P05783	keratin 18	-1.6535	2.4018e-11
KRT3	H	HGNC:6440	Keratin, type II cytoskeletal 3 (65 kDa cytokeratin) (Cytokeratin-3) (CK-3) (Keratin-3) (K3) (Type-II keratin Kb3)	P12035	keratin 3	3.62463	4.75048e-16
KRT5	H	HGNC:6442	Keratin, type II cytoskeletal 5 (58 kDa cytokeratin) (Cytokeratin-5) (CK-5) (Keratin-5) (K5) (Type-II keratin Kb5)	P13647	keratin 5	2.32165	2.62141e-12
KRT6A	H	HGNC:6443	Keratin, type II cytoskeletal 6A (Cytokeratin-6A) (CK-6A) (Cytokeratin-6D) (CK-6D) (Keratin-6A) (K6A) (Type-II keratin Kb6) (allergen Hom s 5)	P02538	keratin 6A	1.58435	2.24848e-06
KRT75	H	HGNC:24431	Keratin, type II cytoskeletal 75 (Cytokeratin-75) (CK-75) (Keratin-6 hair follicle) (hK6hf) (Keratin-75) (K75) (Type II keratin-K6hf) (Type-II keratin Kb18)	O95678	keratin 75	1.42224	1.33016e-06
KRT83	H	HGNC:6460	Keratin, type II cuticular Hb3 (Hair keratin K2.10) (Keratin-83) (K83) (Type II hair keratin Hb3) (Type-II keratin Kb23)	P78385	keratin 83	2.0735	6.95915e-06
LASP1	H	HGNC:6513	LIM and SH3 domain protein 1 (LASP-1) (Metastatic lymph node gene 50 protein) (MLN 50)	Q14847	LIM and SH3 protein 1	-0.620774	2.69338e-06
LGALS3	H	HGNC:6563	Galectin-3 (Gal-3) (35 kDa lectin) (Carbohydrate-binding protein 35) (CBP 35) (Galactose-specific lectin 3) (Galactoside-binding protein) (GALBP) (IgE-binding protein) (L-31) (Laminin-binding protein) (Lectin L-29) (Mac-2 antigen)	P17931	galectin 3	-1.01148	4.12249e-06
LGALS7B	H	HGNC:34447	Galectin-7 (Gal-7) (HKL-14) (PI7) (p53-induced gene 1 protein)	P47929	galectin 7B	1.93238	2.42242e-07
LGMN	H	HGNC:9472	Legumain (EC 3.4.22.34) (Asparaginyl endopeptidase) (Protease, cysteine 1)	Q99538	legumain	-0.827077	6.76832e-05
LIMCH1	H	HGNC:29191	LIM and calponin homology domains-containing protein 1	Q9UPQ0	LIM and calponin homology domains 1	-0.917268	5.85586e-05
LMO7	H	HGNC:6646	LIM domain only protein 7 (LMO-7) (F-box only protein 20) (LOMP)	Q8WWI1	LIM domain 7	-1.02904	1.45407e-12
LPCAT1	H	HGNC:25718	Lysophosphatidylcholine acyltransferase 1 (LPC acyltransferase 1) (LPCAT-1) (LysoPC acyltransferase 1) (EC 2.3.1.23) (1-acylglycerol-3-phosphate O-acyltransferase) (EC 2.3.1.51) (1-acylglycerophosphocholine O-acyltransferase) (1-alkenylglycerophosphocholine O-acyltransferase) (EC 2.3.1.25) (1-alkylglycerophosphocholine O-acetyltransferase) (EC 2.3.1.67) (Acetyl-CoA:lyso-platelet-activating factor…	Q8NF37	lysophosphatidylcholine acyltransferase 1	-1.48484	9.34188e-10
LRATD2	H	HGNC:24166	Protein LRATD2 (Breast cancer membrane protein 101) (LRAT domain-containing 2) (Protein FAM84B) (Protein NSE2)	Q96KN1	LRAT domain containing 2	-0.824346	1.19318e-06
LRBA	H	HGNC:1742	Lipopolysaccharide-responsive and beige-like anchor protein (Beige-like protein) (CDC4-like protein)	P50851	LPS responsive beige-like anchor protein	-0.685717	8.81238e-08
LSP1	H	HGNC:6707	Lymphocyte-specific protein 1 (47 kDa actin-binding protein) (52 kDa phosphoprotein) (pp52) (Lymphocyte-specific antigen WP34)	P33241	lymphocyte specific protein 1	1.19406	0.000309316
LYPD3	H	HGNC:24880	Ly6/PLAUR domain-containing protein 3 (GPI-anchored metastasis-associated protein C4.4A homolog) (Matrigel-induced gene C4 protein) (MIG-C4)	O95274	LY6/PLAUR domain containing 3	1.09862	9.97133e-05
MAGEA4	H	HGNC:6802	Melanoma-associated antigen 4 (Cancer/testis antigen 1.4) (CT1.4) (MAGE-4 antigen) (MAGE-41 antigen) (MAGE-X2 antigen)	P43358	MAGE family member A4	1.62746	1.47438e-07
MAP1S	H	HGNC:15715	Microtubule-associated protein 1S (MAP-1S) (BPY2-interacting protein 1) (Microtubule-associated protein 8) (Variable charge Y chromosome 2-interacting protein 1) (VCY2-interacting protein 1) (VCY2IP-1) [Cleaved into: MAP1S heavy chain;MAP1S light chain]	Q66K74	microtubule associated protein 1S	-0.557314	2.88576e-06
MAPKAPK3	H	HGNC:6888	MAP kinase-activated protein kinase 3 (MAPK-activated protein kinase 3) (MAPKAP kinase 3) (MAPKAP-K3) (MAPKAPK-3) (MK-3) (EC 2.7.11.1) (Chromosome 3p kinase) (3pK)	Q16644	MAPK activated protein kinase 3	-0.767856	1.03144e-05
MARCKS	H	HGNC:6759	Myristoylated alanine-rich C-kinase substrate (MARCKS) (Protein kinase C substrate, 80 kDa protein, light chain) (80K-L protein) (PKCSL)	P29966	myristoylated alanine rich protein kinase C substrate	1.37704	1.85304e-10
MBTPS1	H	HGNC:15456	Membrane-bound transcription factor site-1 protease (EC 3.4.21.112) (Endopeptidase S1P) (Subtilisin/kexin-isozyme 1) (SKI-1)	Q14703	membrane bound transcription factor peptidase, site 1	-1.40701	0.00127222
MCU	H	HGNC:23526	Calcium uniporter protein, mitochondrial (HsMCU) (Coiled-coil domain-containing protein 109A)	Q8NE86	mitochondrial calcium uniporter	-0.740875	1.92615e-08
MET	H	HGNC:7029	Hepatocyte growth factor receptor (HGF receptor) (EC 2.7.10.1) (HGF/SF receptor) (Proto-oncogene c-Met) (Scatter factor receptor) (SF receptor) (Tyrosine-protein kinase Met)	P08581	MET proto-oncogene, receptor tyrosine kinase	-0.736691	8.03673e-05
MGLL	H	HGNC:17038	Monoglyceride lipase (MGL) (EC 3.1.1.23) (HU-K5) (Lysophospholipase homolog) (Lysophospholipase-like) (Monoacylglycerol lipase) (MAGL)	Q99685	monoglyceride lipase	-1.24377	4.80299e-05
MGST1	H	HGNC:7061	Microsomal glutathione S-transferase 1 (Microsomal GST-1) (EC 2.5.1.18) (Microsomal GST-I)	P10620	microsomal glutathione S-transferase 1	-1.02994	1.29773e-05
MICALL1	H	HGNC:29804	MICAL-like protein 1 (Molecule interacting with Rab13) (MIRab13)	Q8N3F8	MICAL like 1	0.616878	3.34669e-07
MICU1	H	HGNC:1530	Calcium uptake protein 1, mitochondrial (Atopy-related autoantigen CALC) (ara CALC) (Calcium-binding atopy-related autoantigen 1) (allergen Hom s 4)	Q9BPX6	mitochondrial calcium uptake 1	-0.727543	8.95986e-10
MISP	H	HGNC:27000	Mitotic interactor and substrate of PLK1 (Mitotic spindle positioning protein)	Q8IVT2	mitotic spindle positioning	-1.24676	1.70999e-08
MLPH	H	HGNC:29643	Melanophilin (Exophilin-3) (Slp homolog lacking C2 domains a) (SlaC2-a) (Synaptotagmin-like protein 2a)	Q9BV36	melanophilin	-1.54614	3.91349e-12
MME	H	HGNC:7154	Neprilysin (EC 3.4.24.11) (Atriopeptidase) (Common acute lymphocytic leukemia antigen) (CALLA) (Enkephalinase) (Neutral endopeptidase 24.11) (NEP) (Neutral endopeptidase) (Skin fibroblast elastase) (SFE) (CD antigen CD10)	P08473	membrane metalloendopeptidase	-0.516907	5.32642e-07
MMP1	H	HGNC:7155	Interstitial collagenase (EC 3.4.24.7) (Fibroblast collagenase) (Matrix metalloproteinase-1) (MMP-1) [Cleaved into: 22 kDa interstitial collagenase;27 kDa interstitial collagenase]	P03956	matrix metallopeptidase 1	0.904832	0.000182943
MOCOS	H	HGNC:18234	Molybdenum cofactor sulfurase (MCS) (MOS) (MoCo sulfurase) (hMCS) (EC 2.8.1.9) (Molybdenum cofactor sulfurtransferase)	Q96EN8	molybdenum cofactor sulfurase	-1.19851	1.41068e-05
MPRIP	H	HGNC:30321	Myosin phosphatase Rho-interacting protein (M-RIP) (Rho-interacting protein 3) (RIP3) (p116Rip)	Q6WCQ1	myosin phosphatase Rho interacting protein	-0.555187	6.68734e-07
MROH1	H	HGNC:26958	Maestro heat-like repeat-containing protein family member 1 (HEAT repeat-containing protein 7A)	Q8NDA8	maestro heat like repeat family member 1	-0.635571	2.47613e-06
MSLN	H	HGNC:7371	Mesothelin (CAK1 antigen) (Pre-pro-megakaryocyte-potentiating factor) [Cleaved into: Megakaryocyte-potentiating factor (MPF);Mesothelin, cleaved form]	Q13421	mesothelin	-1.66621	3.49626e-05
MUC1	H	HGNC:7508	Mucin-1 (MUC-1) (Breast carcinoma-associated antigen DF3) (Cancer antigen 15-3) (CA 15-3) (Carcinoma-associated mucin) (Episialin) (H23AG) (Krebs von den Lungen-6) (KL-6) (PEMT) (Peanut-reactive urinary mucin) (PUM) (Polymorphic epithelial mucin) (PEM) (Tumor-associated epithelial membrane antigen) (EMA) (Tumor-associated mucin) (CD antigen CD227) [Cleaved into: Mucin-1 subunit alpha (MUC1-NT) (M…	P15941	mucin 1, cell surface associated	-2.19105	1.58589e-09
MUC5AC	H	HGNC:7515	Mucin-5AC (MUC-5AC) (Gastric mucin) (Major airway glycoprotein) (Mucin-5 subtype AC, tracheobronchial) (Tracheobronchial mucin) (TBM)	P98088	mucin 5AC, oligomeric mucus/gel-forming	-1.22033	0.000361449
MUC5B	H	HGNC:7516	Mucin-5B (MUC-5B) (Cervical mucin) (High molecular weight salivary mucin MG1) (Mucin-5 subtype B, tracheobronchial) (Sublingual gland mucin)	Q9HC84	mucin 5B, oligomeric mucus/gel-forming	-1.3424	2.38132e-05
MVP	H	HGNC:7531	Major vault protein (MVP) (Lung resistance-related protein)	Q14764	major vault protein	-1.40068	1.28272e-12
MYO5C	H	HGNC:7604	Unconventional myosin-Vc	Q9NQX4	myosin VC	-0.688207	5.07338e-05
MYOF	H	HGNC:3656	Myoferlin (Fer-1-like protein 3)	Q9NZM1	myoferlin	-0.8317	2.19548e-08
NAGLU	H	HGNC:7632	Alpha-N-acetylglucosaminidase (EC 3.2.1.50) (N-acetyl-alpha-glucosaminidase) (NAG) [Cleaved into: Alpha-N-acetylglucosaminidase 82 kDa form;Alpha-N-acetylglucosaminidase 77 kDa form]	P54802	N-acetyl-alpha-glucosaminidase	-0.715797	1.31749e-05
NAPSA	H	HGNC:13395	Napsin-A (EC 3.4.23.-) (Aspartyl protease 4) (ASP4) (Asp 4) (Napsin-1) (TA01/TA02)	O96009	napsin A aspartic peptidase	-2.28365	1.10652e-08
NDRG2	H	HGNC:14460	Protein NDRG2 (N-myc downstream-regulated gene 2 protein) (Protein Syld709613)	Q9UN36	NDRG family member 2	1.45631	1.32709e-06
NECTIN1	H	HGNC:9706	Nectin-1 (Herpes virus entry mediator C) (Herpesvirus entry mediator C) (HveC) (Herpesvirus Ig-like receptor) (HIgR) (Nectin cell adhesion molecule 1) (Poliovirus receptor-related protein 1) (CD antigen CD111)	Q15223	nectin cell adhesion molecule 1	1.34507	7.16142e-09
NHSL1	H	HGNC:21021	NHS-like protein 1	Q5SYE7	NHS like 1	0.647992	1.05911e-05
NMNAT3	H	HGNC:20989	Nicotinamide/nicotinic acid mononucleotide adenylyltransferase 3 (NMN/NaMN adenylyltransferase 3) (Nicotinamide-nucleotide adenylyltransferase 3) (NMN adenylyltransferase 3) (Nicotinate-nucleotide adenylyltransferase 3) (NaMN adenylyltransferase 3) (EC 2.7.7.18) (Pyridine nucleotide adenylyltransferase 3) (PNAT-3) (EC 2.7.7.1)	Q96T66	nicotinamide nucleotide adenylyltransferase 3	0.937544	2.02164e-09
NNMT	H	HGNC:7861	Nicotinamide N-methyltransferase (EC 2.1.1.1)	P40261	nicotinamide N-methyltransferase	-1.58781	3.24642e-05
NOL3	H	HGNC:7869	Nucleolar protein 3 (Apoptosis repressor with CARD) (Muscle-enriched cytoplasmic protein) (Myp) (Nucleolar protein of 30 kDa) (Nop30)	O60936	nucleolar protein 3	-0.872284	3.51489e-05
NPEPPS	H	HGNC:7900	Puromycin-sensitive aminopeptidase (PSA) (EC 3.4.11.14) (Cytosol alanyl aminopeptidase) (AAP-S)	P55786	aminopeptidase puromycin sensitive	-0.485423	4.74773e-09
NRP1	H	HGNC:8004	Neuropilin-1 (Vascular endothelial cell growth factor 165 receptor) (CD antigen CD304)	O14786	neuropilin 1	-0.833903	4.85243e-09
NT5E	H	HGNC:8021	5'-nucleotidase (5'-NT) (EC 3.1.3.5) (Ecto-5'-nucleotidase) (CD antigen CD73)	P21589	5'-nucleotidase ecto	-1.62655	3.54247e-08
OCIAD2	H	HGNC:28685	OCIA domain-containing protein 2 (Ovarian carcinoma immunoreactive antigen-like protein)	Q56VL3	OCIA domain containing 2	-1.18463	1.96186e-09
OCLN	H	HGNC:8104	Occludin	Q16625	occludin	-1.16887	1.58497e-08
PAPSS2	H	HGNC:8604	Bifunctional 3'-phosphoadenosine 5'-phosphosulfate synthase 2 (PAPS synthase 2) (PAPSS 2) (Sulfurylase kinase 2) (SK 2) (SK2) [Includes: Sulfate adenylyltransferase (EC 2.7.7.4) (ATP-sulfurylase) (Sulfate adenylate transferase) (SAT);Adenylyl-sulfate kinase (EC 2.7.1.25) (3'-phosphoadenosine-5'-phosphosulfate synthase) (APS kinase) (Adenosine-5'-phosphosulfate 3'-phosphotransferase) (Adenylylsulf…	O95340	3'-phosphoadenosine 5'-phosphosulfate synthase 2	-0.998808	0.000431171
PARL	H	HGNC:18253	Presenilins-associated rhomboid-like protein, mitochondrial (EC 3.4.21.105) (Mitochondrial intramembrane cleaving protease PARL) [Cleaved into: P-beta (Pbeta)]	Q9H300	presenilin associated rhomboid like	0.649384	9.10033e-08
PARP4	H	HGNC:271	Protein mono-ADP-ribosyltransferase PARP4 (EC 2.4.2.-) (193 kDa vault protein) (ADP-ribosyltransferase diphtheria toxin-like 4) (ARTD4) (PARP-related/IalphaI-related H5/proline-rich) (PH5P) (Poly [ADP-ribose] polymerase 4) (PARP-4) (Vault poly(ADP-ribose) polymerase) (VPARP)	Q9UKK3	poly(ADP-ribose) polymerase family member 4	-1.0175	8.47716e-12
PCBD1	H	HGNC:8646	Pterin-4-alpha-carbinolamine dehydratase (PHS) (EC 4.2.1.96) (4-alpha-hydroxy-tetrahydropterin dehydratase) (Dimerization cofactor of hepatocyte nuclear factor 1-alpha) (DCoH) (Dimerization cofactor of HNF1) (Phenylalanine hydroxylase-stimulating protein) (Pterin carbinolamine dehydratase) (PCD)	P61457	pterin-4 alpha-carbinolamine dehydratase 1	-0.85535	8.45283e-06
PDXDC1	H	HGNC:28995	Pyridoxal-dependent decarboxylase domain-containing protein 1 (EC 4.1.1.-)	Q6P996	pyridoxal dependent decarboxylase domain containing 1	-0.817125	9.31817e-08
PDXK	H	HGNC:8819	Pyridoxal kinase (EC 2.7.1.35) (Pyridoxine kinase)	O00764	pyridoxal kinase	-0.713159	1.65812e-06
PGM1	H	HGNC:8905	Phosphoglucomutase-1 (PGM 1) (EC 5.4.2.2) (Glucose phosphomutase 1)	P36871	phosphoglucomutase 1	-0.646085	1.70992e-05
PHGDH	H	HGNC:8923	D-3-phosphoglycerate dehydrogenase (3-PGDH) (EC 1.1.1.95) (2-oxoglutarate reductase) (EC 1.1.1.399) (Malate dehydrogenase) (EC 1.1.1.37)	O43175	phosphoglycerate dehydrogenase	1.15571	4.83154e-08
PI3	H	HGNC:8947	Elafin (Elastase-specific inhibitor) (ESI) (Peptidase inhibitor 3) (PI-3) (Protease inhibitor WAP3) (Skin-derived antileukoproteinase) (SKALP) (WAP four-disulfide core domain protein 14)	P19957	peptidase inhibitor 3	2.35875	3.08864e-05
PKP1	H	HGNC:9023	Plakophilin-1 (Band 6 protein) (B6P)	Q13835	plakophilin 1	1.95198	1.13907e-13
PLAUR	H	HGNC:9053	Urokinase plasminogen activator surface receptor (U-PAR) (uPAR) (Monocyte activation antigen Mo3) (CD antigen CD87)	Q03405	plasminogen activator, urokinase receptor	-0.956213	3.10384e-05
PLIN3	H	HGNC:16893	Perilipin-3 (47 kDa mannose 6-phosphate receptor-binding protein) (47 kDa MPR-binding protein) (Cargo selection protein TIP47) (Mannose-6-phosphate receptor-binding protein 1) (Placental protein 17) (PP17)	O60664	perilipin 3	-0.910949	4.25039e-12
PMM2	H	HGNC:9115	Phosphomannomutase 2 (PMM 2) (EC 5.4.2.8)	O15305	phosphomannomutase 2	-0.546454	3.57619e-07
PON2	H	HGNC:9205	Serum paraoxonase/arylesterase 2 (PON 2) (EC 3.1.1.2) (EC 3.1.1.81) (Aromatic esterase 2) (A-esterase 2) (Serum aryldialkylphosphatase 2)	Q15165	paraoxonase 2	-1.13323	2.74912e-11
PON3	H	HGNC:9206	Serum paraoxonase/lactonase 3 (EC 3.1.1.2) (EC 3.1.1.81) (EC 3.1.8.1)	Q15166	paraoxonase 3	-1.2789	1.15078e-08
PPP1R14C	H	HGNC:14952	Protein phosphatase 1 regulatory subunit 14C (Kinase-enhanced PP1 inhibitor) (PKC-potentiated PP1 inhibitory protein) (Serologically defined breast cancer antigen NY-BR-81)	Q8TAE6	protein phosphatase 1 regulatory inhibitor subunit 14C	1.31829	2.14071e-05
PPP1R7	H	HGNC:9295	Protein phosphatase 1 regulatory subunit 7 (Protein phosphatase 1 regulatory subunit 22)	Q15435	protein phosphatase 1 regulatory subunit 7	-0.470999	1.90145e-09
PRDX3	H	HGNC:9354	Thioredoxin-dependent peroxide reductase, mitochondrial (EC 1.11.1.24) (Antioxidant protein 1) (AOP-1) (HBC189) (Peroxiredoxin III) (Prx-III) (Peroxiredoxin-3) (Protein MER5 homolog) (Thioredoxin-dependent peroxiredoxin 3)	P30048	peroxiredoxin 3	-0.62097	1.25736e-06
PRKAR2A	H	HGNC:9391	cAMP-dependent protein kinase type II-alpha regulatory subunit	P13861	protein kinase cAMP-dependent type II regulatory subunit alpha	-0.555518	6.20318e-10
PTER	H	HGNC:9590	Phosphotriesterase-related protein (EC 3.1.-.-) (Parathion hydrolase-related protein) (hPHRP)	Q96BW5	phosphotriesterase related	-1.11243	4.01221e-09
PTGFRN	H	HGNC:9601	Prostaglandin F2 receptor negative regulator (CD9 partner 1) (CD9P-1) (Glu-Trp-Ile EWI motif-containing protein F) (EWI-F) (Prostaglandin F2-alpha receptor regulatory protein) (Prostaglandin F2-alpha receptor-associated protein) (CD antigen CD315)	Q9P2B2	prostaglandin F2 receptor inhibitor	0.769418	5.91497e-08
PTPRE	H	HGNC:9669	Receptor-type tyrosine-protein phosphatase epsilon (Protein-tyrosine phosphatase epsilon) (R-PTP-epsilon) (EC 3.1.3.48)	P23469	protein tyrosine phosphatase receptor type E	-0.761631	9.25672e-06
PUDP	H	HGNC:16818	Pseudouridine-5'-phosphatase (EC 3.1.3.96) (Haloacid dehalogenase-like hydrolase domain-containing protein 1) (Haloacid dehalogenase-like hydrolase domain-containing protein 1A) (Protein GS1) (Pseudouridine-5'-monophosphatase) (5'-PsiMPase)	Q08623	pseudouridine 5'-phosphatase	-0.683776	8.75009e-06
PYCR1	H	HGNC:9721	Pyrroline-5-carboxylate reductase 1, mitochondrial (P5C reductase 1) (P5CR 1) (EC 1.5.1.2)	P32322	pyrroline-5-carboxylate reductase 1	-0.942674	3.27616e-07
QPRT	H	HGNC:9755	Nicotinate-nucleotide pyrophosphorylase [carboxylating] (EC 2.4.2.19) (Quinolinate phosphoribosyltransferase [decarboxylating]) (QAPRTase) (QPRTase)	Q15274	quinolinate phosphoribosyltransferase	-1.25236	5.79592e-05
QSOX1	H	HGNC:9756	Sulfhydryl oxidase 1 (hQSOX) (EC 1.8.3.2) (Quiescin Q6)	O00391	quiescin sulfhydryl oxidase 1	-0.715678	5.28105e-05
RAB34	H	HGNC:16519	Ras-related protein Rab-34, isoform NARR (Nine amino-acid residue-repeats)	P0DI83	RAB34, member RAS oncogene family	-0.846819	4.67461e-08
RALB	H	HGNC:9840	Ras-related protein Ral-B (EC 3.6.5.2)	P11234	RAS like proto-oncogene B	-0.623692	4.80659e-07
RAPH1	H	HGNC:14436	Ras-associated and pleckstrin homology domains-containing protein 1 (RAPH1) (Amyotrophic lateral sclerosis 2 chromosomal region candidate gene 18 protein) (Amyotrophic lateral sclerosis 2 chromosomal region candidate gene 9 protein) (Lamellipodin) (Proline-rich EVH1 ligand 2) (PREL-2) (Protein RMO1)	Q70E73	Ras association (RalGDS/AF-6) and pleckstrin homology domains 1	-0.741554	2.25005e-07
RASA1	H	HGNC:9871	Ras GTPase-activating protein 1 (GAP) (GTPase-activating protein) (RasGAP) (Ras p21 protein activator) (p120GAP)	P20936	RAS p21 protein activator 1	-0.706232	1.6651e-07
RBM47	H	HGNC:30358	RNA-binding protein 47 (RNA-binding motif protein 47)	A0AV96	RNA binding motif protein 47	-0.971139	6.74905e-10
RBMS2	H	HGNC:9909	RNA-binding motif, single-stranded-interacting protein 2 (Suppressor of CDC2 with RNA-binding motif 3)	Q15434	RNA binding motif single stranded interacting protein 2	-0.988084	1.49844e-08
RBP1	H	HGNC:9919	Retinol-binding protein 1 (Cellular retinol-binding protein) (CRBP) (Cellular retinol-binding protein I) (CRBP-I)	P09455	retinol binding protein 1	1.89095	4.2442e-10
RCC2	H	HGNC:30297	Protein RCC2 (RCC1-like protein TD-60) (Telophase disk protein of 60 kDa)	Q9P258	regulator of chromosome condensation 2	0.584966	1.12314e-06
RHOF	H	HGNC:15703	Rho-related GTP-binding protein RhoF (Rho family GTPase Rif) (Rho in filopodia)	Q9HBH0	ras homolog family member F, filopodia associated	-1.811	6.98391e-10
RNF213	H	HGNC:14539	E3 ubiquitin-protein ligase RNF213 (EC 2.3.2.27) (EC 3.6.4.-) (ALK lymphoma oligomerization partner on chromosome 17) (Mysterin) (RING finger protein 213) (RING-type E3 ubiquitin transferase RNF213)	Q63HN8	ring finger protein 213	-0.790064	2.64807e-08
RUFY1	H	HGNC:19760	RUN and FYVE domain-containing protein 1 (FYVE-finger protein EIP1) (La-binding protein 1) (Rab4-interacting protein) (Zinc finger FYVE domain-containing protein 12)	Q96T51	RUN and FYVE domain containing 1	-0.481496	1.10973e-08
S100A13	H	HGNC:10490	Protein S100-A13 (S100 calcium-binding protein A13)	Q99584	S100 calcium binding protein A13	-1.2859	2.86996e-12
S100A2	H	HGNC:10492	Protein S100-A2 (CAN19) (Protein S-100L) (S100 calcium-binding protein A2)	P29034	S100 calcium binding protein A2	1.70497	1.21593e-05
S100A4	H	HGNC:10494	Protein S100-A4 (Calvasculin) (Metastasin) (Placental calcium-binding protein) (Protein Mts1) (S100 calcium-binding protein A4)	P26447	S100 calcium binding protein A4	-1.91733	4.4985e-07
S100A6	H	HGNC:10496	Protein S100-A6 (Calcyclin) (Growth factor-inducible protein 2A9) (MLN 4) (Prolactin receptor-associated protein) (PRA) (S100 calcium-binding protein A6)	P06703	S100 calcium binding protein A6	-1.68085	2.6776e-12
S100A7	H	HGNC:10497	Protein S100-A7 (Psoriasin) (S100 calcium-binding protein A7)	P31151	S100 calcium binding protein A7	1.50382	0.00191207
S100A8	H	HGNC:10498	Protein S100-A8 (Calgranulin-A) (Calprotectin L1L subunit) (Cystic fibrosis antigen) (CFAG) (Leukocyte L1 complex light chain) (Migration inhibitory factor-related protein 8) (MRP-8) (p8) (S100 calcium-binding protein A8) (Urinary stone protein band A)	P05109	S100 calcium binding protein A8	2.26708	2.51813e-05
S100A9	H	HGNC:10499	Protein S100-A9 (Calgranulin-B) (Calprotectin L1H subunit) (Leukocyte L1 complex heavy chain) (Migration inhibitory factor-related protein 14) (MRP-14) (p14) (S100 calcium-binding protein A9)	P06702	S100 calcium binding protein A9	1.66661	0.000497378
SCAMP4	H	HGNC:30385	Secretory carrier-associated membrane protein 4 (Secretory carrier membrane protein 4)	Q969E2	secretory carrier membrane protein 4	-0.641252	1.35764e-09
SDC1	H	HGNC:10658	Syndecan-1 (SYND1) (CD antigen CD138)	P18827	syndecan 1	0.957345	7.32884e-07
SEC23IP	H	HGNC:17018	SEC23-interacting protein (p125)	Q9Y6Y8	SEC23 interacting protein	-0.512913	1.00953e-08
SEC24A	H	HGNC:10703	Protein transport protein Sec24A (SEC24-related protein A)	O95486	SEC24 homolog A, COPII coat complex component	-0.571618	9.84408e-09
SEC31A	H	HGNC:17052	Protein transport protein Sec31A (ABP125) (ABP130) (SEC31-like protein 1) (SEC31-related protein A) (Web1-like protein)	O94979	SEC31 homolog A, COPII coat complex component	-0.48309	2.30457e-10
SELENBP1	H	HGNC:10719	Methanethiol oxidase (MTO) (EC 1.8.3.4) (56 kDa selenium-binding protein) (SBP56) (SP56) (Selenium-binding protein 1)	Q13228	selenium binding protein 1	-1.04356	7.17693e-05
SERPINA1	H	HGNC:8941	Alpha-1-antitrypsin (Alpha-1 protease inhibitor) (Alpha-1-antiproteinase) (Serpin A1) [Cleaved into: Short peptide from AAT (SPAAT)]	P01009	serpin family A member 1	-1.394	0.000161272
SERPINB1	H	HGNC:3311	Leukocyte elastase inhibitor (LEI) (Monocyte/neutrophil elastase inhibitor) (EI) (M/NEI) (Peptidase inhibitor 2) (PI-2) (Serpin B1)	P30740	serpin family B member 1	-0.867473	4.47854e-05
SERPINB13	H	HGNC:8944	Serpin B13 (HaCaT UV-repressible serpin) (Hurpin) (Headpin) (Peptidase inhibitor 13) (PI-13) (Proteinase inhibitor 13)	Q9UIV8	serpin family B member 13	2.01476	8.93396e-09
SERPINB2	H	HGNC:8584	Plasminogen activator inhibitor 2 (PAI-2) (Monocyte Arg-serpin) (Placental plasminogen activator inhibitor) (Serpin B2) (Urokinase inhibitor)	P05120	serpin family B member 2	1.52996	0.000176378
SERPINB3	H	HGNC:10569	Serpin B3 (Protein T4-A) (Squamous cell carcinoma antigen 1) (SCCA-1)	P29508	serpin family B member 3	2.08075	1.9978e-06
SERPINB4	H	HGNC:10570	Serpin B4 (Leupin) (Peptidase inhibitor 11) (PI-11) (Squamous cell carcinoma antigen 2) (SCCA-2)	P48594	serpin family B member 4	1.66721	1.37263e-05
SERPINB5	H	HGNC:8949	Serpin B5 (Maspin) (Peptidase inhibitor 5) (PI-5)	P36952	serpin family B member 5	1.38391	3.95053e-06
SERPINB6	H	HGNC:8950	Serpin B6 (Cytoplasmic antiproteinase) (CAP) (Peptidase inhibitor 6) (PI-6) (Placental thrombin inhibitor)	P35237	serpin family B member 6	-0.803858	8.60024e-07
SFXN3	H	HGNC:16087	Sideroflexin-3	Q9BWM7	sideroflexin 3	-0.907505	3.52801e-11
SH2D4A	H	HGNC:26102	SH2 domain-containing protein 4A (Protein SH(2)A) (Protein phosphatase 1 regulatory subunit 38)	Q9H788	SH2 domain containing 4A	-0.82303	1.88869e-08
SH3BP1	H	HGNC:10824	SH3 domain-binding protein 1	Q9Y3L3	SH3 domain binding protein 1	0.771049	5.73171e-08
SH3KBP1	H	HGNC:13867	SH3 domain-containing kinase-binding protein 1 (CD2-binding protein 3) (CD2BP3) (Cbl-interacting protein of 85 kDa) (Human Src family kinase-binding protein 1) (HSB-1)	Q96B97	SH3 domain containing kinase binding protein 1	-1.06894	5.219e-08
SHROOM1	H	HGNC:24084	Protein Shroom1 (Apical protein 2)	Q2M3G4	shroom family member 1	2.03468	5.80211e-06
SHTN1	H	HGNC:29319	Shootin-1 (Shootin1)	A0MZ66	shootin 1	-0.667683	1.44929e-06
SIGIRR	H	HGNC:30575	Single Ig IL-1-related receptor (Single Ig IL-1R-related molecule) (Single immunoglobulin domain-containing IL1R-related protein) (Toll/interleukin-1 receptor 8) (TIR8)	Q6IA17	single Ig and TIR domain containing	-1.26166	4.37161e-06
SLC16A1	H	HGNC:10922	Monocarboxylate transporter 1 (MCT 1) (Solute carrier family 16 member 1)	P53985	solute carrier family 16 member 1	1.33254	9.24397e-08
SLC1A4	H	HGNC:10942	Neutral amino acid transporter A (Alanine/serine/cysteine/threonine transporter 1) (ASCT-1) (SATT) (Solute carrier family 1 member 4)	P43007	solute carrier family 1 member 4	1.88134	2.301e-12
SLC34A2	H	HGNC:11020	Sodium-dependent phosphate transport protein 2B (Sodium-phosphate transport protein 2B) (Na(+)-dependent phosphate cotransporter 2B) (NaPi3b) (Sodium/phosphate cotransporter 2B) (Na(+)/Pi cotransporter 2B) (NaPi-2b) (Solute carrier family 34 member 2)	O95436	solute carrier family 34 member 2	-2.10814	2.79734e-07
SLC9A3R2	H	HGNC:11076	Na(+)/H(+) exchange regulatory cofactor NHE-RF2 (NHERF-2) (NHE3 kinase A regulatory protein E3KARP) (SRY-interacting protein 1) (SIP-1) (Sodium-hydrogen exchanger regulatory factor 2) (Solute carrier family 9 isoform A3 regulatory factor 2) (Tyrosine kinase activator protein 1) (TKA-1)	Q15599	SLC9A3 regulator 2	-1.06474	7.00893e-10
SMPDL3B	H	HGNC:21416	Acid sphingomyelinase-like phosphodiesterase 3b (ASM-like phosphodiesterase 3b) (EC 3.1.4.-)	Q92485	sphingomyelin phosphodiesterase acid like 3B	-1.84382	8.56979e-10
SNCA	H	HGNC:11138	Alpha-synuclein (Non-A beta component of AD amyloid) (Non-A4 component of amyloid precursor) (NACP)	P37840	synuclein alpha	1.15156	6.06924e-07
SOAT1	H	HGNC:11177	Sterol O-acyltransferase 1 (EC 2.3.1.26) (Acyl-coenzyme A:cholesterol acyltransferase 1) (ACAT-1) (Cholesterol acyltransferase 1)	P35610	sterol O-acyltransferase 1	-0.957156	4.14737e-06
SPAG1	H	HGNC:11212	Sperm-associated antigen 1 (HSD-3.8) (Infertility-related sperm protein Spag-1)	Q07617	sperm associated antigen 1	-0.796199	5.87427e-06
SPRR1A	H	HGNC:11259	Cornifin-A (19 kDa pancornulin) (SPRK) (Small proline-rich protein IA) (SPR-IA)	P35321	small proline rich protein 1A	1.76303	9.46026e-06
SPRR1B	H	HGNC:11260	Cornifin-B (14.9 kDa pancornulin) (Small proline-rich protein IB) (SPR-IB)	P22528	small proline rich protein 1B	2.19373	2.45184e-06
SPRR2D	H	HGNC:11264	Small proline-rich protein 2D (SPR-2D) (Small proline-rich protein II) (SPR-II)	P22532	small proline rich protein 2D	1.58972	0.000103899
SPRR3	H	HGNC:11268	Small proline-rich protein 3 (22 kDa pancornulin) (Cornifin beta) (Esophagin)	Q9UBC9	small proline rich protein 3	2.56258	1.11218e-06
SRI	H	HGNC:11292	Sorcin (22 kDa protein) (CP-22) (CP22) (V19)	P30626	sorcin	-0.707333	2.19232e-08
STEAP4	H	HGNC:21923	Metalloreductase STEAP4 (EC 1.16.1.9) (Six-transmembrane epithelial antigen of prostate 4) (SixTransMembrane protein of prostate 2) (Tumor necrosis factor, alpha-induced protein 9)	Q687X5	STEAP4 metalloreductase	-1.38931	1.34887e-06
STING1	H	HGNC:27962	Stimulator of interferon genes protein (hSTING) (Endoplasmic reticulum interferon stimulator) (ERIS) (Mediator of IRF3 activation) (hMITA) (Transmembrane protein 173)	Q86WV6	stimulator of interferon response cGAMP interactor 1	-1.46835	5.01107e-05
SULT1A4	H	HGNC:30004	Sulfotransferase 1A4 (ST1A4) (EC 2.8.2.1) (Aryl sulfotransferase 1A3/1A4) (Sulfotransferase 1A3/1A4)	P0DMN0	sulfotransferase family 1A member 4	-1.37696	5.55938e-05
TCIRG1	H	HGNC:11647	V-type proton ATPase 116 kDa subunit a3 (V-ATPase 116 kDa subunit a3) (Osteoclastic proton pump 116 kDa subunit) (OC-116 kDa) (OC116) (T-cell immune regulator 1) (T-cell immune response cDNA7 protein) (TIRC7) (Vacuolar proton translocating ATPase 116 kDa subunit a isoform 3)	Q13488	T cell immune regulator 1, ATPase H+ transporting V0 subunit a3	-1.09229	4.94228e-09
TDRKH	H	HGNC:11713	Tudor and KH domain-containing protein (Tudor domain-containing protein 2)	Q9Y2W6	tudor and KH domain containing	-1.02058	1.73698e-08
TFRC	H	HGNC:11763	Transferrin receptor protein 1 (TR) (TfR) (TfR1) (Trfr) (T9) (p90) (CD antigen CD71) [Cleaved into: Transferrin receptor protein 1, serum form (sTfR)]	P02786	transferrin receptor	1.01675	2.43682e-09
TGM2	H	HGNC:11778	Protein-glutamine gamma-glutamyltransferase 2 (EC 2.3.2.13) (Tissue transglutaminase) (Transglutaminase C) (TG(C)) (TGC) (TGase C) (Transglutaminase H) (TGase H) (Transglutaminase-2) (TGase-2)	P21980	transglutaminase 2	-1.49474	8.51302e-08
TGM3	H	HGNC:11779	Protein-glutamine gamma-glutamyltransferase E (EC 2.3.2.13) (Transglutaminase E) (TG(E)) (TGE) (TGase E) (Transglutaminase-3) (TGase-3) [Cleaved into: Protein-glutamine gamma-glutamyltransferase E 50 kDa catalytic chain;Protein-glutamine gamma-glutamyltransferase E 27 kDa non-catalytic chain]	Q08188	transglutaminase 3	1.23383	0.000125172
TGOLN2	H	HGNC:15450	Trans-Golgi network integral membrane protein 2 (Trans-Golgi network glycoprotein 46) (TGN38 homolog) (hTGN46) (Trans-Golgi network glycoprotein 48) (hTGN48) (Trans-Golgi network glycoprotein 51) (hTGN51) (Trans-Golgi network protein 2)	O43493	trans-golgi network protein 2	-0.614204	1.13061e-05
TIMP1	H	HGNC:11820	Metalloproteinase inhibitor 1 (Erythroid-potentiating activity) (EPA) (Fibroblast collagenase inhibitor) (Collagenase inhibitor) (Tissue inhibitor of metalloproteinases 1) (TIMP-1)	P01033	TIMP metallopeptidase inhibitor 1	-1.00754	0.000138022
TJP1	H	HGNC:11827	Tight junction protein ZO-1 (Tight junction protein 1) (Zona occludens protein 1) (Zonula occludens protein 1)	Q07157	tight junction protein 1	-0.574475	3.14686e-10
TJP3	H	HGNC:11829	Tight junction protein ZO-3 (Tight junction protein 3) (Zona occludens protein 3) (Zonula occludens protein 3)	O95049	tight junction protein 3	-1.08307	3.82772e-07
TMED5	H	HGNC:24251	Transmembrane emp24 domain-containing protein 5 (p24 family protein gamma-2) (p24gamma2) (p28)	Q9Y3A6	transmembrane p24 trafficking protein 5	-0.689673	9.12634e-07
TMEM115	H	HGNC:30055	Transmembrane protein 115 (Placental protein 6) (Protein PL6)	Q12893	transmembrane protein 115	-0.589581	2.22274e-07
TMF1	H	HGNC:11870	TATA element modulatory factor (TMF) (Androgen receptor coactivator 160 kDa protein) (Androgen receptor-associated protein of 160 kDa)	P82094	TATA element modulatory factor 1	-0.718167	2.11411e-11
TNS3	H	HGNC:21616	Tensin-3 (Tensin-like SH2 domain-containing protein 1) (Tumor endothelial marker 6)	Q68CZ2	tensin 3	-1.14159	9.68087e-08
TOR1AIP2	H	HGNC:24055	Torsin-1A-interacting protein 2 (Lumenal domain-like LAP1)	Q8NFQ8	torsin 1A interacting protein 2	-0.51211	4.22921e-07
TOR4A	H	HGNC:25981	Torsin-4A (Torsin family 4 member A)	Q9NXH8	torsin family 4 member A	-1.2808	7.19591e-06
TP53I3	H	HGNC:19373	Quinone oxidoreductase PIG3 (EC 1.-.-.-) (Tumor protein p53-inducible protein 3) (p53-induced gene 3 protein)	Q53FA7	tumor protein p53 inducible protein 3	-1.05024	3.67563e-09
TRIM29	H	HGNC:17274	Tripartite motif-containing protein 29 (Ataxia telangiectasia group D-associated protein)	Q14134	tripartite motif containing 29	1.97623	4.11856e-13
TRIM65	H	HGNC:27316	Tripartite motif-containing protein 65	Q6PJ69	tripartite motif containing 65	-0.741336	3.97115e-08
TWF2	H	HGNC:9621	Twinfilin-2 (A6-related protein) (hA6RP) (Protein tyrosine kinase 9-like) (Twinfilin-1-like protein)	Q6IBS0	twinfilin actin binding protein 2	-0.595467	1.91777e-06
UNC13D	H	HGNC:23147	Protein unc-13 homolog D (Munc13-4)	Q70J99	unc-13 homolog D	-1.03074	7.19806e-06
UNC93B1	H	HGNC:13481	Protein unc-93 homolog B1 (Unc-93B1) (hUNC93B1)	Q9H1C4	unc-93 homolog B1, TLR signaling regulator	-0.957664	3.74995e-06
UPP1	H	HGNC:12576	Uridine phosphorylase 1 (UPase 1) (UrdPase 1) (EC 2.4.2.3)	Q16831	uridine phosphorylase 1	-0.883917	3.13442e-05
VAMP8	H	HGNC:12647	Vesicle-associated membrane protein 8 (VAMP-8) (Endobrevin) (EDB)	Q9BV40	vesicle associated membrane protein 8	-0.762129	1.12702e-11
VARS1	H	HGNC:12651	Valine--tRNA ligase (EC 6.1.1.9) (Protein G7a) (Valyl-tRNA synthetase) (ValRS)	P26640	valyl-tRNA synthetase 1	-0.521233	8.27288e-08
VAV2	H	HGNC:12658	Guanine nucleotide exchange factor VAV2 (VAV-2)	P52735	vav guanine nucleotide exchange factor 2	-0.684838	5.85094e-06
VIL1	H	HGNC:12690	Villin-1	P09327	villin 1	-1.10479	0.000166071
VPS37B	H	HGNC:25754	Vacuolar protein sorting-associated protein 37B (hVps37B) (ESCRT-I complex subunit VPS37B)	Q9H9H4	VPS37B subunit of ESCRT-I	-0.579362	2.69918e-07
XBP1	H	HGNC:12801	X-box-binding protein 1 (XBP-1) (Tax-responsive element-binding protein 5) (TREB-5) [Cleaved into: X-box-binding protein 1, cytoplasmic form;X-box-binding protein 1, luminal form]	P17861	X-box binding protein 1	-1.12496	1.40396e-11
XXYLT1	H	HGNC:26639	Xyloside xylosyltransferase 1 (EC 2.4.2.n3) (UDP-xylose:alpha-xyloside alpha-1,3-xylosyltransferase)	Q8NBI6	xyloside xylosyltransferase 1	0.685141	1.31395e-07
CBR3	H	HGNC:1549	Carbonyl reductase [NADPH] 3 (EC 1.1.1.184) (NADPH-dependent carbonyl reductase 3) (Short chain dehydrogenase/reductase family 21C member 2)	O75828	carbonyl reductase 3	0.933578	0.00046013
MICU2	H	HGNC:31830	Calcium uptake protein 2, mitochondrial (EF-hand domain-containing family member A1)	Q8IYU8	mitochondrial calcium uptake 2	-0.562028	4.86708e-06
MUC13	H	HGNC:7511	Mucin-13 (MUC-13) (Down-regulated in colon cancer 1)	Q9H3R2	mucin 13, cell surface associated	-1.23156	0.00133295
PHPT1	H	HGNC:30033	14 kDa phosphohistidine phosphatase (EC 3.9.1.3) (Phosphohistidine phosphatase 1) (PHPT1) (Protein histidine phosphatase) (PHP) (Protein janus-A homolog)	Q9NRX4	phosphohistidine phosphatase 1	-0.627404	2.12122e-05
AHCYL2	H/M	HGNC:22204	Adenosylhomocysteinase 3 (AdoHcyase 3) (EC 3.3.1.1) (IP(3)Rs binding protein released with IP(3) 2) (IRBIT2) (Long-IRBIT) (S-adenosyl-L-homocysteine hydrolase 3) (S-adenosylhomocysteine hydrolase-like protein 2)	Q96HN2	adenosylhomocysteinase like 2	-0.969769	2.26534e-07
ARHGAP12	H/M	HGNC:16348	Rho GTPase-activating protein 12 (Rho-type GTPase-activating protein 12)	Q8IWW6	Rho GTPase activating protein 12	-0.646087	8.57641e-09
ARPC1A	H/M	HGNC:703	Actin-related protein 2/3 complex subunit 1A (SOP2-like protein)	Q92747	actin related protein 2/3 complex subunit 1A	0.657007	2.54842e-06
AVL9	H/M	HGNC:28994	Late secretory pathway protein AVL9 homolog	Q8NBF6	AVL9 cell migration associated	-0.662163	4.50396e-08
BCL2L1	H/M	HGNC:992	Bcl-2-like protein 1 (Bcl2-L-1) (Apoptosis regulator Bcl-X)	Q07817	BCL2 like 1	-0.613792	4.3515e-08
CASK	H/M	HGNC:1497	Peripheral plasma membrane protein CASK (hCASK) (EC 2.7.11.1) (Calcium/calmodulin-dependent serine protein kinase) (Protein lin-2 homolog)	O14936	calcium/calmodulin dependent serine protein kinase	0.651472	3.34225e-07
CFL2	H/M	HGNC:1875	Cofilin-2 (Cofilin, muscle isoform)	Q9Y281	cofilin 2	-0.723162	9.72011e-06
CKMT1A	H/M	HGNC:31736	Creatine kinase U-type, mitochondrial (EC 2.7.3.2) (Acidic-type mitochondrial creatine kinase) (Mia-CK) (Ubiquitous mitochondrial creatine kinase) (U-MtCK)	P12532	creatine kinase, mitochondrial 1A	1.49411	1.24858e-07
CNTN1	H/M	HGNC:2171	Contactin-1 (Glycoprotein gp135) (Neural cell surface protein F3)	Q12860	contactin 1	1.12219	1.45084e-05
CSNK1A1	H/M	HGNC:2451	Casein kinase I isoform alpha (CKI-alpha) (EC 2.7.11.1) (CK1)	P48729	casein kinase 1 alpha 1	0.518478	3.6127e-07
DCAF1	H/M	HGNC:30911	DDB1- and CUL4-associated factor 1 (HIV-1 Vpr-binding protein) (VprBP) (Serine/threonine-protein kinase VPRBP) (EC 2.7.11.1) (Vpr-interacting protein)	Q9Y4B6	DDB1 and CUL4 associated factor 1	1.45089	3.68371e-07
DCUN1D1	H/M	HGNC:18184	DCN1-like protein 1 (DCUN1 domain-containing protein 1) (Defective in cullin neddylation protein 1-like protein 1) (Squamous cell carcinoma-related oncogene)	Q96GG9	defective in cullin neddylation 1 domain containing 1	0.626724	1.10998e-10
DIP2B	H/M	HGNC:29284	Disco-interacting protein 2 homolog B (DIP2 homolog B)	Q9P265	disco interacting protein 2 homolog B	0.561608	1.22247e-07
EIF4A2	H/M	HGNC:3284	Eukaryotic initiation factor 4A-II (eIF-4A-II) (eIF4A-II) (EC 3.6.4.13) (ATP-dependent RNA helicase eIF4A-2)	Q14240	eukaryotic translation initiation factor 4A2	0.597537	2.82502e-06
FAM170B	H/M	HGNC:19736	Protein FAM170B (Acrosome-related protein)	A6NMN3	family with sequence similarity 170 member B	-0.942835	1.8606e-06
FAM177A1	H/M	HGNC:19829	Protein FAM177A1	Q8N128	family with sequence similarity 177 member A1	-0.739866	1.78329e-06
GDAP1	H/M	HGNC:15968	Ganglioside-induced differentiation-associated protein 1 (GDAP1)	Q8TB36	ganglioside induced differentiation associated protein 1	0.953345	1.72842e-05
IGFBP5	H/M	HGNC:5474	Insulin-like growth factor-binding protein 5 (IBP-5) (IGF-binding protein 5) (IGFBP-5)	P24593	insulin like growth factor binding protein 5	1.0197	0.000105525
IRF6	H/M	HGNC:6121	Interferon regulatory factor 6 (IRF-6)	O14896	interferon regulatory factor 6	1.19876	3.94537e-08
JAG1	H/M	HGNC:6188	Protein jagged-1 (Jagged1) (hJ1) (CD antigen CD339)	P78504	jagged canonical Notch ligand 1	0.744527	1.27802e-05
LLGL2	H/M	HGNC:6629	LLGL scribble cell polarity complex component 2 (HGL) (Lethal(2) giant larvae protein homolog 2)	Q6P1M3	LLGL scribble cell polarity complex component 2	-0.723065	3.94534e-05
LPIN2	H/M	HGNC:14450	Phosphatidate phosphatase LPIN2 (EC 3.1.3.4) (Lipin-2)	Q92539	lipin 2	-1.22073	3.817e-06
NKX2-1	H/M	HGNC:11825	Homeobox protein Nkx-2.1 (Homeobox protein NK-2 homolog A) (Thyroid nuclear factor 1) (Thyroid transcription factor 1) (TTF-1) (Thyroid-specific enhancer-binding protein) (T/EBP)	P43699	NK2 homeobox 1	-1.57199	9.15765e-05
PDK3	H/M	HGNC:8811	[Pyruvate dehydrogenase (acetyl-transferring)] kinase isozyme 3, mitochondrial (EC 2.7.11.2) (Pyruvate dehydrogenase kinase isoform 3)	Q15120	pyruvate dehydrogenase kinase 3	0.550775	1.20135e-06
PFN2	H/M	HGNC:8882	Profilin-2 (Profilin II)	P35080	profilin 2	0.674013	1.46872e-05
RAB27A	H/M	HGNC:9766	Ras-related protein Rab-27A (Rab-27) (EC 3.6.5.2) (GTP-binding protein Ram)	P51159	RAB27A, member RAS oncogene family	-1.09158	5.0618e-08
SLC2A1	H/M	HGNC:11005	Solute carrier family 2, facilitated glucose transporter member 1 (Glucose transporter type 1, erythrocyte/brain) (GLUT-1) (HepG2 glucose transporter)	P11166	solute carrier family 2 member 1	0.901301	0.000340024
SMURF2	H/M	HGNC:16809	E3 ubiquitin-protein ligase SMURF2 (hSMURF2) (EC 2.3.2.26) (HECT-type E3 ubiquitin transferase SMURF2) (SMAD ubiquitination regulatory factor 2) (SMAD-specific E3 ubiquitin-protein ligase 2)	Q9HAU4	SMAD specific E3 ubiquitin protein ligase 2	-0.716723	1.52687e-06
SNTB1	H/M	HGNC:11168	Beta-1-syntrophin (59 kDa dystrophin-associated protein A1 basic component 1) (DAPA1B) (BSYN2) (Syntrophin-2) (Tax interaction protein 43) (TIP-43)	Q13884	syntrophin beta 1	-1.00551	8.73075e-05
SOX2	H/M	HGNC:11195	Transcription factor SOX-2	P48431	SRY-box transcription factor 2	1.67773	3.67523e-08
TMEM189	H/M	HGNC:16735	Plasmanylethanolamine desaturase (EC 1.14.99.19) (Transmembrane protein 189)	A5PLL7	transmembrane protein 189	0.84701	2.28289e-07
TMLHE	H/M	HGNC:18308	Trimethyllysine dioxygenase, mitochondrial (EC 1.14.11.8) (Epsilon-trimethyllysine 2-oxoglutarate dioxygenase) (Epsilon-trimethyllysine hydroxylase) (TML hydroxylase) (TML-alpha-ketoglutarate dioxygenase) (TML dioxygenase) (TMLD)	Q9NVH6	trimethyllysine hydroxylase, epsilon	0.830077	8.32846e-07
TP63	H/M	HGNC:15979	Tumor protein 63 (p63) (Chronic ulcerative stomatitis protein) (CUSP) (Keratinocyte transcription factor KET) (Transformation-related protein 63) (TP63) (Tumor protein p73-like) (p73L) (p40) (p51)	Q9H3D4	tumor protein p63	1.99219	1.72393e-17
TPD52L1	H/M	HGNC:12006	Tumor protein D53 (hD53) (Tumor protein D52-like 1)	Q16890	TPD52 like 1	1.08012	6.40484e-06
TUBB3	H/M	HGNC:20772	Tubulin beta-3 chain (Tubulin beta-4 chain) (Tubulin beta-III)	Q13509	tubulin beta 3 class III	-0.800769	3.97943e-06
VANGL2	H/M	HGNC:15511	Vang-like protein 2 (Loop-tail protein 1 homolog) (Strabismus 1) (Van Gogh-like protein 2)	Q9ULK5	VANGL planar cell polarity protein 2	1.05349	2.98231e-07
VSNL1	H/M	HGNC:12722	Visinin-like protein 1 (VILIP) (VLP-1) (Hippocalcin-like protein 3) (HLP3)	P62760	visinin like 1	2.1999	4.3515e-11
WNT5A	H/M	HGNC:12784	Protein Wnt-5a	P41221	Wnt family member 5A	0.851808	7.15933e-05
TMEM106B	H/M	HGNC:22407	Transmembrane protein 106B	Q9NUM4	transmembrane protein 106B	-0.570667	5.83775e-06

## Sheet: LUAD1 vs. LUAD&LUAD3_Proteome
ID	Symbol	Entrez Gene Name	Expr q-val	Expr Log2 FC	H/M	Location	Type(s)	Drug(s)
Aacs	AACS	acetoacetyl-CoA synthetase	0.0354	-0.384	M	Cytoplasm	enzyme
Aak1	AAK1	AP2 associated kinase 1	0.0443	-0.486	M	Cytoplasm	kinase
Aars	AARS1	alanyl-tRNA synthetase 1	0.0453	-0.296	M	Cytoplasm	enzyme
AARS2	AARS2	alanyl-tRNA synthetase 2, mitochondrial	0.0468	0.406	H	Cytoplasm	enzyme
CEACAM5	CEACAM5	CEA cell adhesion molecule 5	0	2.799	H	Plasma Membrane	other	labetuzumab govitecan, SAR408701, cergutuzumab amunaleukin
ABCB8	ABCB8	ATP binding cassette subfamily B member 8	0.00664	0.616	H	Cytoplasm	transporter
ABCC4	ABCC4	ATP binding cassette subfamily C member 4	0.0106	1.176	H	Plasma Membrane	transporter
ABCD3	ABCD3	ATP binding cassette subfamily D member 3	0.0224	0.563	H	Cytoplasm	transporter
ABCE1	ABCE1	ATP binding cassette subfamily E member 1	0.0234	-0.366	HM	Cytoplasm	transporter
ABCF2	ABCF2	ATP binding cassette subfamily F member 2	0.0182	-0.413	H	Cytoplasm	transporter
ABHD11	ABHD11	abhydrolase domain containing 11	0.0203	0.943	H	Cytoplasm	enzyme
ABHD2	ABHD2	abhydrolase domain containing 2, acylglycerol lipase	0.0378	0.998	HM	Cytoplasm	enzyme
SLC34A2	SLC34A2	solute carrier family 34 member 2	0.000267	2.76	H	Plasma Membrane	transporter	XMT-1536
ACAD8	ACAD8	acyl-CoA dehydrogenase family member 8	0.0235	0.77	H	Cytoplasm	enzyme
ACBD3	ACBD3	acyl-CoA binding domain containing 3	0.00294	0.516	H	Cytoplasm	other
ACO2	ACO2	aconitase 2	0.0127	0.448	H	Cytoplasm	enzyme
ACOT2	ACOT2	acyl-CoA thioesterase 2	0.0456	0.649	H	Cytoplasm	enzyme
ACOX1	ACOX1	acyl-CoA oxidase 1	0.0361	0.524	H	Cytoplasm	enzyme
ACP1	ACP1	acid phosphatase 1	0.0302	0.309	H	Cytoplasm	phosphatase
ACP2	ACP2	acid phosphatase 2, lysosomal	0.00383	0.693	H	Cytoplasm	phosphatase
ACSF2	ACSF2	acyl-CoA synthetase family member 2	0.00628	1.156	H	Cytoplasm	enzyme
ACSL1	ACSL1	acyl-CoA synthetase long chain family member 1	0.0286	0.725	H	Cytoplasm	enzyme
ACSS1	ACSS1	acyl-CoA synthetase short chain family member 1	0.00927	1.01	H	Cytoplasm	enzyme
Actr3	ACTR3	actin related protein 3	0.0224	-0.427	M	Plasma Membrane	other
Adamts2	ADAMTS2	ADAM metallopeptidase with thrombospondin type 1 motif 2	0.0367	-0.658	M	Extracellular Space	peptidase
ADGRF5	ADGRF5	adhesion G protein-coupled receptor F5	0.0303	0.956	H	Plasma Membrane	G-protein coupled receptor
ADIRF	ADIRF	adipogenesis regulatory factor	0.00841	-1.441	H	Nucleus	other
Adprh	ADPRH	ADP-ribosylarginine hydrolase	0.0467	-0.361	M	Other	enzyme
ADSS1	ADSS1	adenylosuccinate synthase 1	0.0367	0.828	H	Cytoplasm	enzyme
AFDN	AFDN	afadin, adherens junction formation factor	0.016	0.385	H	Nucleus	other
Afm	AFM	afamin	0.00263	0.733	M	Extracellular Space	transporter
AGA	AGA	aspartylglucosaminidase	0.00169	1.034	H	Cytoplasm	enzyme
Agps	AGPS	alkylglycerone phosphate synthase	0.0444	-0.433	M	Cytoplasm	enzyme
AGR2	AGR2	anterior gradient 2, protein disulphide isomerase family member	0	3.427	H	Extracellular Space	other
AGR3	AGR3	anterior gradient 3, protein disulphide isomerase family member	0.000273	2.572	H	Extracellular Space	other
Agrn	AGRN	agrin	0.0237	-0.679	M	Plasma Membrane	other
AHCYL1	AHCYL1	adenosylhomocysteinase like 1	0.00307	0.778	HM	Cytoplasm	enzyme
AHCYL2	AHCYL2	adenosylhomocysteinase like 2	0.0173	1.138	HM	Other	enzyme
AHNAK	AHNAK	AHNAK nucleoprotein	0	-1.24	H	Nucleus	other
AHNAK2	AHNAK2	AHNAK nucleoprotein 2	0.0133	-0.986	H	Cytoplasm	other
AIFM1	AIFM1	apoptosis inducing factor mitochondria associated 1	0.026	0.584	H	Cytoplasm	enzyme
CEACAM6	CEACAM6	CEA cell adhesion molecule 6	0	2.687	H	Plasma Membrane	other	L-DOS47
AKR7A2	AKR7A2	aldo-keto reductase family 7 member A2	0.006	0.666	H	Cytoplasm	enzyme
MUC1	MUC1	mucin 1, cell surface associated	0	2.39	H	Plasma Membrane	other	anti-TA-MUC1 antibody, GO-203-2C, pankomab, yttrium y 90 clivatuzumab tetraxetan, HuHMFG1, anti-CD3/MUC1 bispecific antibody
FOLR1	FOLR1	folate receptor alpha	0.0256	1.96	H	Plasma Membrane	transporter	farletuzumab, OTL38, mirvetuximab soravtansine
ALCAM	ALCAM	activated leukocyte cell adhesion molecule	0.00885	1.033	H	Plasma Membrane	other
ALDH18A1	ALDH18A1	aldehyde dehydrogenase 18 family member A1	9.3e-05	0.651	H	Cytoplasm	kinase
ALDH4A1	ALDH4A1	aldehyde dehydrogenase 4 family member A1	0.00466	0.692	H	Cytoplasm	enzyme
ALDH6A1	ALDH6A1	aldehyde dehydrogenase 6 family member A1	0.000778	0.967	H	Cytoplasm	enzyme
ALG5	ALG5	ALG5 dolichyl-phosphate beta-glucosyltransferase	0.014	0.578	H	Cytoplasm	enzyme
AMPH	AMPH	amphiphysin	0.0342	1.281	HM	Plasma Membrane	other
ANKFY1	ANKFY1	ankyrin repeat and FYVE domain containing 1	0.000694	0.393	H	Cytoplasm	transcription regulator
CACNA2D2	CACNA2D2	calcium voltage-gated channel auxiliary subunit alpha2delta 2	0.016	1.947	HM	Plasma Membrane	ion channel	alpha 2 delta calcium channel agonist, amiodarone, pregabalin, gabapentin, bepridil, isradipine
ANXA4	ANXA4	annexin A4	0.0286	0.751	H	Plasma Membrane	other
AP1M2	AP1M2	adaptor related protein complex 1 subunit mu 2	0.0145	1.03	HM	Cytoplasm	transporter
AP2A2	AP2A2	adaptor related protein complex 2 subunit alpha 2	0.0171	0.456	H	Cytoplasm	transporter
Apbb1ip	APBB1IP	amyloid beta precursor protein binding family B member 1 interacting protein	0.0173	-0.532	M	Cytoplasm	other
SLC12A2	SLC12A2	solute carrier family 12 member 2	0	1.658	H	Plasma Membrane	transporter	bumetanide, quinethazone
Apoa4	APOA4	apolipoprotein A4	0.00799	0.605	M	Extracellular Space	transporter
APOB	APOB	apolipoprotein B	0.0351	1.606	H	Extracellular Space	transporter	mipomersen
APOD	APOD	apolipoprotein D	0.00581	1.848	H	Extracellular Space	transporter
Apod	APOD	apolipoprotein D	0.0141	0.627	M	Extracellular Space	transporter
APPL2	APPL2	adaptor protein, phosphotyrosine interacting with PH domain and leucine zipper 2	0.0382	0.418	H	Cytoplasm	other
ABAT	ABAT	4-aminobutyrate aminotransferase	0.000867	1.315	H	Cytoplasm	enzyme	vigabatrin, theophylline/tretinoin/valproic acid, valproic acid
ARAP1	ARAP1	ArfGAP with RhoGAP domain, ankyrin repeat and PH domain 1	0.0254	0.542	H	Cytoplasm	other
ARCN1	ARCN1	archain 1	0.000605	0.381	H	Cytoplasm	other
ARF3	ARF3	ADP ribosylation factor 3	0.000431	0.4	HM	Cytoplasm	enzyme
Arfgap1	ARFGAP1	ADP ribosylation factor GTPase activating protein 1	0.0232	-0.389	M	Cytoplasm	transporter
ARFGAP3	ARFGAP3	ADP ribosylation factor GTPase activating protein 3	0.00877	0.476	H	Cytoplasm	transporter
ARFGEF1	ARFGEF1	ADP ribosylation factor guanine nucleotide exchange factor 1	0.0072	0.498	H	Cytoplasm	other
ARFGEF2	ARFGEF2	ADP ribosylation factor guanine nucleotide exchange factor 2	0.00582	0.512	H	Cytoplasm	other
ARFGEF3	ARFGEF3	ARFGEF family member 3	0	1.369	H	Other	other
ARFIP2	ARFIP2	ADP ribosylation factor interacting protein 2	0.0431	0.347	H	Cytoplasm	other
Arhgef2	ARHGEF2	Rho/Rac guanine nucleotide exchange factor 2	0.0341	-0.349	M	Cytoplasm	other
ARID3B	ARID3B	AT-rich interaction domain 3B	0.013	1.37	H	Nucleus	transcription regulator
ARL3	ARL3	ADP ribosylation factor like GTPase 3	0.0295	0.487	H	Cytoplasm	enzyme
Arpc2	ARPC2	actin related protein 2/3 complex subunit 2	0.021	-0.452	M	Cytoplasm	other
ARRB1	ARRB1	arrestin beta 1	0.0017	0.905	H	Cytoplasm	other
ASAH1	ASAH1	N-acylsphingosine amidohydrolase 1	0	1.655	H	Cytoplasm	enzyme
ASL	ASL	argininosuccinate lyase	0.00812	0.739	H	Cytoplasm	enzyme
Asns	ASNS	asparagine synthetase (glutamine-hydrolyzing)	0.0141	0.72	M	Cytoplasm	enzyme
Asph	ASPH	aspartate beta-hydroxylase	0.0461	-0.571	M	Cytoplasm	enzyme
Aspscr1	ASPSCR1	ASPSCR1 tether for SLC2A4, UBX domain containing	0.014	-0.512	M	Cytoplasm	other
ASRGL1	ASRGL1	asparaginase and isoaspartyl peptidase 1	0.000286	2.1	H	Cytoplasm	enzyme
FRK	FRK	fyn related Src family tyrosine kinase	0.000327	1.236	H	Nucleus	kinase	regorafenib
ATP1B1	ATP1B1	ATPase Na+/K+ transporting subunit beta 1	0	1.543	H	Plasma Membrane	transporter
ATP1B3	ATP1B3	ATPase Na+/K+ transporting subunit beta 3	0.0014	-0.859	H	Plasma Membrane	transporter
ATP2A3	ATP2A3	ATPase sarcoplasmic/endoplasmic reticulum Ca2+ transporting 3	0	1.706	H	Cytoplasm	transporter
Atp5d	ATP5F1D	ATP synthase F1 subunit delta	0.0477	-0.358	M	Cytoplasm	transporter
ATP6V0D1	ATP6V0D1	ATPase H+ transporting V0 subunit d1	0.0112	0.446	H	Cytoplasm	transporter
ATP6V1D	ATP6V1D	ATPase H+ transporting V1 subunit D	0.0197	0.417	H	Cytoplasm	transporter
ATP8A1	ATP8A1	ATPase phospholipid transporting 8A1	0.00647	0.999	HM	Cytoplasm	transporter
ATP9A	ATP9A	ATPase phospholipid transporting 9A (putative)	0.00679	0.636	HM	Cytoplasm	transporter
ATPAF2	ATPAF2	ATP synthase mitochondrial F1 complex assembly factor 2	0.00339	0.533	H	Cytoplasm	other
ATRN	ATRN	attractin	0.00608	0.685	H	Extracellular Space	other
ATXN2L	ATXN2L	ataxin 2 like	0.0254	-0.257	H	Nucleus	other
Atxn2l	ATXN2L	ataxin 2 like	0.0253	-1.229	M	Nucleus	other
AUP1	AUP1	AUP1 lipid droplet regulating VLDL assembly factor	0.0404	-0.41	H	Cytoplasm	other
B3GNT9	B3GNT9	UDP-GlcNAc:betaGal beta-1,3-N-acetylglucosaminyltransferase 9	0.043	0.647	H	Cytoplasm	enzyme
B4GALT5	B4GALT5	beta-1,4-galactosyltransferase 5	0.0439	0.566	HM	Cytoplasm	enzyme
BAG2	BAG2	BAG cochaperone 2	0.0216	-0.759	H	Cytoplasm	other
BAG3	BAG3	BAG cochaperone 3	0	-0.978	H	Cytoplasm	other
Bax	BAX	BCL2 associated X, apoptosis regulator	0.0313	-0.494	M	Cytoplasm	transporter
BCAM	BCAM	basal cell adhesion molecule (Lutheran blood group)	0.0314	0.825	H	Plasma Membrane	transmembrane receptor
BCAR3	BCAR3	BCAR3 adaptor protein, NSP family member	0.0151	-1.012	HM	Cytoplasm	other
BCAT2	BCAT2	branched chain amino acid transaminase 2	0.000696	0.895	H	Cytoplasm	enzyme
BCKDHA	BCKDHA	branched chain keto acid dehydrogenase E1 subunit alpha	0.000578	0.628	H	Cytoplasm	enzyme
BCKDHB	BCKDHB	branched chain keto acid dehydrogenase E1 subunit beta	0	0.712	H	Cytoplasm	enzyme
BCL9L	BCL9L	BCL9 like	0.0473	-0.416	HM	Cytoplasm	other
Bclaf1	BCLAF1	BCL2 associated transcription factor 1	0.012	-0.518	M	Nucleus	transcription regulator
IDH2	IDH2	isocitrate dehydrogenase (NADP(+)) 2	0	1.195	H	Cytoplasm	enzyme	enasidenib
BICD2	BICD2	BICD cargo adaptor 2	0.00317	-0.575	H	Cytoplasm	other
Bin1	BIN1	bridging integrator 1	0.0361	-0.515	M	Nucleus	other
Bin2	BIN2	bridging integrator 2	0.00972	-0.621	M	Plasma Membrane	other
BOP1	BOP1	BOP1 ribosomal biogenesis factor	0.0173	-0.401	H	Nucleus	other
BPNT1	BPNT1	3'(2'), 5'-bisphosphate nucleotidase 1	0.000328	0.779	H	Nucleus	phosphatase
BROX	BROX	BRO1 domain and CAAX motif containing	0.00185	0.728	H	Cytoplasm	other
SLC25A4	SLC25A4	solute carrier family 25 member 4	0.0256	1.188	H	Cytoplasm	transporter	clodronic acid
BTF3	BTF3	basic transcription factor 3	0.00289	-0.479	H	Nucleus	transcription regulator
AI837181	AI837181	expressed sequence AI837181	0.0267	-0.586	M	Other	other
C17orf49	C17orf49	chromosome 17 open reading frame 49	0.00849	0.686	H	Nucleus	other
8030462N17Rik	8030462N17Rik	8030462N17Rik	0.0224	-0.776	M	Other	other
C1orf116	C1orf116	chromosome 1 open reading frame 116	0.0206	0.926	H	Cytoplasm	other
C1orf56	C1orf56	chromosome 1 open reading frame 56	0.0435	1.055	H	Other	other
C3orf52	C3orf52	chromosome 3 open reading frame 52	0.0383	1.003	H	Other	other
C8orf33	C8orf33	chromosome 8 open reading frame 33	0.0391	-0.801	M	Other	other
CACFD1	CACFD1	calcium channel flower domain containing 1	0.00735	1.24	H	Plasma Membrane	ion channel
CADPS2	CADPS2	calcium dependent secretion activator 2	0.00703	1.19	HM	Plasma Membrane	other
CALB2	CALB2	calbindin 2	0.0473	-1.53	HM	Cytoplasm	other
CANT1	CANT1	calcium activated nucleotidase 1	0.0174	0.609	H	Extracellular Space	enzyme
Cap1	CAP1	cyclase associated actin cytoskeleton regulatory protein 1	0.0258	-0.368	M	Plasma Membrane	other
CAPN13	CAPN13	calpain 13	0.0348	3.655	H	Other	other
CASP7	CASP7	caspase 7	0.00214	0.737	H	Cytoplasm	peptidase
Casp7	CASP7	caspase 7	0.0347	-0.48	M	Cytoplasm	peptidase
Casp8	CASP8	caspase 8	0.0192	-0.456	M	Nucleus	peptidase
CAV1	CAV1	caveolin 1	0.000842	-2.26	H	Plasma Membrane	transmembrane receptor
Cav1	CAV1	caveolin 1	0.000738	-0.906	M	Plasma Membrane	transmembrane receptor
CAVIN1	CAVIN1	caveolae associated protein 1	0.00383	-1.511	H	Nucleus	transcription regulator
Cavin1	CAVIN1	caveolae associated protein 1	0.0121	-0.607	M	Nucleus	transcription regulator
Cbfb	CBFB	core-binding factor subunit beta	0.0408	-0.482	M	Nucleus	transcription regulator
CBX4	CBX4	chromobox 4	0.024	0.565	H	Nucleus	transcription regulator
CBX8	CBX8	chromobox 8	0.0456	0.339	H	Nucleus	other
CCAR2	CCAR2	cell cycle and apoptosis regulator 2	0.0409	0.464	H	Cytoplasm	peptidase
CCDC124	CCDC124	coiled-coil domain containing 124	0.0206	-0.494	H	Other	other
Cct2	CCT2	chaperonin containing TCP1 subunit 2	0.0366	-0.318	M	Cytoplasm	kinase
Cct3	CCT3	chaperonin containing TCP1 subunit 3	0.0224	-0.339	M	Cytoplasm	other
Cct5	CCT5	chaperonin containing TCP1 subunit 5	0.014	-0.369	M	Cytoplasm	other
MAOA	MAOA	monoamine oxidase A	0.0349	1.118	H	Cytoplasm	enzyme	fenfluramine/phentermine, moclobemide, methamphetamine, isocarboxazid, CX-1370, benzphetamine, phentermine/topiramate, N-(2-indanyl)glycinamide, iproniazid, phentermine, tranylcypromine, procainamide, MAO-A inhibitor, ladostigil, phenelzine, dextroamphetamine
PLA2G4A	PLA2G4A	phospholipase A2 group IVA	0.0216	1.033	H	Cytoplasm	enzyme	cytosolic phospholipase A2 inhibitor, quinacrine
COL2A1	COL2A1	collagen type II alpha 1 chain	0.0223	1.017	H	Extracellular Space	other	collagenase clostridium histolyticum
CD3EAP	CD3EAP	CD3e molecule associated protein	0.0258	-0.471	H	Nucleus	other
TMEM97	TMEM97	transmembrane protein 97	0.000451	0.988	H	Extracellular Space	other	CT1812
CD55	CD55	CD55 molecule (Cromer blood group)	0.0283	0.944	H	Plasma Membrane	other
CD63	CD63	CD63 molecule	0.00306	1.014	H	Plasma Membrane	other
Cd72	CD72	CD72 molecule	0.04	-0.692	M	Plasma Membrane	transmembrane receptor
Ttr	TTR	transthyretin	0.0111	0.959	M	Extracellular Space	transporter	tafamidis, inotersen, AG10, anti-transthyretin siRNA ALN-TTR02, 4'-iodo-4'-deoxydoxorubicin, IONIS-TTR Rx
CDC123	CDC123	cell division cycle 123	0.00552	-0.664	HM	Cytoplasm	other
CDCP1	CDCP1	CUB domain containing protein 1	0.00511	-0.88	H	Plasma Membrane	other
CDH17	CDH17	cadherin 17	0.0348	3	H	Plasma Membrane	transporter
EPCAM	EPCAM	epithelial cell adhesion molecule	0.0191	0.942	H	Plasma Membrane	other	tucotuzumab celmoleukin, catumaxomab, edrecolomab, solitomab, vicinium, adecatumumab
CDV3	CDV3	CDV3 homolog	0.014	-0.45	H	Cytoplasm	other
F10	F10	coagulation factor X	0.0229	0.94	H	Extracellular Space	peptidase	heparin, aspirin/enoxaparin, rivaroxaban, RPR 120844, enoxaparin/warfarin, emicizumab, idraparinux, edoxaban, aspirin/rivaroxaban/ticlopidine, dalteparin, nematode anticoagulant protein c2, DPC 423, aspirin/rivaroxaban, betrixaban, tifacogin, F9, aspirin/clopidogrel/rivaroxaban, activated recombinant human factor VII, apixaban, fondaparinux/warfarin, fondaparinux, RPR 208566, enoxaparin, deligopa…
MAOB	MAOB	monoamine oxidase B	0.0232	0.907	H	Cytoplasm	enzyme	fenfluramine/phentermine, rasagiline, methamphetamine, isocarboxazid, MAO-B inhibitor, benzphetamine, safinamide, phentermine/topiramate, procainamide, tranylcypromine, phentermine, pargyline, levodopa/rasagiline, selegiline, ladostigil, dextroamphetamine, phenelzine
CEP128	CEP128	centrosomal protein 128	0.0193	0.84	H	Cytoplasm	other
Ces1d	CES1	carboxylesterase 1	0.000687	0.902	M	Cytoplasm	enzyme
Ces1c	Ces1b/Ces1c	carboxylesterase 1C	0.000333	0.952	M	Cytoplasm	enzyme
CGN	CGN	cingulin	0.0064	1.031	H	Plasma Membrane	other
CHAC2	CHAC2	ChaC glutathione specific gamma-glutamylcyclotransferase 2	0.00267	-0.861	H	Cytoplasm	enzyme
CHID1	CHID1	chitinase domain containing 1	0.032	0.526	H	Extracellular Space	other
CHMP4B	CHMP4B	charged multivesicular body protein 4B	0.0065	0.384	HM	Cytoplasm	other
CHORDC1	CHORDC1	cysteine and histidine rich domain containing 1	0.000792	-0.67	H	Other	other
CHURC1	CHURC1	churchill domain containing 1	0.0224	-0.5	HM	Nucleus	transcription regulator
CIAO3	CIAO3	cytosolic iron-sulfur assembly component 3	0.0338	0.371	H	Cytoplasm	other
CIB1	CIB1	calcium and integrin binding 1	0	1.249	H	Nucleus	other
CIP2A	CIP2A	cellular inhibitor of PP2A	0.0193	-0.681	H	Cytoplasm	other
CIRBP	CIRBP	cold inducible RNA binding protein	0.0182	0.664	H	Nucleus	translation regulator
CKB	CKB	creatine kinase B	0.0193	1.537	H	Cytoplasm	kinase
CLDN3	CLDN3	claudin 3	0.000478	1.557	H	Plasma Membrane	transmembrane receptor
CLIC6	CLIC6	chloride intracellular channel 6	0	2.295	H	Plasma Membrane	ion channel
CLINT1	CLINT1	clathrin interactor 1	0.00828	0.395	H	Cytoplasm	other
CLIP1	CLIP1	CAP-Gly domain containing linker protein 1	0.000719	-0.53	H	Cytoplasm	other
Clip1	CLIP1	CAP-Gly domain containing linker protein 1	0.00176	-0.559	M	Cytoplasm	other
CLMN	CLMN	calmin	0.00127	1.078	H	Cytoplasm	other
CLTC	CLTC	clathrin heavy chain	0.0354	0.269	H	Plasma Membrane	other
Cnbp	CNBP	CCHC-type zinc finger nucleic acid binding protein	0.0112	-0.726	M	Nucleus	transcription regulator
CNIH4	CNIH4	cornichon family AMPA receptor auxiliary protein 4	0.0187	0.597	H	Plasma Membrane	other
CNNM3	CNNM3	cyclin and CBS domain divalent metal cation transport mediator 3	0.0118	0.502	H	Other	other
COG1	COG1	component of oligomeric golgi complex 1	0	0.533	H	Cytoplasm	transporter
COG2	COG2	component of oligomeric golgi complex 2	0	0.724	H	Cytoplasm	other
COG3	COG3	component of oligomeric golgi complex 3	0	0.731	H	Cytoplasm	other
COG4	COG4	component of oligomeric golgi complex 4	0.000881	0.562	H	Cytoplasm	transporter
COG5	COG5	component of oligomeric golgi complex 5	0.000623	0.417	H	Cytoplasm	transporter
COG6	COG6	component of oligomeric golgi complex 6	0.00177	0.538	H	Cytoplasm	transporter
COG7	COG7	component of oligomeric golgi complex 7	0	0.56	H	Cytoplasm	transporter
COG8	COG8	component of oligomeric golgi complex 8	0.000918	0.478	H	Cytoplasm	transporter
ERBB2	ERBB2	erb-b2 receptor tyrosine kinase 2	0.00645	0.851	HM	Plasma Membrane	kinase	paclitaxel/pertuzumab/trastuzumab, tucatinib, ADCT-502, erlotinib/osimertinib, docetaxel/pertuzumab/trastuzumab, neratinib, 89Zr-trastuzumab, BDC-1001, erlotinib, A166, anti-HER2 antibody, HER2 inhibitor, docetaxel/lapatinib, afatinib, afatinib/paclitaxel, cyclophosphamide/docetaxel/epirubicin/5-fluorouracil/trastuzumab, sym013, trastuzumab, MM-111, BMS-690514, cyclophosphamide/docetaxel/trastuzu…
Alb	ALB	albumin	0.000731	0.797	M	Extracellular Space	transporter	gadofosveset trisodium, aldoxorubicin, GSK3128349
F2	F2	coagulation factor II, thrombin	0.0341	0.772	H	Extracellular Space	peptidase	enoxaparin, aspirin/bivalirudin, dabigatran, Fibrinogen, dabigatran etexilate, bivalirudin, ximelagatran, lepirudin, thrombin inhibitor, ulinastatin, argatroban, desirudin, aspirin/dabigatran etexilate, antithrombin alfa
Colgalt1	COLGALT1	collagen beta(1-O)galactosyltransferase 1	0.0183	-0.51	M	Cytoplasm	enzyme
COPA	COPA	COPI coat complex subunit alpha	0	0.456	H	Cytoplasm	transporter
COPB1	COPB1	COPI coat complex subunit beta 1	0.000345	0.404	H	Cytoplasm	transporter
COPB2	COPB2	COPI coat complex subunit beta 2	0	0.465	H	Cytoplasm	transporter
COPG1	COPG1	COPI coat complex subunit gamma 1	0	0.466	H	Cytoplasm	transporter
CORO1A	CORO1A	coronin 1A	0	1.59	H	Cytoplasm	other
CORO1B	CORO1B	coronin 1B	0.0185	0.387	H	Cytoplasm	other
CORO1C	CORO1C	coronin 1C	0.000457	-0.71	H	Cytoplasm	other
COX4I1	COX4I1	cytochrome c oxidase subunit 4I1	0.00278	0.535	H	Cytoplasm	enzyme
COX5A	COX5A	cytochrome c oxidase subunit 5A	0.0154	0.506	H	Cytoplasm	enzyme
COX6C	COX6C	cytochrome c oxidase subunit 6C	0.0157	0.65	H	Cytoplasm	enzyme
COX7A2	COX7A2	cytochrome c oxidase subunit 7A2	0.000874	0.738	H	Cytoplasm	enzyme
CP	CP	ceruloplasmin	0.00808	1.299	H	Extracellular Space	enzyme
CPM	CPM	carboxypeptidase M	0.0194	1.361	H	Plasma Membrane	peptidase
Cpn1	CPN1	carboxypeptidase N subunit 1	0.0173	0.446	M	Extracellular Space	peptidase
Col14a1	COL14A1	collagen type XIV alpha 1 chain	0.00167	0.77	M	Extracellular Space	other	collagenase clostridium histolyticum
Crebzf	CREBZF	CREB/ATF bZIP transcription factor	0.0388	-0.978	M	Nucleus	transcription regulator
CRELD1	CRELD1	cysteine rich with EGF like domains 1	0.0336	0.482	H	Other	other
CRIP2	CRIP2	cysteine rich protein 2	0.047	1.028	H	Nucleus	other
CRLF1	CRLF1	cytokine receptor like factor 1	0.0384	1.907	HM	Extracellular Space	other
CRYBG1	CRYBG1	crystallin beta-gamma domain containing 1	0.00117	-1.029	H	Extracellular Space	other
CRYL1	CRYL1	crystallin lambda 1	0.0163	1.29	H	Cytoplasm	enzyme
CRYM	CRYM	crystallin mu	0	2.788	H	Cytoplasm	enzyme
Ctnnd1	CTNND1	catenin delta 1	0.0303	-0.492	M	Nucleus	other
Klkb1	KLKB1	kallikrein B1	0.00115	0.706	M	Extracellular Space	peptidase	ecallantide, aprotinin
CTPS2	CTPS2	CTP synthase 2	0	0.688	H	Cytoplasm	enzyme
CTSH	CTSH	cathepsin H	0.00172	1.977	H	Cytoplasm	peptidase
CUL1	CUL1	cullin 1	0.00171	-0.387	HM	Nucleus	enzyme
CYB5A	CYB5A	cytochrome b5 type A	0	1.235	H	Cytoplasm	enzyme
CYB5R1	CYB5R1	cytochrome b5 reductase 1	0.0223	0.556	H	Cytoplasm	enzyme
CYBC1	CYBC1	cytochrome b-245 chaperone 1	0.0403	0.759	H	Cytoplasm	other
CYP20A1	CYP20A1	cytochrome P450 family 20 subfamily A member 1	0.00168	0.588	H	Other	enzyme
BCR	BCR	BCR activator of RhoGEF and GTPase	0.000786	0.705	H	Cytoplasm	kinase	BCR targeting agent
DAPK1	DAPK1	death associated protein kinase 1	0.00811	1.26	H	Cytoplasm	kinase
DAZAP1	DAZAP1	DAZ associated protein 1	0.0194	0.285	H	Other	other
DBT	DBT	dihydrolipoamide branched chain transacylase E2	0.0097	0.521	H	Cytoplasm	enzyme
DDAH1	DDAH1	dimethylarginine dimethylaminohydrolase 1	0	1.184	H	Cytoplasm	enzyme
DDAH2	DDAH2	dimethylarginine dimethylaminohydrolase 2	0.0398	0.571	H	Cytoplasm	enzyme
DDOST	DDOST	dolichyl-diphosphooligosaccharide--protein glycosyltransferase non-catalytic subunit	0.0256	0.328	H	Cytoplasm	enzyme
DDX21	DDX21	DExD-box helicase 21	0.00737	-0.676	H	Nucleus	enzyme
Ddx21	DDX21	DExD-box helicase 21	0.0256	-0.423	M	Nucleus	enzyme
DDX39B	DDX39B	DExD-box helicase 39B	0.0476	0.253	H	Nucleus	enzyme
DDX54	DDX54	DEAD-box helicase 54	0.0237	-0.383	H	Nucleus	transcription regulator
Dek	DEK	DEK proto-oncogene	0.00704	-0.515	M	Nucleus	transcription regulator
DEPTOR	DEPTOR	DEP domain containing MTOR interacting protein	0.00641	0.924	HM	Cytoplasm	other
DFFB	DFFB	DNA fragmentation factor subunit beta	0.038	0.756	H	Nucleus	enzyme
DHRS7B	DHRS7B	dehydrogenase/reductase 7B	0.0127	0.744	H	Other	other
DLST	DLST	dihydrolipoamide S-succinyltransferase	0.00642	0.587	H	Cytoplasm	enzyme
DNAJB1	DNAJB1	DnaJ heat shock protein family (Hsp40) member B1	0.0261	-0.506	HM	Nucleus	transcription regulator
DNAJB11	DNAJB11	DnaJ heat shock protein family (Hsp40) member B11	0.019	0.378	H	Cytoplasm	other
DNAJB4	DNAJB4	DnaJ heat shock protein family (Hsp40) member B4	0.00416	-0.687	H	Nucleus	other
DNAJC11	DNAJC11	DnaJ heat shock protein family (Hsp40) member C11	0.0424	0.252	H	Cytoplasm	other
DNAJC3	DNAJC3	DnaJ heat shock protein family (Hsp40) member C3	0.00468	0.596	H	Cytoplasm	other
DNAJC5	DNAJC5	DnaJ heat shock protein family (Hsp40) member C5	0.00844	0.405	HM	Plasma Membrane	other
Dnajc9	DNAJC9	DnaJ heat shock protein family (Hsp40) member C9	0.0481	-0.461	M	Nucleus	other
DNASE2	DNASE2	deoxyribonuclease 2, lysosomal	0.0304	0.655	H	Cytoplasm	enzyme
DNMT3A	DNMT3A	DNA methyltransferase 3 alpha	0.00201	0.728	H	Nucleus	enzyme
DNTTIP2	DNTTIP2	deoxynucleotidyltransferase terminal interacting protein 2	0.0138	-0.4	H	Nucleus	other
DOP1B	DOP1B	DOP1 leucine zipper like protein B	0.0232	0.512	H	Cytoplasm	other
DPF2	DPF2	double PHD fingers 2	0.0232	0.285	H	Nucleus	transcription regulator
DPP3	DPP3	dipeptidyl peptidase 3	0.00631	0.544	H	Cytoplasm	peptidase
DPYSL2	DPYSL2	dihydropyrimidinase like 2	0.0313	0.695	H	Cytoplasm	enzyme
DST	DST	dystonin	0.0206	-0.579	H	Plasma Membrane	other
DUSP3	DUSP3	dual specificity phosphatase 3	0.00969	0.477	H	Cytoplasm	phosphatase
PTPN6	PTPN6	protein tyrosine phosphatase non-receptor type 6	0.0055	0.701	H	Cytoplasm	phosphatase	SC-43
DYNC1LI2	DYNC1LI2	dynein cytoplasmic 1 light intermediate chain 2	0.0312	0.325	H	Cytoplasm	other
Dysf	DYSF	dysferlin	0.0437	-0.358	M	Plasma Membrane	other
ECH1	ECH1	enoyl-CoA hydratase 1	0.0274	0.689	H	Cytoplasm	enzyme
Echdc3	ECHDC3	enoyl-CoA hydratase domain containing 3	0.0489	1.289	M	Cytoplasm	enzyme
ECHS1	ECHS1	enoyl-CoA hydratase, short chain 1	0.000281	0.586	H	Cytoplasm	enzyme
EEFSEC	EEFSEC	eukaryotic elongation factor, selenocysteine-tRNA specific	0.0496	0.415	H	Cytoplasm	translation regulator
EHBP1	EHBP1	EH domain binding protein 1	0.00492	-0.565	HM	Cytoplasm	other
EHD4	EHD4	EH domain containing 4	0.0208	-0.612	H	Plasma Membrane	enzyme
EIF1	EIF1	eukaryotic translation initiation factor 1	0.0193	-0.312	HM	Cytoplasm	translation regulator
EIF1AX	EIF1AX	eukaryotic translation initiation factor 1A X-linked	0.0485	-0.315	HM	Cytoplasm	translation regulator
Eif2b1	EIF2B1	eukaryotic translation initiation factor 2B subunit alpha	0.034	-0.553	M	Cytoplasm	translation regulator
EIF3E	EIF3E	eukaryotic translation initiation factor 3 subunit E	0.02	-0.234	HM	Cytoplasm	other
EIF4B	EIF4B	eukaryotic translation initiation factor 4B	0.0151	-0.38	H	Cytoplasm	translation regulator
EIF4G1	EIF4G1	eukaryotic translation initiation factor 4 gamma 1	0.0361	-0.288	H	Cytoplasm	translation regulator
PARP2	PARP2	poly(ADP-ribose) polymerase 2	0.037	0.691	H	Nucleus	enzyme	talazoparib, SC10914, simmiparib, olaparib, rucaparib, ABT-767, veliparib, niraparib, CEP-9722, 2X-121, senaparib, fluzoparib
EIF5B	EIF5B	eukaryotic translation initiation factor 5B	0.0252	-0.257	H	Cytoplasm	translation regulator
Eif5b	EIF5B	eukaryotic translation initiation factor 5B	0.00203	-0.536	M	Cytoplasm	translation regulator
Eif6	EIF6	eukaryotic translation initiation factor 6	0.0197	-0.621	M	Cytoplasm	translation regulator
KIAA1324	ELAPOR1	endosome-lysosome associated apoptosis and autophagy regulator 1	0.0157	1.164	H	Plasma Membrane	other
ELF3	ELF3	E74 like ETS transcription factor 3	0.0303	0.784	H	Nucleus	transcription regulator
EML4	EML4	EMAP like 4	0.00738	0.632	H	Cytoplasm	other
ENPP4	ENPP4	ectonucleotide pyrophosphatase/phosphodiesterase 4	0	2.203	H	Cytoplasm	enzyme
VKORC1L1	VKORC1L1	vitamin K epoxide reductase complex subunit 1 like 1	0.0168	0.69	HM	Cytoplasm	enzyme	vitamin K3
CPT2	CPT2	carnitine palmitoyltransferase 2	0.00311	0.682	H	Cytoplasm	enzyme	perhexiline
EPS8L1	EPS8L1	EPS8 like 1	0.0285	0.783	H	Cytoplasm	other
SLC25A4	SLC25A4	solute carrier family 25 member 4	0.027	0.677	H	Cytoplasm	transporter	clodronic acid
ERGIC1	ERGIC1	endoplasmic reticulum-golgi intermediate compartment 1	0.0403	0.618	H	Cytoplasm	other
ERGIC3	ERGIC3	ERGIC and golgi 3	0.0292	0.425	H	Cytoplasm	other
ERLEC1	ERLEC1	endoplasmic reticulum lectin 1	0.0157	0.467	H	Cytoplasm	other
ETF1	ETF1	eukaryotic translation termination factor 1	0.0192	-0.272	HM	Cytoplasm	translation regulator
ETFDH	ETFDH	electron transfer flavoprotein dehydrogenase	0.0147	0.64	H	Cytoplasm	enzyme
EXOC5	EXOC5	exocyst complex component 5	0.0409	0.226	H	Cytoplasm	other
EXOSC2	EXOSC2	exosome component 2	0.0147	-0.452	HM	Nucleus	enzyme
EXOSC6	EXOSC6	exosome component 6	0.0477	-0.283	H	Nucleus	other
SHMT1	SHMT1	serine hydroxymethyltransferase 1	0.0102	0.65	H	Cytoplasm	enzyme	mimosine
F12	F12	coagulation factor XII	0.00214	0.76	H	Extracellular Space	peptidase
GGPS1	GGPS1	geranylgeranyl diphosphate synthase 1	0.0058	0.649	H	Cytoplasm	enzyme	zoledronic acid
FAM114A2	FAM114A2	family with sequence similarity 114 member A2	0.0476	0.362	H	Other	other
FAM172A	FAM172A	family with sequence similarity 172 member A	0.00939	0.61	H	Cytoplasm	transcription regulator
FAM27C	FAM27C	family with sequence similarity 27 member C	0.0111	-0.454	H	Other	other
FAM98C	FAM98C	family with sequence similarity 98 member C	0.0176	0.771	H	Other	other
FARP1	FARP1	FERM, ARH/RhoGEF and pleckstrin domain protein 1	0.00186	0.83	H	Plasma Membrane	other
Farsb	FARSB	phenylalanyl-tRNA synthetase subunit beta	0.0415	-0.349	M	Cytoplasm	enzyme
AKR1A1	AKR1A1	aldo-keto reductase family 1 member A1	0.000708	0.627	H	Cytoplasm	enzyme	aldose reductase inhibitor
FBP1	FBP1	fructose-bisphosphatase 1	0.0157	1.543	H	Cytoplasm	phosphatase
Fen1	FEN1	flap structure-specific endonuclease 1	0.00843	-0.742	M	Nucleus	enzyme
Fkbp4	FKBP4	FKBP prolyl isomerase 4	0.0438	-0.484	M	Nucleus	enzyme
FKBP5	FKBP5	FKBP prolyl isomerase 5	0.0216	-1.006	H	Nucleus	enzyme
Fmnl1	Fmnl1	formin-like 1	0.0499	-0.509	M	Cytoplasm	other
FN3K	FN3K	fructosamine 3 kinase	0.00645	0.948	H	Cytoplasm	kinase
Fnbp1	FNBP1	formin binding protein 1	0.0248	-0.445	M	Nucleus	enzyme
FNDC3A	FNDC3A	fibronectin type III domain containing 3A	0.0276	0.457	H	Cytoplasm	other
TPMT	TPMT	thiopurine S-methyltransferase	0.00471	0.612	H	Cytoplasm	enzyme	olsalazine
FOSL2	FOSL2	FOS like 2, AP-1 transcription factor subunit	0.0314	-0.627	H	Nucleus	transcription regulator
FOXA1	FOXA1	forkhead box A1	0.00657	1.342	H	Nucleus	transcription regulator
Frg1	FRG1	FSHD region gene 1	0.0106	-0.718	M	Nucleus	transporter
ACAA1	ACAA1	acetyl-CoA acyltransferase 1	0.0278	0.572	H	Cytoplasm	enzyme	trimetazidine
FSBP	FSBP	fibrinogen silencer binding protein	0.0364	-0.968	H	Nucleus	other
FSCN1	FSCN1	fascin actin-bundling protein 1	0.00638	-1.275	H	Cytoplasm	other
FUCA1	FUCA1	alpha-L-fucosidase 1	0.00876	1.116	H	Cytoplasm	enzyme
FUCA2	FUCA2	alpha-L-fucosidase 2	0.0397	0.595	H	Extracellular Space	enzyme
FYCO1	FYCO1	FYVE and coiled-coil domain autophagy adaptor 1	0.0342	0.369	H	Cytoplasm	other
G3BP1	G3BP1	G3BP stress granule assembly factor 1	0.0118	-0.35	H	Nucleus	enzyme
G6pdx	G6PD	glucose-6-phosphate dehydrogenase	0.0314	-0.547	M	Cytoplasm	enzyme
GALNT1	GALNT1	polypeptide N-acetylgalactosaminyltransferase 1	0.000308	0.536	HM	Cytoplasm	enzyme
GALNT12	GALNT12	polypeptide N-acetylgalactosaminyltransferase 12	0.00735	1.129	H	Cytoplasm	enzyme
GAMT	GAMT	guanidinoacetate N-methyltransferase	0.049	-0.969	H	Cytoplasm	enzyme
GBF1	GBF1	golgi brefeldin A resistant guanine nucleotide exchange factor 1	0.0162	0.361	H	Cytoplasm	other
Gbp4	GBP6	guanylate binding protein family member 6	0.0342	-0.516	M	Cytoplasm	enzyme
Gc	GC	GC vitamin D binding protein	0.043	0.489	M	Extracellular Space	transporter
GCC1	GCC1	GRIP and coiled-coil domain containing 1	0.0426	0.301	H	Cytoplasm	other
GCC2	GCC2	GRIP and coiled-coil domain containing 2	0.00861	0.402	H	Cytoplasm	other
GCLM	GCLM	glutamate-cysteine ligase modifier subunit	0.0326	-0.736	H	Cytoplasm	enzyme
GDE1	GDE1	glycerophosphodiester phosphodiesterase 1	0.0307	0.769	H	Plasma Membrane	enzyme
Gfpt2	GFPT2	glutamine-fructose-6-phosphate transaminase 2	0.0183	-0.496	M	Cytoplasm	enzyme
GGCT	GGCT	gamma-glutamylcyclotransferase	0.0368	0.545	H	Cytoplasm	enzyme
APEX1	APEX1	apurinic/apyrimidinic endodeoxyribonuclease 1	0.0117	0.564	H	Nucleus	enzyme	E 3330, lucanthone
GHDC	GHDC	GH3 domain containing	0.0256	0.753	H	Cytoplasm	other
GK	GK	glycerol kinase	0.022	0.904	H	Cytoplasm	kinase
GLB1	GLB1	galactosidase beta 1	0.00272	0.828	H	Cytoplasm	enzyme
GLOD4	GLOD4	glyoxalase domain containing 4	0.0223	0.506	H	Cytoplasm	enzyme
Glrx3	GLRX3	glutaredoxin 3	0.00637	-0.446	M	Cytoplasm	enzyme
GLT8D1	GLT8D1	glycosyltransferase 8 domain containing 1	0.00814	0.641	H	Cytoplasm	enzyme
GLYR1	GLYR1	glyoxylate reductase 1 homolog	0.0171	0.359	H	Nucleus	other
GMDS	GMDS	GDP-mannose 4,6-dehydratase	0.000381	0.939	H	Cytoplasm	enzyme
GMPPA	GMPPA	GDP-mannose pyrophosphorylase A	0.0214	0.434	H	Cytoplasm	enzyme
GMPPB	GMPPB	GDP-mannose pyrophosphorylase B	0.0113	0.619	H	Cytoplasm	enzyme
GMPR2	GMPR2	guanosine monophosphate reductase 2	0.00262	0.585	H	Cytoplasm	enzyme
Gna13	GNA13	G protein subunit alpha 13	0.0208	0.889	M	Plasma Membrane	enzyme
Gnai2	GNAI2	G protein subunit alpha i2	0.047	-0.352	M	Plasma Membrane	enzyme
GNS	GNS	glucosamine (N-acetyl)-6-sulfatase	0.0102	0.751	H	Cytoplasm	enzyme
GOLGB1	GOLGB1	golgin B1	0.00886	0.325	H	Cytoplasm	other
GOLM1	GOLM1	golgi membrane protein 1	0.047	0.855	H	Cytoplasm	other
GOLPH3	GOLPH3	golgi phosphoprotein 3	0.0157	0.569	H	Cytoplasm	other
GOLPH3L	GOLPH3L	golgi phosphoprotein 3 like	0.017	0.658	H	Cytoplasm	other
GOSR1	GOSR1	golgi SNAP receptor complex member 1	0.045	0.365	H	Cytoplasm	transporter
GPC1	GPC1	glypican 1	0.00632	-0.898	H	Plasma Membrane	transmembrane receptor
GPCPD1	GPCPD1	glycerophosphocholine phosphodiesterase 1	0.0137	0.797	H	Cytoplasm	enzyme
GPD1L	GPD1L	glycerol-3-phosphate dehydrogenase 1 like	0.00249	0.731	H	Cytoplasm	enzyme
Gpi1	GPI	glucose-6-phosphate isomerase	0.0289	-0.476	M	Extracellular Space	enzyme
Gpkow	GPKOW	G-patch domain and KOW motifs	0.0205	-1.343	M	Nucleus	other
GPR89B	GPR89A/GPR89B	G protein-coupled receptor 89B	0.0139	0.519	H	Cytoplasm	ion channel
GRAMD4	GRAMD4	GRAM domain containing 4	0.00128	1.023	H	Cytoplasm	other
Grpel1	GRPEL1	GrpE like 1, mitochondrial	0.0224	-0.513	M	Cytoplasm	other
Gsdmd	GSDMD	gasdermin D	0.04	-0.365	M	Extracellular Space	other
GSDME	GSDME	gasdermin E	0.0236	-0.936	H	Cytoplasm	other
Gspt1	GSPT1	G1 to S phase transition 1	0.0474	-0.406	M	Cytoplasm	translation regulator
GSTO1	GSTO1	glutathione S-transferase omega 1	0.0236	-0.52	H	Cytoplasm	enzyme
GSTP1	GSTP1	glutathione S-transferase pi 1	0.0176	0.917	H	Cytoplasm	enzyme
GTF3C1	GTF3C1	general transcription factor IIIC subunit 1	0.0256	0.255	H	Nucleus	transcription regulator
GTF3C5	GTF3C5	general transcription factor IIIC subunit 5	0.00829	0.41	H	Nucleus	transcription regulator
GTPBP4	GTPBP4	GTP binding protein 4	0.0224	-0.377	H	Nucleus	enzyme
GUSB	GUSB	glucuronidase beta	0	1.699	H	Cytoplasm	enzyme
H1-0	H1-0	H1.0 linker histone	0.0346	0.681	HM	Nucleus	other
H1f2	H1-2	H1.2 linker histone, cluster member	0.0154	-0.546	M	Nucleus	other
H1f3	H1-3	H1.3 linker histone, cluster member	0.00878	-0.636	M	Nucleus	other
H1f1	H1f1	H1.1 linker histone, cluster member	0.0008	-0.683	M	Nucleus	other
H6PD	H6PD	hexose-6-phosphate dehydrogenase/glucose 1-dehydrogenase	0.0383	0.568	H	Cytoplasm	enzyme
HACD3	HACD3	3-hydroxyacyl-CoA dehydratase 3	0.00844	0.554	H	Cytoplasm	enzyme
HACL1	HACL1	2-hydroxyacyl-CoA lyase 1	0.0472	0.459	H	Cytoplasm	enzyme
HADH	HADH	hydroxyacyl-CoA dehydrogenase	0.000706	0.67	H	Cytoplasm	enzyme
HADHB	HADHB	hydroxyacyl-CoA dehydrogenase trifunctional multienzyme complex subunit beta	0.0409	0.319	H	Cytoplasm	enzyme
HAGH	HAGH	hydroxyacylglutathione hydrolase	0.000771	0.642	H	Cytoplasm	enzyme
HCLS1	HCLS1	hematopoietic cell-specific Lyn substrate 1	0.0191	1.552	H	Nucleus	other
HEATR5A	HEATR5A	HEAT repeat containing 5A	0.000471	0.673	H	Other	other
HECTD4	HECTD4	HECT domain E3 ubiquitin protein ligase 4	0.0193	0.585	H	Nucleus	other
HEXA	HEXA	hexosaminidase subunit alpha	0.00223	0.706	H	Cytoplasm	enzyme
HIBCH	HIBCH	3-hydroxyisobutyryl-CoA hydrolase	0.00904	0.745	H	Cytoplasm	enzyme
HID1	HID1	HID1 domain containing	0.00746	1.061	HM	Plasma Membrane	other
HINT3	HINT3	histidine triad nucleotide binding protein 3	0.00319	0.572	H	Cytoplasm	enzyme
H13	HM13	histocompatibility minor 13	0.0223	-0.366	M	Cytoplasm	peptidase
HMGA1	HMGA1	high mobility group AT-hook 1	0.0299	-0.726	HM	Nucleus	transcription regulator
HMGCL	HMGCL	3-hydroxy-3-methylglutaryl-CoA lyase	0.00069	0.732	H	Cytoplasm	enzyme
Hmgcl	HMGCL	3-hydroxy-3-methylglutaryl-CoA lyase	0.0381	-0.422	M	Cytoplasm	enzyme
PGRMC1	PGRMC1	progesterone receptor membrane component 1	0.0149	0.539	H	Plasma Membrane	transmembrane receptor	CT1812
HNMT	HNMT	histamine N-methyltransferase	0.0193	1.131	H	Cytoplasm	enzyme
Hnrnpc	HNRNPC	heterogeneous nuclear ribonucleoprotein C	0.044	-0.353	M	Nucleus	other
HNRNPF	HNRNPF	heterogeneous nuclear ribonucleoprotein F	0.0113	0.45	H	Nucleus	other
Hnrnpf	HNRNPF	heterogeneous nuclear ribonucleoprotein F	0.0349	-0.356	M	Nucleus	other
Hnrnph1	HNRNPH1	heterogeneous nuclear ribonucleoprotein H1	0.0225	-1.374	M	Nucleus	other
Hnrnpl	HNRNPL	heterogeneous nuclear ribonucleoprotein L	0.0303	-0.384	M	Nucleus	other
HNRNPUL2	HNRNPUL2	heterogeneous nuclear ribonucleoprotein U like 2	0.0128	0.349	H	Nucleus	other
Hp	HP	haptoglobin	0.00572	-1.688	M	Extracellular Space	peptidase
HS2ST1	HS2ST1	heparan sulfate 2-O-sulfotransferase 1	0.04	0.484	H	Cytoplasm	enzyme
HSD17B1	HSD17B1	hydroxysteroid 17-beta dehydrogenase 1	0.0336	0.376	H	Cytoplasm	enzyme
HSD17B11	HSD17B11	hydroxysteroid 17-beta dehydrogenase 11	0.000314	1.023	H	Cytoplasm	enzyme
HSD17B4	HSD17B4	hydroxysteroid 17-beta dehydrogenase 4	0.0314	0.534	H	Cytoplasm	enzyme
HSD17B7	HSD17B7	hydroxysteroid 17-beta dehydrogenase 7	0.00505	0.758	H	Cytoplasm	enzyme
HSDL1	HSDL1	hydroxysteroid dehydrogenase like 1	0.041	0.625	H	Cytoplasm	enzyme
Serpinc1	SERPINC1	serpin family C member 1	0.00554	0.532	M	Extracellular Space	enzyme	dalteparin, glucuronyl glucosamine glycan sulfate, SR-123781A, heparin, aspirin/enoxaparin, fondaparinux/warfarin, ardeparin, low molecular weight heparin, fondaparinux, nadroparin, semuloparin, enoxaparin, enoxaparin/warfarin
HSPA4L	HSPA4L	heat shock protein family A (Hsp70) member 4 like	0.00183	-0.829	H	Cytoplasm	other
HYOU1	HYOU1	hypoxia up-regulated 1	0.0103	0.561	H	Cytoplasm	other
VAMP2	VAMP2	vesicle associated membrane protein 2	0.038	0.532	HM	Plasma Membrane	other	botulinum toxin type B
PRKAA1	PRKAA1	protein kinase AMP-activated catalytic subunit alpha 1	0.000681	0.522	H	Cytoplasm	kinase	phenformin
IFI16	IFI16	interferon gamma inducible protein 16	0.00995	-1.336	H	Nucleus	transcription regulator
Ifi204	IFI16	interferon gamma inducible protein 16	0.0445	-0.391	M	Nucleus	transcription regulator
Igbp1	IGBP1	immunoglobulin binding protein 1	0.0402	-0.378	M	Cytoplasm	phosphatase
IGFBP2	IGFBP2	insulin like growth factor binding protein 2	0.0193	1.279	H	Extracellular Space	other
Igfbp4	IGFBP4	insulin like growth factor binding protein 4	0.05	1.12	M	Extracellular Space	other
IMP3	IMP3	IMP U3 small nucleolar ribonucleoprotein 3	0.0184	-0.565	HM	Cytoplasm	other
ING1	ING1	inhibitor of growth family member 1	0.0195	0.485	H	Nucleus	transcription regulator
ING4	ING4	inhibitor of growth family member 4	0.000608	1.561	HM	Nucleus	transcription regulator
PARP1	PARP1	poly(ADP-ribose) polymerase 1	0.0292	0.516	H	Nucleus	enzyme	talazoparib, SC10914, olaparib, ABT-767, rucaparib, [18F]fluorthanatrace, INO-1001, simmiparib, veliparib, poly ADP ribose polymerase 1 inhibitor, CEP-9722, niraparib, 2X-121, senaparib, fluzoparib
INPP5K	INPP5K	inositol polyphosphate-5-phosphatase K	0.0431	0.539	H	Cytoplasm	phosphatase
IRF2BP1	IRF2BP1	interferon regulatory factor 2 binding protein 1	0.0476	0.325	H	Nucleus	transcription regulator
IRF2BP2	IRF2BP2	interferon regulatory factor 2 binding protein 2	0.0405	0.536	H	Nucleus	transcription regulator
IRGQ	IRGQ	immunity related GTPase Q	0.0189	0.467	H	Other	other
ISCA2	ISCA2	iron-sulfur cluster assembly 2	0.0206	0.565	H	Cytoplasm	other
ISOC2	ISOC2	isochorismatase domain containing 2	0.0208	0.629	H	Cytoplasm	enzyme
ITFG1	ITFG1	integrin alpha FG-GAP repeat containing 1	0.0102	0.768	H	Plasma Membrane	other
ITFG2	ITFG2	integrin alpha FG-GAP repeat containing 2	0.0184	0.542	H	Cytoplasm	other
ITGA6	ITGA6	integrin subunit alpha 6	0.0112	-0.932	H	Plasma Membrane	transmembrane receptor
ITPR3	ITPR3	inositol 1,4,5-trisphosphate receptor type 3	0.0229	0.532	H	Cytoplasm	ion channel
IVD	IVD	isovaleryl-CoA dehydrogenase	0.0313	0.689	H	Cytoplasm	enzyme
JTB	JTB	jumping translocation breakpoint	0.0083	0.621	H	Plasma Membrane	other
KARS1	KARS1	lysyl-tRNA synthetase 1	0.0403	-0.353	H	Cytoplasm	enzyme
KCMF1	KCMF1	potassium channel modulatory factor 1	0.00828	-0.351	HM	Extracellular Space	enzyme
KCTD5	KCTD5	potassium channel tetramerization domain containing 5	0.0478	-0.363	H	Cytoplasm	other
KHDRBS3	KHDRBS3	KH RNA binding domain containing, signal transduction associated 3	0.0232	1.128	HM	Nucleus	other
KIAA2013	KIAA2013	KIAA2013	0.0208	0.464	H	Other	other
KIF13B	KIF13B	kinesin family member 13B	0.000585	0.905	H	Cytoplasm	other
KIF18B	KIF18B	kinesin family member 18B	0.0307	-1.063	H	Cytoplasm	other
KIF3B	KIF3B	kinesin family member 3B	0.044	0.399	H	Cytoplasm	transporter
KLC4	KLC4	kinesin light chain 4	0.0113	0.488	H	Other	other
RPS6KA1	RPS6KA1	ribosomal protein S6 kinase A1	0.0241	0.514	H	Cytoplasm	kinase	PMD-026
Ktn1	Ktn1	kinectin 1	0.000889	-0.728	M	Cytoplasm	other
Lama4	LAMA4	laminin subunit alpha 4	0.0224	-0.424	M	Extracellular Space	enzyme
Lamb1	LAMB1	laminin subunit beta 1	0.00303	-0.6	M	Extracellular Space	other
LAMB2	LAMB2	laminin subunit beta 2	0.0224	0.591	H	Extracellular Space	enzyme
LARP1	LARP1	La ribonucleoprotein 1, translational regulator	0.0178	-0.324	H	Cytoplasm	translation regulator
Larp1	LARP1	La ribonucleoprotein 1, translational regulator	0.0384	-0.532	M	Cytoplasm	translation regulator
LDLR	LDLR	low density lipoprotein receptor	0.0337	-0.751	H	Plasma Membrane	transporter
LEMD2	LEMD2	LEM domain nuclear envelope protein 2	0.0112	0.407	H	Nucleus	other
ATP1A1	ATP1A1	ATPase Na+/K+ transporting subunit alpha 1	0.00404	0.502	H	Plasma Membrane	transporter	trichloromethiazide, perphenazine, ethacrynic acid, ciclopirox olamine, bretylium, reserpine/trichloromethiazide, ouabain, acetyldigitoxin derivative, digoxin, digitoxin
LGALS3BP	LGALS3BP	galectin 3 binding protein	0.00671	1.247	H	Plasma Membrane	transmembrane receptor
LGMN	LGMN	legumain	0.000711	1.231	H	Cytoplasm	peptidase
LHPP	LHPP	phospholysine phosphohistidine inorganic pyrophosphate phosphatase	0.0382	0.583	H	Cytoplasm	phosphatase
LIG3	LIG3	DNA ligase 3	0.0416	0.307	H	Nucleus	enzyme
LIMCH1	LIMCH1	LIM and calponin homology domains 1	0.0321	0.952	H	Cytoplasm	other
LLPH	LLPH	LLP homolog, long-term synaptic facilitation factor	0.0274	-0.453	H	Extracellular Space	other
LMAN1	LMAN1	lectin, mannose binding 1	0.0302	0.542	H	Cytoplasm	other
LMAN2	LMAN2	lectin, mannose binding 2	0.0132	0.664	H	Cytoplasm	transporter
LMBRD1	LMBRD1	LMBR1 domain containing 1	0.000713	0.919	H	Cytoplasm	enzyme
LMO7	LMO7	LIM domain 7	0.0052	0.781	H	Cytoplasm	enzyme
LNPK	LNPK	lunapark, ER junction formation factor	0.0382	0.379	H	Cytoplasm	other
PRODH	LOC102724788/PRODH	proline dehydrogenase 1	0.017	1.17	H	Cytoplasm	enzyme
LRATD2	LRATD2	LRAT domain containing 2	0.0496	0.648	H	Plasma Membrane	other
LSR	LSR	lipolysis stimulated lipoprotein receptor	0.0105	0.887	H	Nucleus	transcription regulator
LUC7L3	LUC7L3	LUC7 like 3 pre-mRNA splicing factor	0.0298	0.263	H	Nucleus	other
LUM	LUM	lumican	0.0438	0.666	H	Extracellular Space	other
LYAR	LYAR	Ly1 antibody reactive	0.0124	-0.705	H	Plasma Membrane	other
LYPD3	LYPD3	LY6/PLAUR domain containing 3	0.000716	-1.778	H	Plasma Membrane	other
LYRM4	LYRM4	LYR motif containing 4	0.0103	0.641	H	Cytoplasm	other
Lyrm7	LYRM7	LYR motif containing 7	0.0473	-1.625	M	Cytoplasm	other
MACC1	MACC1	MET transcriptional regulator MACC1	0.0229	1.273	H	Nucleus	transcription regulator
MACROH2A1	MACROH2A1	macroH2A.1 histone	0.00703	0.552	H	Nucleus	other
MAGT1	MAGT1	magnesium transporter 1	0.0145	0.356	H	Plasma Membrane	enzyme
MAIP1	MAIP1	matrix AAA peptidase interacting protein 1	0.0347	0.4	H	Cytoplasm	other
MAL2	MAL2	mal, T cell differentiation protein 2 (gene/pseudogene)	0.0254	1.22	HM	Plasma Membrane	transporter
MAN1A2	MAN1A2	mannosidase alpha class 1A member 2	0.00551	0.718	H	Cytoplasm	enzyme
MAN2B1	MAN2B1	mannosidase alpha class 2B member 1	0.0206	0.751	H	Cytoplasm	enzyme
MANBA	MANBA	mannosidase beta	0.000291	1.033	H	Cytoplasm	enzyme
MMUT	MMUT	methylmalonyl-CoA mutase	0.0256	0.493	H	Cytoplasm	enzyme	hydroxocobalamin, cyanocobalamin
CYP51A1	CYP51A1	cytochrome P450 family 51 subfamily A member 1	0.0353	0.474	H	Cytoplasm	enzyme	voriconazole, efinaconazole, posaconazole, ketoconazole, terconazole, sertaconazole, bifonazole, oxiconazole, fluconazole, itraconazole, clotrimazole, miconazole, econazole, betamethasone/clotrimazole, luliconazole
Map1s	MAP1S	microtubule associated protein 1S	0.0337	-0.465	M	Cytoplasm	enzyme
MAPK3	MAPK3	mitogen-activated protein kinase 3	0.0111	0.462	H	Cytoplasm	kinase	ASTX029, KO-947, ulixertinib, LY3214996, ASN007
Map2k3	MAP2K3	mitogen-activated protein kinase kinase 3	0.003	-0.494	M	Cytoplasm	kinase
MAP3K2	MAP3K2	mitogen-activated protein kinase kinase kinase 2	0.0197	-0.481	HM	Cytoplasm	kinase
MAP4	MAP4	microtubule associated protein 4	0.00632	-0.555	H	Cytoplasm	other
MAP7D1	MAP7D1	MAP7 domain containing 1	0.0161	-0.637	H	Cytoplasm	other
Map7d1	MAP7D1	MAP7 domain containing 1	0.0437	-0.445	M	Cytoplasm	other
AKT1	AKT1	AKT serine/threonine kinase 1	0.011	0.428	H	Cytoplasm	kinase	MK2206, capivasertib, triciribine, miransertib, triciribine phosphate, uprosertib, LY2780301, GSK690693, enzastaurin, ipatasertib, ARQ 751, perifosine, MPT0E028, BAY1125976, archexin
MAPK9	MAPK9	mitogen-activated protein kinase 9	0.0409	0.369	HM	Cytoplasm	kinase	cetuximab/encorafenib, binimetinib/encorafenib, encorafenib, binimetinib/cetuximab/encorafenib, binimetinib/encorafenib/panitumumab
MAPRE2	MAPRE2	microtubule associated protein RP/EB family member 2	0.0254	0.696	H	Cytoplasm	other
MARCKSL1	MARCKSL1	MARCKS like 1	0.00636	0.917	H	Cytoplasm	other
Mars1	MARS1	methionyl-tRNA synthetase 1	0.0396	-0.321	M	Cytoplasm	enzyme
MATN2	MATN2	matrilin 2	0.0334	1.14	H	Extracellular Space	other
MCCC1	MCCC1	methylcrotonoyl-CoA carboxylase 1	0.0284	0.536	H	Cytoplasm	enzyme
MCEE	MCEE	methylmalonyl-CoA epimerase	0.0352	0.716	H	Cytoplasm	enzyme
Mcm3	MCM3	minichromosome maintenance complex component 3	0.000897	-0.737	M	Nucleus	enzyme
Mcm7	MCM7	minichromosome maintenance complex component 7	0.0426	-0.386	M	Nucleus	enzyme
MCU	MCU	mitochondrial calcium uniporter	0	1.083	H	Cytoplasm	ion channel
Me2	ME2	malic enzyme 2	0.0382	-0.35	M	Cytoplasm	enzyme
MECP2	MECP2	methyl-CpG binding protein 2	0.0129	0.498	H	Nucleus	transcription regulator
SRC	SRC	SRC proto-oncogene, non-receptor tyrosine kinase	0.0465	0.365	H	Cytoplasm	kinase	blinatumomab/dasatinib, bosutinib/rituximab, KX-01, dasatinib/filgrastim, bosutinib/hydroxyurea/ponatinib, bosutinib/ponatinib, bosutinib, XL999, TPX-0046, bosutinib/imatinib, docetaxel/nintedanib, dasatinib/nilotinib, dasatinib/erlotinib, AZM-475271, AZD0424, saracatinib, nintedanib, pexmetinib, repotrectinib, dasatinib/inotuzumab ozogamicin, dasatinib
MFAP4	MFAP4	microfibril associated protein 4	0.0454	1.418	H	Extracellular Space	other
MGST2	MGST2	microsomal glutathione S-transferase 2	0.0481	0.653	H	Cytoplasm	enzyme
MIA2	MIA2	MIA SH3 domain ER export factor 2	0.000438	0.728	H	Cytoplasm	other
MIA3	MIA3	MIA SH3 domain ER export factor 3	0	0.805	H	Cytoplasm	other
MICU1	MICU1	mitochondrial calcium uptake 1	0.00072	0.68	H	Cytoplasm	other
MIPEP	MIPEP	mitochondrial intermediate peptidase	0.0176	0.476	H	Cytoplasm	peptidase
MIS12	MIS12	MIS12 kinetochore complex component	0.0197	0.485	H	Nucleus	other
MLEC	MLEC	malectin	0.0209	0.43	H	Plasma Membrane	other
MLH3	MLH3	mutL homolog 3	0.0069	1.69	H	Nucleus	other
MTOR	MTOR	mechanistic target of rapamycin kinase	0.0292	0.332	H	Nucleus	kinase	everolimus/fulvestrant, apitolisib, PF-4691502, AZD8055, dactolisib, PKI-179, CC-223, samotolisib, everolimus/letrozole, ABI-009, everolimus/gefitinib, everolimus/prednisone, methotrexate/sirolimus/tacrolimus, prednisone/tacrolimus, methylprednisolone/tacrolimus, cyclosporine A/sirolimus/tacrolimus, PWT33597, mTOR inhibitor, everolimus/sorafenib, bimiralisib, everolimus, pimecrolimus, panulisib, …
ARAF	ARAF	A-Raf proto-oncogene, serine/threonine kinase	0.0383	0.325	H	Cytoplasm	kinase	cetuximab/irinotecan/vemurafenib, cetuximab/vemurafenib, irinotecan/panitumumab/vemurafenib, pembrolizumab/vemurafenib, MLN2480, cobimetinib/vemurafenib, vemurafenib, dabrafenib/trametinib/vemurafenib, trametinib/vemurafenib, crizotinib/vemurafenib, ipilimumab/vemurafenib
MNAT1	MNAT1	MNAT1 component of CDK activating kinase	0.0112	-0.482	HM	Nucleus	other
MOGS	MOGS	mannosyl-oligosaccharide glucosidase	0.0206	0.402	H	Cytoplasm	enzyme
MPHOSPH6	MPHOSPH6	M-phase phosphoprotein 6	0.0405	-0.411	HM	Nucleus	other
MRPS28	MRPS28	mitochondrial ribosomal protein S28	0.0424	0.449	H	Cytoplasm	other
MRTO4	MRTO4	MRT4 homolog, ribosome maturation factor	0.0304	-0.386	H	Cytoplasm	other
Ms4a6c	Ms4a6c	membrane-spanning 4-domains, subfamily A, member 6C	0.019	-1.18	M	Other	other
Msn	MSN	moesin	0.0233	-0.492	M	Plasma Membrane	other
MT-CO2	MT-CO2	cytochrome c oxidase subunit II	0.0069	0.802	H	Cytoplasm	enzyme
MT2A	MT2A	metallothionein 2A	0.000565	-1.617	H	Cytoplasm	other
Mthfd1l	MTHFD1L	methylenetetrahydrofolate dehydrogenase (NADP+ dependent) 1 like	0.0234	-0.498	M	Cytoplasm	enzyme
IDE	IDE	insulin degrading enzyme	0.0474	0.276	H	Extracellular Space	peptidase	bacitracin
MTUS1	MTUS1	microtubule associated scaffold protein 1	0.000333	1.121	H	Extracellular Space	other
MTX1	MTX1	metaxin 1	0.0283	0.284	H	Cytoplasm	transporter
MTX2	MTX2	metaxin 2	0.0346	0.27	H	Cytoplasm	transporter
RPS12	RPS12	ribosomal protein S12	0.00422	-0.27	HM	Cytoplasm	other	neomycin
MUC13	MUC13	mucin 13, cell surface associated	0.0175	2.094	H	Extracellular Space	other
MUC4	MUC4	mucin 4, cell surface associated	0.0367	1.456	H	Plasma Membrane	other
MUC5AC	MUC5AC	mucin 5AC, oligomeric mucus/gel-forming	0.0061	2.078	H	Cytoplasm	peptidase
MUC5B	MUC5B	mucin 5B, oligomeric mucus/gel-forming	9.52e-05	2.491	H	Extracellular Space	peptidase
Mybbp1a	MYBBP1A	MYB binding protein 1a	0.0127	-0.457	M	Nucleus	transcription regulator
MYH14	MYH14	myosin heavy chain 14	0.0173	0.752	H	Extracellular Space	enzyme
MYO1D	MYO1D	myosin ID	0	0.815	H	Cytoplasm	enzyme
MYO5C	MYO5C	myosin VC	0.0109	0.69	H	Cytoplasm	other
MYO6	MYO6	myosin VI	0.00833	0.728	H	Cytoplasm	other
NAA10	NAA10	N-alpha-acetyltransferase 10, NatA catalytic subunit	0.0102	-0.418	HM	Nucleus	enzyme
NAA50	NAA50	N-alpha-acetyltransferase 50, NatE catalytic subunit	0.0105	-0.357	H	Cytoplasm	enzyme
Naca	NACA	nascent polypeptide associated complex subunit alpha	0.00753	-0.654	M	Cytoplasm	transcription regulator
NAGA	NAGA	alpha-N-acetylgalactosaminidase	0.000904	0.885	H	Cytoplasm	enzyme
NAGLU	NAGLU	N-acetyl-alpha-glucosaminidase	0.0196	0.781	H	Cytoplasm	enzyme
NAPSA	NAPSA	napsin A aspartic peptidase	0.0134	2.268	H	Extracellular Space	peptidase
NAT1	NAT1	N-acetyltransferase 1	0.000911	1.224	H	Cytoplasm	enzyme
NAXD	NAXD	NAD(P)HX dehydratase	0.0224	0.693	H	Cytoplasm	enzyme
NAXE	NAXE	NAD(P)HX epimerase	0.0496	0.518	H	Extracellular Space	enzyme
NBEA	NBEA	neurobeachin	0.0312	0.905	H	Cytoplasm	other
NCAPD2	NCAPD2	non-SMC condensin I complex subunit D2	0.0109	-0.426	H	Nucleus	other
NCAPH	NCAPH	non-SMC condensin I complex subunit H	0.00208	-0.581	H	Nucleus	other
Ncbp1	NCBP1	nuclear cap binding protein subunit 1	0.0473	-0.661	M	Nucleus	other
NCKAP1	NCKAP1	NCK associated protein 1	0.0414	-0.266	HM	Plasma Membrane	other
NDUFA11	NDUFA11	NADH:ubiquinone oxidoreductase subunit A11	0.0224	0.574	H	Cytoplasm	enzyme
Ndufa13	NDUFA13	NADH:ubiquinone oxidoreductase subunit A13	0.0453	-0.369	M	Cytoplasm	enzyme
NDUFA6	NDUFA6	NADH:ubiquinone oxidoreductase subunit A6	0.00993	0.346	H	Cytoplasm	enzyme
Ndufb3	NDUFB3	NADH:ubiquinone oxidoreductase subunit B3	0.00906	-0.531	M	Cytoplasm	enzyme
Ndufb7	NDUFB7	NADH:ubiquinone oxidoreductase subunit B7	0.0473	-0.368	M	Cytoplasm	enzyme
NDUFB9	NDUFB9	NADH:ubiquinone oxidoreductase subunit B9	0.0254	0.416	H	Cytoplasm	enzyme
NDUFS1	NDUFS1	NADH:ubiquinone oxidoreductase core subunit S1	0.0428	0.325	H	Cytoplasm	enzyme
NDUFS2	NDUFS2	NADH:ubiquinone oxidoreductase core subunit S2	0.0426	0.313	H	Cytoplasm	enzyme
Ndufs3	NDUFS3	NADH:ubiquinone oxidoreductase core subunit S3	0.0329	-0.382	M	Cytoplasm	enzyme
NDUFV1	NDUFV1	NADH:ubiquinone oxidoreductase core subunit V1	0.0224	0.423	H	Cytoplasm	enzyme
NDUFV2	NDUFV2	NADH:ubiquinone oxidoreductase core subunit V2	0.00274	0.451	H	Cytoplasm	enzyme
NEK7	NEK7	NIMA related kinase 7	0.0259	0.444	H	Nucleus	kinase
NENF	NENF	neudesin neurotrophic factor	0.0462	0.567	H	Extracellular Space	growth factor
NEU1	NEU1	neuraminidase 1	0.00643	0.85	H	Cytoplasm	enzyme
NEXN	NEXN	nexilin F-actin binding protein	0.048	-0.483	HM	Plasma Membrane	other
NGDN	NGDN	neuroguidin	0.0051	-0.542	HM	Nucleus	other
NHLRC2	NHLRC2	NHL repeat containing 2	0.0278	0.417	H	Cytoplasm	enzyme
Nhp2	NHP2	NHP2 ribonucleoprotein	0.0321	-0.426	M	Nucleus	other
NIFK	NIFK	nucleolar protein interacting with the FHA domain of MKI67	0.00939	-0.428	H	Nucleus	other
NIPSNAP1	NIPSNAP1	nipsnap homolog 1	0.00201	0.687	H	Cytoplasm	enzyme
NIPSNAP2	NIPSNAP2	nipsnap homolog 2	0.0006	1.031	H	Plasma Membrane	other
Nmt1	NMT1	N-myristoyltransferase 1	0.0493	-0.464	M	Cytoplasm	enzyme
NNT	NNT	nicotinamide nucleotide transhydrogenase	0.00564	0.772	H	Cytoplasm	enzyme
NOB1	NOB1	NIN1 (RPN12) binding protein 1 homolog	0.00207	-1.072	H	Nucleus	enzyme
NOP16	NOP16	NOP16 nucleolar protein	0.0103	-0.514	H	Nucleus	other
NOP53	NOP53	NOP53 ribosome biogenesis factor	0.0124	-0.563	H	Cytoplasm	other
Nop56	NOP56	NOP56 ribonucleoprotein	0.0409	-0.367	M	Nucleus	other
Nrd1	NRDC	nardilysin convertase	0.0329	-0.406	M	Cytoplasm	peptidase
NRP2	NRP2	neuropilin 2	0.0113	-0.878	HM	Plasma Membrane	kinase
NSF	NSF	N-ethylmaleimide sensitive factor, vesicle fusing ATPase	0	0.677	H	Cytoplasm	transporter
NT5DC2	NT5DC2	5'-nucleotidase domain containing 2	0.0266	0.612	H	Cytoplasm	other
NUBPL	NUBPL	nucleotide binding protein like	0.0044	0.838	H	Cytoplasm	other
Nudt5	NUDT5	nudix hydrolase 5	0.0138	-0.461	M	Cytoplasm	phosphatase
OCLN	OCLN	occludin	0	1.399	H	Plasma Membrane	other
OGDH	OGDH	oxoglutarate dehydrogenase	0.019	0.377	H	Cytoplasm	enzyme
OGFOD1	OGFOD1	2-oxoglutarate and iron dependent oxygenase domain containing 1	0.0224	-0.559	H	Cytoplasm	enzyme
Ogn	OGN	osteoglycin	0.026	0.61	M	Extracellular Space	growth factor
Orm2	Orm1 (includes others)	orosomucoid 1	0.0348	-1.318	M	Extracellular Space	other
Orm1	Orm1 (includes others)	orosomucoid 1	0.0377	-0.774	M	Extracellular Space	other
OS9	OS9	OS9 endoplasmic reticulum lectin	0.031	0.424	H	Nucleus	other
OSGEP	OSGEP	O-sialoglycoprotein endopeptidase	0.0167	0.432	H	Nucleus	peptidase
Otulin	OTULIN	OTU deubiquitinase with linear linkage specificity	0.041	-0.752	M	Cytoplasm	peptidase
P2RX4	P2RX4	purinergic receptor P2X 4	0.0105	1.283	H	Plasma Membrane	ion channel
PADI2	PADI2	peptidyl arginine deiminase 2	0.0426	2.774	H	Cytoplasm	enzyme
PAFAH1B3	PAFAH1B3	platelet activating factor acetylhydrolase 1b catalytic subunit 3	0.011	0.593	H	Cytoplasm	enzyme
Paics	PAICS	phosphoribosylaminoimidazole carboxylase and phosphoribosylaminoimidazolesuccinocarboxamide synthase	0.0459	-0.34	M	Cytoplasm	enzyme
Palm	PALM	paralemmin	0.0379	-0.445	M	Plasma Membrane	other
PANK4	PANK4	pantothenate kinase 4 (inactive)	0.0498	0.304	H	Cytoplasm	kinase
PAPOLA	PAPOLA	poly(A) polymerase alpha	0.0328	0.391	H	Nucleus	enzyme
METAP2	METAP2	methionyl aminopeptidase 2	0.0208	-0.332	H	Cytoplasm	peptidase	XMT-1107, O-(chloroacetylcarbamoyl)fumagillol, beloranib, PPI-2458, SDX-7320, nitroxoline
Ctps	CTPS1	CTP synthase 1	0.0446	-0.35	M	Nucleus	enzyme	cytidine triphosphate synthetase inhibitor
PBLD	PBLD	phenazine biosynthesis like protein domain containing	0.0387	1.17	H	Cytoplasm	enzyme
PBXIP1	PBXIP1	PBX homeobox interacting protein 1	0.00309	0.836	H	Nucleus	transcription regulator
PCCA	PCCA	propionyl-CoA carboxylase subunit alpha	0	0.847	H	Cytoplasm	enzyme
PCCB	PCCB	propionyl-CoA carboxylase subunit beta	0.00286	0.708	H	Cytoplasm	enzyme
PCIF1	PCIF1	PDX1 C-terminal inhibiting factor 1	0.00302	0.546	H	Nucleus	enzyme
PCK2	PCK2	phosphoenolpyruvate carboxykinase 2, mitochondrial	0.00379	0.798	H	Cytoplasm	kinase
Pck2	PCK2	phosphoenolpyruvate carboxykinase 2, mitochondrial	0.0188	-0.462	M	Cytoplasm	kinase
PCNT	PCNT	pericentrin	0.05	0.429	H	Cytoplasm	other
PCYOX1	PCYOX1	prenylcysteine oxidase 1	0.0113	0.444	H	Cytoplasm	enzyme
PDIA4	PDIA4	protein disulfide isomerase family A member 4	0.0121	0.472	H	Cytoplasm	enzyme
PDLIM5	PDLIM5	PDZ and LIM domain 5	0.0274	-0.463	H	Cytoplasm	other
PDPK1	PDPK1	3-phosphoinositide dependent protein kinase 1	0.0315	0.351	H	Cytoplasm	kinase
PDS5B	PDS5B	PDS5 cohesin associated factor B	0.00829	0.376	H	Nucleus	other
PDXDC1	PDXDC1	pyridoxal dependent decarboxylase domain containing 1	0.00521	0.821	H	Cytoplasm	other
PECAM1	PECAM1	platelet and endothelial cell adhesion molecule 1	0.0385	1.177	H	Plasma Membrane	other
PEX11B	PEX11B	peroxisomal biogenesis factor 11 beta	0.0381	0.507	H	Cytoplasm	other
PEX14	PEX14	peroxisomal biogenesis factor 14	0.0382	0.351	H	Cytoplasm	transcription regulator
PFKFB2	PFKFB2	6-phosphofructo-2-kinase/fructose-2,6-biphosphatase 2	0.0193	0.584	H	Cytoplasm	kinase
PGAM1	PGAM1	phosphoglycerate mutase 1	0.0197	-0.311	HM	Cytoplasm	phosphatase
PGM3	PGM3	phosphoglucomutase 3	0.0088	0.535	H	Cytoplasm	enzyme
PGPEP1	PGPEP1	pyroglutamyl-peptidase I	0.00188	1.135	H	Cytoplasm	peptidase
EIF5A	EIF5A	eukaryotic translation initiation factor 5A	0.0244	-0.352	HM	Cytoplasm	translation regulator	SNS01-T nanoparticles
PHIP	PHIP	pleckstrin homology domain interacting protein	0.0175	0.424	H	Nucleus	other
PHPT1	PHPT1	phosphohistidine phosphatase 1	0.0106	0.674	H	Cytoplasm	phosphatase
Pigk	PIGK	phosphatidylinositol glycan anchor biosynthesis class K	0.0341	-0.562	M	Cytoplasm	peptidase
PIGM	PIGM	phosphatidylinositol glycan anchor biosynthesis class M	0.0381	0.577	H	Cytoplasm	enzyme
PIGS	PIGS	phosphatidylinositol glycan anchor biosynthesis class S	0.00305	0.454	H	Cytoplasm	enzyme
PIK3C2A	PIK3C2A	phosphatidylinositol-4-phosphate 3-kinase catalytic subunit type 2 alpha	0.0193	0.485	H	Cytoplasm	kinase
PIP4P1	PIP4P1	phosphatidylinositol-4,5-bisphosphate 4-phosphatase 1	0.018	0.528	H	Cytoplasm	phosphatase
Inpp5d	INPP5D	inositol polyphosphate-5-phosphatase D	0.0339	-0.376	M	Cytoplasm	phosphatase	rosiptor
PLEC	PLEC	plectin	0.00736	-0.704	H	Cytoplasm	other
PLEKHA1	PLEKHA1	pleckstrin homology domain containing A1	0.026	0.641	H	Cytoplasm	other
Plekha2	PLEKHA2	pleckstrin homology domain containing A2	0.00714	-1.233	M	Cytoplasm	other
PLP2	PLP2	proteolipid protein 2	0.00385	-1.012	H	Cytoplasm	transporter
PLS1	PLS1	plastin 1	0.000302	0.954	H	Plasma Membrane	other
Ptpn1	PTPN1	protein tyrosine phosphatase non-receptor type 1	0.0499	-0.379	M	Cytoplasm	phosphatase	protein tyrosine phosphatase 1B inhibitor, trodusquemine
Pnn	PNN	pinin, desmosome associated protein	0.0224	-0.573	M	Plasma Membrane	other
Pnp	PNP	purine nucleoside phosphorylase	0.0208	-0.433	M	Nucleus	enzyme	forodesine, PD 141955, purine nucleoside phosphorylase inhibitor
HSP90AA1	HSP90AA1	heat shock protein 90 alpha family class A member 1	0.0102	-0.443	M	Cytoplasm	enzyme	luminespib, cisplatin, retaspimycin, alvespimycin, TAS-116
Pon1	PON1	paraoxonase 1	0.00383	0.839	M	Extracellular Space	phosphatase
PON3	PON3	paraoxonase 3	0.0274	1.035	H	Extracellular Space	enzyme
PPIL2	PPIL2	peptidylprolyl isomerase like 2	0.0342	0.371	H	Nucleus	enzyme
PPM1A	PPM1A	protein phosphatase, Mg2+/Mn2+ dependent 1A	0.0193	0.323	H	Cytoplasm	phosphatase
PPM1F	PPM1F	protein phosphatase, Mg2+/Mn2+ dependent 1F	0.0398	-0.525	H	Cytoplasm	phosphatase
Ppm1g	PPM1G	protein phosphatase, Mg2+/Mn2+ dependent 1G	0.0257	-0.64	M	Nucleus	phosphatase
PPM1H	PPM1H	protein phosphatase, Mg2+/Mn2+ dependent 1H	0.0187	0.762	H	Nucleus	phosphatase
PPP1R13L	PPP1R13L	protein phosphatase 1 regulatory subunit 13 like	0.018	-0.864	H	Nucleus	transcription regulator
Prelp	PRELP	proline and arginine rich end leucine rich repeat protein	0.0141	0.737	M	Extracellular Space	other
Stip1	STIP1	stress induced phosphoprotein 1	0.0206	-0.451	M	Cytoplasm	other	lavendustin C
PRKAB1	PRKAB1	protein kinase AMP-activated non-catalytic subunit beta 1	0.0297	1	H	Nucleus	kinase
PRKAG1	PRKAG1	protein kinase AMP-activated non-catalytic subunit gamma 1	0.000339	0.594	H	Nucleus	kinase
Cd38	CD38	CD38 molecule	0.0354	-0.535	M	Plasma Membrane	enzyme	TAK-079, anti-CD38 antibody, isatuximab, daratumumab, MOR03087
PRNP	PRNP	prion protein	0.0249	-0.657	H	Plasma Membrane	other
PRR15L	PRR15L	proline rich 15 like	0.00579	1.777	H	Other	other
PRUNE1	PRUNE1	prune exopolyphosphatase 1	0.0065	0.691	H	Nucleus	enzyme
Psip1	PSIP1	PC4 and SFRS1 interacting protein 1	0.0439	-0.534	M	Nucleus	transcription regulator
Psma6	PSMA6	proteasome 20S subunit alpha 6	0.0329	-0.468	M	Cytoplasm	peptidase
PSMC1	PSMC1	proteasome 26S subunit, ATPase 1	0.0438	-0.217	HM	Nucleus	peptidase
Psmd12	PSMD12	proteasome 26S subunit, non-ATPase 12	0.0141	-0.389	M	Cytoplasm	other
Psme1	PSME1	proteasome activator subunit 1	0.0349	-0.482	M	Cytoplasm	other
PSME3IP1	PSME3IP1	proteasome activator subunit 3 interacting protein 1	0.031	-0.427	H	Nucleus	other
PSMF1	PSMF1	proteasome inhibitor subunit 1	0.0431	0.616	H	Cytoplasm	other
Sirpa	SIRPA	signal regulatory protein alpha	0.0223	-0.535	M	Plasma Membrane	phosphatase	BI 765063, CC-95251
Pml	PML	promyelocytic leukemia	0.0146	-0.54	M	Nucleus	transcription regulator	arsenic trioxide
PTRHD1	PTRHD1	peptidyl-tRNA hydrolase domain containing 1	0.0223	0.632	H	Cytoplasm	other
PYCR1	PYCR1	pyrroline-5-carboxylate reductase 1	0.043	0.789	H	Cytoplasm	enzyme
PYCR2	PYCR2	pyrroline-5-carboxylate reductase 2	0.00636	0.686	H	Cytoplasm	enzyme
QSOX1	QSOX1	quiescin sulfhydryl oxidase 1	0.00032	1.275	H	Cytoplasm	enzyme
RAB19	RAB19	RAB19, member RAS oncogene family	0.000926	2.163	HM	Cytoplasm	enzyme
RAB1B	RAB1B	RAB1B, member RAS oncogene family	0.0208	0.393	H	Cytoplasm	other
RAB25	RAB25	RAB25, member RAS oncogene family	0.00648	1.401	HM	Cytoplasm	enzyme
RAB2A	RAB2A	RAB2A, member RAS oncogene family	0.0317	0.37	H	Cytoplasm	enzyme
RAB2A	RAB2A	RAB2A, member RAS oncogene family	0.032	0.953	H	Cytoplasm	enzyme
RAB2B	RAB2B	RAB2B, member RAS oncogene family	0.00186	0.69	H	Plasma Membrane	enzyme
RAB3GAP2	RAB3GAP2	RAB3 GTPase activating non-catalytic protein subunit 2	0.0151	0.34	H	Cytoplasm	enzyme
RAB4A	RAB4A	RAB4A, member RAS oncogene family	0.00488	0.564	HM	Cytoplasm	enzyme
RAB4B	RAB4B	RAB4B, member RAS oncogene family	0.000727	0.485	H	Plasma Membrane	enzyme
RAB5C	RAB5C	RAB5C, member RAS oncogene family	0.0087	0.396	H	Cytoplasm	enzyme
RABGGTA	RABGGTA	Rab geranylgeranyltransferase subunit alpha	0.0354	0.341	H	Extracellular Space	enzyme
RABL3	RABL3	RAB, member of RAS oncogene family like 3	0.003	0.517	H	Other	enzyme
RABL6	RABL6	RAB, member RAS oncogene family like 6	0.000493	0.653	H	Cytoplasm	other
RALB	RALB	RAS like proto-oncogene B	0.0198	-0.526	H	Cytoplasm	enzyme
RALGAPA1	RALGAPA1	Ral GTPase activating protein catalytic subunit alpha 1	0.0496	0.47	HM	Cytoplasm	other
RALGAPB	RALGAPB	Ral GTPase activating protein non-catalytic subunit beta	0.000615	0.591	HM	Cytoplasm	other
RALY	RALY	RALY heterogeneous nuclear ribonucleoprotein	0.000323	0.675	H	Nucleus	transcription regulator
Raly	RALY	RALY heterogeneous nuclear ribonucleoprotein	0.0058	-0.496	M	Nucleus	transcription regulator
RAP1GAP2	RAP1GAP2	RAP1 GTPase activating protein 2	0.0127	0.939	H	Cytoplasm	other
RBBP7	RBBP7	RB binding protein 7, chromatin remodeling factor	0.0331	-0.402	HM	Nucleus	transcription regulator
RBBP9	RBBP9	RB binding protein 9, serine hydrolase	0.00642	0.727	H	Nucleus	other
RBM47	RBM47	RNA binding motif protein 47	0.00554	0.767	H	Nucleus	other
Rbp4	RBP4	retinol binding protein 4	0.0111	0.932	M	Extracellular Space	other
RBPMS	RBPMS	RNA binding protein, mRNA processing factor	0.0383	0.643	HM	Cytoplasm	transcription regulator
Rcsd1	RCSD1	RCSD domain containing 1	0.0289	-0.702	M	Other	other
RDH11	RDH11	retinol dehydrogenase 11	0.00606	0.626	H	Cytoplasm	enzyme
RDH14	RDH14	retinol dehydrogenase 14	0.0438	0.352	H	Cytoplasm	enzyme
Rdx	RDX	radixin	0.00887	-0.698	M	Cytoplasm	other
RECQL4	RECQL4	RecQ like helicase 4	0.0303	-1.819	H	Nucleus	enzyme
Rel	REL	REL proto-oncogene, NF-kB subunit	0.0367	-0.63	M	Nucleus	transcription regulator
RELN	RELN	reelin	0.0474	0.88	H	Extracellular Space	peptidase
RERE	RERE	arginine-glutamic acid dipeptide repeats	0.0223	0.59	HM	Nucleus	transcription regulator
RFTN1	RFTN1	raftlin, lipid raft linker 1	0.000703	1.334	H	Plasma Membrane	other
RIN1	RIN1	Ras and Rab interactor 1	0.0207	-0.941	H	Cytoplasm	other
RINT1	RINT1	RAD50 interactor 1	0.0257	0.369	H	Nucleus	other
RNASE1	RNASE1	ribonuclease A family member 1, pancreatic	0.000533	4.059	H	Extracellular Space	enzyme
RNASE12	RNASE12	ribonuclease A family member 12 (inactive)	0.022	0.422	H	Other	other
RNASEL	RNASEL	ribonuclease L	0.0342	0.768	H	Cytoplasm	enzyme
RNASET2	RNASET2	ribonuclease T2	0.00839	1.124	H	Cytoplasm	enzyme
RNF126	RNF126	ring finger protein 126	0.00801	-0.519	H	Other	enzyme
Rnf213	RNF213	ring finger protein 213	0.0206	-0.423	M	Cytoplasm	enzyme
Rnf25	RNF25	ring finger protein 25	0.0472	-0.5	M	Nucleus	transcription regulator
RO60	RO60	Ro60, Y RNA binding protein	0.0157	0.409	H	Nucleus	other
RPL10	RPL10	ribosomal protein L10	0.0439	-0.22	HM	Cytoplasm	translation regulator
RPL12	RPL12	ribosomal protein L12	0.017	-0.228	HM	Nucleus	other
RPL15	RPL15	ribosomal protein L15	0.0234	-0.22	HM	Cytoplasm	other
RPL17	RPL17	ribosomal protein L17	0.00645	-0.27	HM	Cytoplasm	other
RPL19	RPL19	ribosomal protein L19	0.0074	-0.296	HM	Cytoplasm	other
RPL23	RPL23	ribosomal protein L23	0.0186	-0.222	HM	Cytoplasm	other
RPL23A	RPL23A	ribosomal protein L23a	0.00732	-0.347	HM	Cytoplasm	other
RPL24	RPL24	ribosomal protein L24	0.0431	-0.269	HM	Cytoplasm	other
RPL26	RPL26	ribosomal protein L26	0.00738	-0.298	HM	Cytoplasm	other
RPL27	RPL27	ribosomal protein L27	0.0109	-0.268	HM	Cytoplasm	other
RPL31	RPL31	ribosomal protein L31	0.00651	-0.302	HM	Cytoplasm	other
RPL32	RPL32	ribosomal protein L32	0.0188	-0.241	HM	Cytoplasm	other
RPL36	RPL36	ribosomal protein L36	0.0128	-0.32	HM	Cytoplasm	other
Rpl7	RPL7	ribosomal protein L7	0.0453	-0.471	M	Nucleus	transcription regulator
Rpl9	RPL9	ribosomal protein L9	0.0321	-0.368	M	Nucleus	other
RPN2	RPN2	ribophorin II	0.0224	0.312	H	Cytoplasm	enzyme
RPS10	RPS10	ribosomal protein S10	0.0354	-0.225	HM	Cytoplasm	other
Umps	UMPS	uridine monophosphate synthetase	0.0377	-0.541	M	Cytoplasm	enzyme	gimeracil/irinotecan/oxonic acid/tegafur, bevacizumab/gimeracil/irinotecan/oxonic acid/tegafur, gimeracil/oxonic acid/tegafur, pyrazofurin, cetuximab/gimeracil/irinotecan/oxonic acid/tegafur, oxonic acid
RPS13	RPS13	ribosomal protein S13	0.0165	-0.253	HM	Cytoplasm	other
RPS14	RPS14	ribosomal protein S14	0.0161	-0.282	HM	Cytoplasm	translation regulator
RPS15A	RPS15A	ribosomal protein S15a	0.00469	-0.259	HM	Cytoplasm	other
RPS18	RPS18	ribosomal protein S18	0.0488	-0.247	HM	Cytoplasm	other
RPS19	RPS19	ribosomal protein S19	0.00937	-0.315	HM	Cytoplasm	other
RPS23	RPS23	ribosomal protein S23	0.0292	-0.219	HM	Cytoplasm	translation regulator
RPS28	RPS28	ribosomal protein S28	0.0265	-0.305	HM	Cytoplasm	other
Rps3a1	Rps3a1	ribosomal protein S3A1	0.0253	-0.402	M	Cytoplasm	other
RPS4X	RPS4X	ribosomal protein S4 X-linked	0.0332	-0.221	HM	Cytoplasm	other
Lgals1	LGALS1	galectin 1	0.0188	-0.551	M	Extracellular Space	other	OTX008
RPS7	RPS7	ribosomal protein S7	0.0307	-0.227	HM	Cytoplasm	other
RPS8	RPS8	ribosomal protein S8	0.0426	-0.218	HM	Cytoplasm	other
RPSA	RPSA	ribosomal protein SA	0.0342	-0.204	HM	Cytoplasm	translation regulator
RRBP1	RRBP1	ribosome binding protein 1	0.00203	0.71	H	Cytoplasm	other
RRP15	RRP15	ribosomal RNA processing 15 homolog	0.037	-0.407	H	Nucleus	other
RSL1D1	RSL1D1	ribosomal L1 domain containing 1	0.0383	-0.454	H	Nucleus	other
Rsl1d1	RSL1D1	ribosomal L1 domain containing 1	0.0404	-0.43	M	Nucleus	other
RSL24D1	RSL24D1	ribosomal L24 domain containing 1	0.0201	-0.619	HM	Nucleus	other
RTN3	RTN3	reticulon 3	0.0334	0.372	H	Cytoplasm	other
RTN4	RTN4	reticulon 4	0.0106	-0.605	H	Cytoplasm	other
Rtn4	RTN4	reticulon 4	0.0157	-0.539	M	Cytoplasm	other
S100A1	S100A1	S100 calcium binding protein A1	0.0467	-0.709	H	Cytoplasm	other
Saa1	SAA1	serum amyloid A1	0.00357	-2.304	M	Extracellular Space	transporter
SAMD15	SAMD15	sterile alpha motif domain containing 15	0.00651	1.116	H	Other	other
SAMM50	SAMM50	SAMM50 sorting and assembly machinery component	0.00424	0.331	H	Cytoplasm	other
Sarnp	SARNP	SAP domain containing ribonucleoprotein	0.0318	-0.484	M	Nucleus	transcription regulator
Sars	SARS1	seryl-tRNA synthetase 1	0.0341	-0.401	M	Cytoplasm	enzyme
SARS2	SARS2	seryl-tRNA synthetase 2, mitochondrial	0.00551	0.609	H	Cytoplasm	enzyme
SCARB2	SCARB2	scavenger receptor class B member 2	0.00142	0.79	H	Plasma Membrane	transmembrane receptor
SCCPDH	SCCPDH	saccharopine dehydrogenase (putative)	0.0339	0.705	H	Cytoplasm	other
SCFD1	SCFD1	sec1 family domain containing 1	0.00185	0.499	H	Cytoplasm	transporter
SCIN	SCIN	scinderin	0.00614	1.929	H	Cytoplasm	other
SCLY	SCLY	selenocysteine lyase	0.00722	0.622	H	Cytoplasm	enzyme
SCP2	SCP2	sterol carrier protein 2	0.0307	0.461	H	Cytoplasm	transporter
SCYL3	SCYL3	SCY1 like pseudokinase 3	0.0454	0.551	H	Cytoplasm	kinase
SDF2L1	SDF2L1	stromal cell derived factor 2 like 1	0.0102	0.754	H	Cytoplasm	other
SDHA	SDHA	succinate dehydrogenase complex flavoprotein subunit A	0.0371	0.38	H	Cytoplasm	enzyme
SDHB	SDHB	succinate dehydrogenase complex iron sulfur subunit B	0.0304	0.425	H	Cytoplasm	enzyme
SEC13	SEC13	SEC13 homolog, nuclear pore and COPII coat complex component	0.0245	0.295	H	Cytoplasm	transporter
SEC16A	SEC16A	SEC16 homolog A, endoplasmic reticulum export factor	0.0334	0.413	H	Cytoplasm	phosphatase
SEC23B	SEC23B	SEC23 homolog B, COPII coat complex component	0.00967	0.494	H	Extracellular Space	transporter
SEC23IP	SEC23IP	SEC23 interacting protein	0.0111	0.432	H	Cytoplasm	other
SEC24C	SEC24C	SEC24 homolog C, COPII coat complex component	0.00301	0.397	H	Cytoplasm	transporter
SEC24D	SEC24D	SEC24 homolog D, COPII coat complex component	0.0121	0.551	H	Cytoplasm	transporter
SEC31A	SEC31A	SEC31 homolog A, COPII coat complex component	0.0109	0.317	H	Cytoplasm	other
SEC63	SEC63	SEC63 homolog, protein translocation regulator	0.0067	0.458	H	Cytoplasm	transporter
SEL1L	SEL1L	SEL1L adaptor subunit of ERAD E3 ubiquitin ligase	0.0184	0.462	H	Cytoplasm	other
SELENBP1	SELENBP1	selenium binding protein 1	0	1.826	H	Cytoplasm	other
Selenop	SELENOP	selenoprotein P	0.00381	0.569	M	Extracellular Space	other
SEPHS1	SEPHS1	selenophosphate synthetase 1	0.0474	0.305	H	Other	enzyme
SEPHS2	SEPHS2	selenophosphate synthetase 2	0.0384	0.736	H	Cytoplasm	enzyme
SERBP1	SERBP1	SERPINE1 mRNA binding protein 1	0.0267	-0.343	H	Cytoplasm	other
Serpina3g	Serpina3g (includes others)	serine (or cysteine) peptidase inhibitor, clade A, member 3G	0.0247	-0.653	M	Cytoplasm	other
Serpina6	SERPINA6	serpin family A member 6	0.000464	1.077	M	Extracellular Space	other
SERPINB4	SERPINB4	serpin family B member 4	0.0322	-1.523	H	Cytoplasm	other
SERPINB5	SERPINB5	serpin family B member 5	0.00215	-1.728	H	Extracellular Space	other
Col15a1	COL15A1	collagen type XV alpha 1 chain	0.00695	-0.581	M	Extracellular Space	other	collagenase clostridium histolyticum
Sf3a1	SF3A1	splicing factor 3a subunit 1	0.0474	-0.475	M	Nucleus	other
SFN	SFN	stratifin	0	-1.415	HM	Cytoplasm	other
Sfpq	SFPQ	splicing factor proline and glutamine rich	0.00717	-0.406	M	Nucleus	other
SGSH	SGSH	N-sulfoglucosamine sulfohydrolase	0.00581	0.932	H	Cytoplasm	enzyme
SGSM3	SGSM3	small G protein signaling modulator 3	0.0151	1.449	HM	Plasma Membrane	other
SH3BGRL2	SH3BGRL2	SH3 domain binding glutamate rich protein like 2	0.000779	1.007	HM	Nucleus	other
SH3GL1	SH3GL1	SH3 domain containing GRB2 like 1, endophilin A2	0.0402	-0.493	H	Cytoplasm	other
Sh3gl1	SH3GL1	SH3 domain containing GRB2 like 1, endophilin A2	0.0489	-0.403	M	Cytoplasm	other
DUT	DUT	deoxyuridine triphosphatase	0.0258	-0.582	H	Nucleus	enzyme	TAS-114
Mmp14	MMP14	matrix metallopeptidase 14	0.0439	-0.589	M	Extracellular Space	peptidase	prinomastat, rebimastat, marimastat, BT1718
SHPK	SHPK	sedoheptulokinase	0.0312	0.584	H	Cytoplasm	kinase
SIGIRR	SIGIRR	single Ig and TIR domain containing	0	1.621	H	Plasma Membrane	transmembrane receptor
SIPA1L2	SIPA1L2	signal induced proliferation associated 1 like 2	0.00879	0.665	H	Other	other
SIPA1L3	SIPA1L3	signal induced proliferation associated 1 like 3	0.00468	0.608	H	Extracellular Space	other
BSG	BSG	basigin (Ok blood group)	0.0343	-0.593	H	Plasma Membrane	transporter	metuximab
Skap2	SKAP2	src kinase associated phosphoprotein 2	0.00789	-0.675	M	Cytoplasm	other
SKIV2L	SKIV2L	Ski2 like RNA helicase	0.0371	0.421	H	Nucleus	enzyme
TFRC	TFRC	transferrin receptor	0.04	-0.601	H	Plasma Membrane	transporter	CX-2029, CALAA-01
Shmt1	SHMT1	serine hydroxymethyltransferase 1	0.0287	-0.675	M	Cytoplasm	enzyme	mimosine
SLC25A1	SLC25A1	solute carrier family 25 member 1	0.00117	0.694	H	Other	transporter
SLC25A11	SLC25A11	solute carrier family 25 member 11	0.000688	0.587	H	Cytoplasm	transporter
SLC25A13	SLC25A13	solute carrier family 25 member 13	0.0129	0.536	H	Cytoplasm	transporter
Map2k1	MAP2K1	mitogen-activated protein kinase kinase 1	0.000968	-0.687	M	Cytoplasm	kinase	pimasertib, ARRY-424704, dabrafenib/panitumumab/trametinib, dabrafenib/trametinib, AS703988, dabrafenib/trametinib/vemurafenib, trametinib/vemurafenib, TAK 733, binimetinib/cetuximab/encorafenib, binimetinib/encorafenib/panitumumab, MKK1 inhibitor, E 6201, refametinib, PD184352, cetuximab/dabrafenib/trametinib, binimetinib, trametinib, dabrafenib/ipilimumab/trametinib, cobimetinib/vemurafenib, bi…
Cd37	CD37	CD37 molecule	0.00536	-0.765	M	Plasma Membrane	other	BI 836826, IMGN529, otlertuzumab
SLC2A1	SLC2A1	solute carrier family 2 member 1	0.00717	-1.294	HM	Plasma Membrane	transporter
SLC30A9	SLC30A9	solute carrier family 30 member 9	0.0442	0.549	HM	Nucleus	transporter
CDK6	CDK6	cyclin dependent kinase 6	0.0303	-0.79	H	Nucleus	kinase	letrozole/ribociclib, abemaciclib/aromatase inhibitor/GnRH analog, abemaciclib/fulvestrant, ribociclib/tamoxifen, lerociclib, letrozole/palbociclib, anastrozole/palbociclib, abemaciclib/letrozole, palbociclib, exemestane/ribociclib, alvocidib, fulvestrant/palbociclib, HS-10342, abemaciclib/anastrozole, fulvestrant/ribociclib, abemaciclib/aromatase inhibitor, FCN-437, trilaciclib, abemaciclib/exem…
SLC35B2	SLC35B2	solute carrier family 35 member B2	0.0128	0.59	H	Cytoplasm	transporter
SLC35E1	SLC35E1	solute carrier family 35 member E1	0.0224	0.731	H	Cytoplasm	other
Slc38a1	SLC38A1	solute carrier family 38 member 1	0.0087	-0.5	M	Plasma Membrane	transporter
SLC38A2	SLC38A2	solute carrier family 38 member 2	0.0145	-0.824	HM	Plasma Membrane	transporter
SLC39A7	SLC39A7	solute carrier family 39 member 7	0.00402	0.903	H	Plasma Membrane	transporter
SLFN5	SLFN5	schlafen family member 5	0.0208	0.754	H	Nucleus	enzyme
Slk	SLK	STE20 like kinase	0.047	-0.339	M	Nucleus	kinase
SMAP1	SMAP1	small ArfGAP 1	0.0018	0.608	H	Cytoplasm	other
Smarca5	SMARCA5	SWI/SNF related, matrix associated, actin dependent regulator of chromatin, subfamily a, member 5	0.0157	-0.448	M	Nucleus	transcription regulator
SMC2	SMC2	structural maintenance of chromosomes 2	0.0348	-0.384	H	Nucleus	transporter
Smc2	SMC2	structural maintenance of chromosomes 2	0.0198	-0.661	M	Nucleus	transporter
SMC4	SMC4	structural maintenance of chromosomes 4	0.0245	-0.417	H	Nucleus	transporter
SMDT1	SMDT1	single-pass membrane protein with aspartate rich tail 1	0.000593	1.029	HM	Extracellular Space	other
SMPDL3B	SMPDL3B	sphingomyelin phosphodiesterase acid like 3B	0.0193	1.356	H	Extracellular Space	enzyme
Snd1	SND1	staphylococcal nuclease and tudor domain containing 1	0.0459	-0.351	M	Nucleus	enzyme
SNTB1	SNTB1	syntrophin beta 1	0.00633	1.364	HM	Plasma Membrane	other
SNX3	SNX3	sorting nexin 3	0.0274	0.593	H	Cytoplasm	transporter
SNX4	SNX4	sorting nexin 4	0.0422	0.404	H	Cytoplasm	transporter
SPART	SPART	spartin	0.0371	-0.676	H	Cytoplasm	other
TXN	TXN	thioredoxin	0.0216	-0.792	H	Cytoplasm	enzyme	PX-12
SPRR2F	SPRR2F	small proline rich protein 2F	0.0313	-2.971	H	Cytoplasm	other
CD19	CD19	CD19 molecule	0.0427	-0.795	H	Plasma Membrane	transmembrane receptor	HD37-dgRTA, DI-B4, blinatumomab/dasatinib, SAR3419, tafasitamab, MDX-1342 antibody, MEDI-551, SGN-CD19A, AMG 562, blinatumomab/imatinib, blinatumomab, XmAb5871, combotox, DT2219ARL, anti-CD19/CD3 tetravalent antibody AFM11, loncastuximab tesirine, RO7227166
SRI	SRI	sorcin	0.0199	0.574	H	Cytoplasm	transporter
Ssb	SSB	small RNA binding exonuclease protection factor La	0.0247	-0.379	M	Nucleus	enzyme
SSH3	SSH3	slingshot protein phosphatase 3	0.0473	0.521	H	Cytoplasm	phosphatase
STARD10	STARD10	StAR related lipid transfer domain containing 10	0	1.698	HM	Cytoplasm	other
STARD3NL	STARD3NL	STARD3 N-terminal like	0.0161	1.042	HM	Cytoplasm	other
Stat1	STAT1	signal transducer and activator of transcription 1	0.0484	-0.473	M	Nucleus	transcription regulator
STEAP3	STEAP3	STEAP3 metalloreductase	0.0105	-0.973	H	Cytoplasm	transporter
FAS	FAS	Fas cell surface death receptor	0.0274	-0.797	H	Plasma Membrane	transmembrane receptor	APO010
STK39	STK39	serine/threonine kinase 39	0.00811	0.722	H	Nucleus	kinase
STRN3	STRN3	striatin 3	0.0207	0.43	H	Nucleus	transcription regulator
STX11	STX11	syntaxin 11	0.0153	-0.288	H	Plasma Membrane	transporter
STX12	STX12	syntaxin 12	0.0439	0.375	H	Cytoplasm	other
STX3	STX3	syntaxin 3	0.0253	0.608	H	Plasma Membrane	transporter
STX5	STX5	syntaxin 5	0.0349	0.321	H	Cytoplasm	transporter
STX6	STX6	syntaxin 6	0.0317	0.305	H	Cytoplasm	transporter
STXBP1	STXBP1	syntaxin binding protein 1	0.0244	0.539	HM	Cytoplasm	transporter
Sub1	SUB1	SUB1 regulator of transcription	0.0171	-0.654	M	Nucleus	transcription regulator
SUCLG1	SUCLG1	succinate-CoA ligase GDP/ADP-forming subunit alpha	0.0042	0.429	H	Cytoplasm	enzyme
SUCLG2	SUCLG2	succinate-CoA ligase GDP-forming subunit beta	0.00738	0.712	H	Cytoplasm	enzyme
SUOX	SUOX	sulfite oxidase	0.000793	1.405	H	Cytoplasm	enzyme
SURF2	SURF2	surfeit 2	0.0379	-0.764	H	Nucleus	other
SYNGR2	SYNGR2	synaptogyrin 2	0.0415	0.631	H	Cytoplasm	other
Taldo1	TALDO1	transaldolase 1	0.0435	-0.364	M	Cytoplasm	enzyme
TAPBPL	TAPBPL	TAP binding protein like	0.0424	0.623	H	Cytoplasm	other
TARDBP	TARDBP	TAR DNA binding protein	0.0467	0.225	H	Nucleus	transcription regulator
Tars	TARS1	threonyl-tRNA synthetase 1	0.0292	-0.366	M	Nucleus	enzyme
TBC1D24	TBC1D24	TBC1 domain family member 24	0.0238	0.442	HM	Cytoplasm	other
Tbcd	TBCD	tubulin folding cofactor D	0.0328	-0.358	M	Cytoplasm	other
Sphk2	SPHK2	sphingosine kinase 2	0.0292	-0.838	M	Cytoplasm	kinase	opaganib
THBS4	THBS4	thrombospondin 4	0.00383	1.1	H	Extracellular Space	other
THEM6	THEM6	thioesterase superfamily member 6	0.00612	1.042	H	Other	other
Themis2	THEMIS2	thymocyte selection associated family member 2	0.009	-0.573	M	Other	other
TJP3	TJP3	tight junction protein 3	0.0184	0.895	H	Cytoplasm	other
TK1	TK1	thymidine kinase 1	0.0431	-0.54	H	Cytoplasm	kinase
TLN2	TLN2	talin 2	0.0167	0.579	H	Nucleus	other
TM7SF2	TM7SF2	transmembrane 7 superfamily member 2	0.00473	1.227	H	Cytoplasm	enzyme
TM9SF1	TM9SF1	transmembrane 9 superfamily member 1	0.000785	0.801	H	Plasma Membrane	transporter
TM9SF2	TM9SF2	transmembrane 9 superfamily member 2	0.0193	0.476	H	Plasma Membrane	transporter
TM9SF3	TM9SF3	transmembrane 9 superfamily member 3	0.000486	0.637	H	Cytoplasm	transporter
TM9SF4	TM9SF4	transmembrane 9 superfamily member 4	0.000296	0.693	H	Cytoplasm	transporter
TMC4	TMC4	transmembrane channel like 4	0	1.46	H	Cytoplasm	other
TMCO3	TMCO3	transmembrane and coiled-coil domains 3	0.0175	1.483	H	Other	transporter
TMED1	TMED1	transmembrane p24 trafficking protein 1	0.000571	0.519	H	Extracellular Space	transporter
TMED2	TMED2	transmembrane p24 trafficking protein 2	0.0312	0.35	HM	Cytoplasm	transporter
TMED4	TMED4	transmembrane p24 trafficking protein 4	0.00638	0.561	HM	Cytoplasm	transporter
TMED5	TMED5	transmembrane p24 trafficking protein 5	0.0256	0.6	H	Cytoplasm	other
TMED7	TMED7	transmembrane p24 trafficking protein 7	0.0274	0.509	H	Cytoplasm	transporter
TMEM115	TMEM115	transmembrane protein 115	0.0224	0.548	H	Cytoplasm	other
TMEM165	TMEM165	transmembrane protein 165	0.0287	0.488	H	Plasma Membrane	other
TMEM184A	TMEM184A	transmembrane protein 184A	0.017	1.918	HM	Cytoplasm	other
TMEM214	TMEM214	transmembrane protein 214	0.0311	0.341	H	Extracellular Space	other
TMEM25	TMEM25	transmembrane protein 25	0.00344	1.055	H	Extracellular Space	other
TMEM30A	TMEM30A	transmembrane protein 30A	0.0103	0.606	H	Cytoplasm	transporter
TMEM62	TMEM62	transmembrane protein 62	0.0148	0.925	H	Other	enzyme
TMEM63A	TMEM63A	transmembrane protein 63A	0.000701	1.282	H	Plasma Membrane	ion channel
TMEM9	TMEM9	transmembrane protein 9	0.00928	1.155	HM	Cytoplasm	other
EPHA2	EPHA2	EPH receptor A2	0.0065	-0.882	HM	Plasma Membrane	kinase	blinatumomab/dasatinib, dasatinib/hydrocortisone, dasatinib/dexamethasone, dasatinib/filgrastim, regorafenib, cytarabine/dasatinib/dexamethasone/methotrexate, cytarabine/dasatinib/filgrastim/fludarabine phosphate, DS-8895a, dasatinib/nilotinib, dasatinib/6-mercaptopurine/methotrexate, cytarabine/dasatinib/filgrastim/fludarabine phosphate/idarubicin, dasatinib/prednisone, dasatinib/erlotinib, BT55…
TMX4	TMX4	thioredoxin related transmembrane protein 4	0.0285	0.469	H	Cytoplasm	enzyme
TNKS1BP1	TNKS1BP1	tankyrase 1 binding protein 1	0.041	-0.385	H	Nucleus	other
TNS1	TNS1	tensin 1	0.0165	0.49	H	Plasma Membrane	other
TOR1B	TOR1B	torsin family 1 member B	0.0457	0.574	H	Cytoplasm	enzyme
Tpd52	TPD52	tumor protein D52	0.0259	-0.704	M	Cytoplasm	other
HMOX1	HMOX1	heme oxygenase 1	0.037	-0.916	H	Cytoplasm	enzyme	tin mesoporphyrin
TPP2	TPP2	tripeptidyl peptidase 2	0.031	0.474	H	Cytoplasm	peptidase
TPRKB	TPRKB	TP53RK binding protein	0.0378	0.518	H	Cytoplasm	other
TPSAB1	TPSAB1/TPSB2	tryptase alpha/beta 1	0.00971	1.898	H	Extracellular Space	peptidase
Tpt1	TPT1	tumor protein, translationally-controlled 1	0.0451	-0.335	M	Cytoplasm	other
TRAF3IP1	TRAF3IP1	TRAF3 interacting protein 1	0.0392	0.393	H	Cytoplasm	other
TRAPPC11	TRAPPC11	trafficking protein particle complex 11	0.0207	0.402	H	Cytoplasm	other
TRAPPC8	TRAPPC8	trafficking protein particle complex 8	0.0298	0.309	H	Cytoplasm	transporter
TRIM2	TRIM2	tripartite motif containing 2	0.0313	0.918	HM	Cytoplasm	enzyme
Trim28	TRIM28	tripartite motif containing 28	0.05	-0.373	M	Nucleus	transcription regulator
TRIM29	TRIM29	tripartite motif containing 29	0.0475	-1.142	H	Cytoplasm	transcription regulator
TRIM3	TRIM3	tripartite motif containing 3	0.00034	0.637	H	Cytoplasm	enzyme
Trip12	TRIP12	thyroid hormone receptor interactor 12	0.04	-0.422	M	Cytoplasm	enzyme
TRMT1	TRMT1	tRNA methyltransferase 1	0.00266	-0.48	H	Extracellular Space	enzyme
Trmt112	TRMT112	tRNA methyltransferase subunit 11-2	0.0378	-0.669	M	Cytoplasm	enzyme
TSNAX	TSNAX	translin associated factor X	0.0253	0.31	H	Nucleus	other
TSPAN13	TSPAN13	tetraspanin 13	0.037	0.635	H	Plasma Membrane	other
TSTD1	TSTD1	thiosulfate sulfurtransferase like domain containing 1	0.00132	1.105	H	Cytoplasm	enzyme
TTC38	TTC38	tetratricopeptide repeat domain 38	0.0278	0.49	H	Cytoplasm	other
TTC4	TTC4	tetratricopeptide repeat domain 4	0.0378	-0.426	H	Nucleus	other
TTLL12	TTLL12	tubulin tyrosine ligase like 12	0.0429	-0.506	H	Cytoplasm	other
TUBB4A	TUBB4A	tubulin beta 4A class IVa	0.0253	-1.133	HM	Cytoplasm	other	docetaxel/gemcitabine/vincristine, bevacizumab/paclitaxel/topotecan, colchicine/probenecid, cyclophosphamide/epirubicin/5-fluorouracil/paclitaxel, bevacizumab/docetaxel/prednisone/thalidomide/zoledronic acid, gemcitabine/paclitaxel, simotaxel, L-asparaginase/daunorubicin/dexamethasone/vincristine, prednisone/vincristine, docetaxel/5-fluorouracil, vinflunine, L-asparaginase/dexamethasone/imatinib/…
ANXA1	ANXA1	annexin A1	0.000348	-1.501	H	Plasma Membrane	enzyme	dasatinib/hydrocortisone, hydrocortisone, hydrocortisone/mitoxantrone, cytarabine/hydrocortisone/methotrexate, hydrocortisone/imatinib, hydrocortisone/prednisone
TUBB6	TUBB6	tubulin beta 6 class V	0.000632	-1.706	H	Cytoplasm	other
Tubb6	TUBB6	tubulin beta 6 class V	0.000444	-0.83	M	Cytoplasm	other
Twf2	TWF2	twinfilin actin binding protein 2	0.0399	-0.478	M	Cytoplasm	kinase
CD44	CD44	CD44 molecule (Indian blood group)	0	-1.603	H	Plasma Membrane	other	A6 peptide, anti-CD44v7 antibody, AMC303
TXNDC9	TXNDC9	thioredoxin domain containing 9	0.00876	-0.406	H	Cytoplasm	other
TXNRD2	TXNRD2	thioredoxin reductase 2	0.00299	0.886	H	Cytoplasm	enzyme
UBE2E1	UBE2E1	ubiquitin conjugating enzyme E2 E1	0.0332	-0.556	HM	Cytoplasm	enzyme
UBE2G2	UBE2G2	ubiquitin conjugating enzyme E2 G2	0.0214	-0.37	HM	Cytoplasm	enzyme
UBQLN1	UBQLN1	ubiquilin 1	0.031	-0.304	H	Cytoplasm	other
UBR1	UBR1	ubiquitin protein ligase E3 component n-recognin 1	0.00693	0.427	H	Cytoplasm	enzyme
Uchl3	UCHL3	ubiquitin C-terminal hydrolase L3	0.0292	-0.455	M	Cytoplasm	peptidase
UFL1	UFL1	UFM1 specific ligase 1	0.0478	0.262	H	Cytoplasm	enzyme
Uggt1	UGGT1	UDP-glucose glycoprotein glucosyltransferase 1	0.0143	-0.385	M	Cytoplasm	enzyme
SLC16A1	SLC16A1	solute carrier family 16 member 1	0.000764	-1.647	H	Plasma Membrane	transporter	AZD-3965
USO1	USO1	USO1 vesicle transport factor	0.0141	0.364	H	Cytoplasm	other
CDA	CDA	cytidine deaminase	0.0348	-1.676	H	Nucleus	enzyme	cytidine deaminase inhibitor, cedazuridine
VAPB	VAPB	VAMP associated protein B and C	0.0451	0.433	H	Plasma Membrane	other
Vasp	VASP	vasodilator stimulated phosphoprotein	0.00633	-0.894	M	Plasma Membrane	other
VIL1	VIL1	villin 1	0.000485	2.134	H	Cytoplasm	other
Vim	VIM	vimentin	0.0237	-0.746	M	Cytoplasm	other
Prkca	PRKCA	protein kinase C alpha	0.0144	-1.903	M	Cytoplasm	kinase	aprinocarsen, ingenol mebutate, L-threo-safingol
VPS13C	VPS13C	vacuolar protein sorting 13 homolog C	0.00615	0.492	H	Cytoplasm	other
VPS33B	VPS33B	VPS33B late endosome and lysosome associated	0.0248	0.332	H	Cytoplasm	transporter
VPS52	VPS52	VPS52 subunit of GARP complex	0.0184	0.299	H	Cytoplasm	other
VPS53	VPS53	VPS53 subunit of GARP complex	0.00719	0.342	H	Cytoplasm	other
WDR43	WDR43	WD repeat domain 43	0.0188	-0.466	H	Nucleus	transcription regulator
YBX1	YBX1	Y-box binding protein 1	0.00264	-0.434	H	Nucleus	transcription regulator
Zbp1	ZBP1	Z-DNA binding protein 1	0.00337	-0.839	M	Cytoplasm	other
Zc3hav1	ZC3HAV1	zinc finger CCCH-type containing, antiviral 1	0.0157	-0.574	M	Plasma Membrane	other
ZDHHC13	ZDHHC13	zinc finger DHHC-type palmitoyltransferase 13	0.034	0.513	H	Nucleus	transcription regulator
ZMYM1	ZMYM1	zinc finger MYM-type containing 1	0.0124	-0.519	H	Other	other
ZNF185	ZNF185	zinc finger protein 185 with LIM domain	0.0184	-0.782	H	Plasma Membrane	other
ZNF219	ZNF219	zinc finger protein 219	0.0224	1.119	H	Nucleus	transcription regulator
ZNF618	ZNF618	zinc finger protein 618	0.0247	1.334	H	Other	other
ZNF687	ZNF687	zinc finger protein 687	0.00775	0.522	H	Nucleus	transcription regulator
Znrd1-as	ZNRD1-AS	zinc ribbon domain containing 1 antisense	0.0427	-0.868	M	Other	other
ZYX	ZYX	zyxin	0.0129	-0.75	H	Plasma Membrane	other
Zyx	ZYX	zyxin	0.0112	-0.501	M	Plasma Membrane	other

## Sheet: LUAD1 Proteome IPA results
Ingenuity Canonical Pathways	-log(p-value)	Ratio	z-score	Molecules
EIF2 Signaling	14.3	0.179	-3.128	AKT1,EIF1,EIF1AX,EIF2B1,EIF3E,EIF4G1,EIF5B,MAP2K1,MAPK3,PDPK1,PIK3C2A,RALB,RPL10,RPL12,RPL15,RPL17,RPL19,RPL23,RPL23A,RPL24,RPL26,RPL27,RPL31,RPL32,RPL36,RPL7,RPL9,RPS10,RPS12,RPS13,RPS14,RPS15A,RPS18,RPS19,RPS23,RPS28,RPS4X,RPS7,RPS8,RPSA
Valine Degradation I	10.5	0.579	3.162	ABAT,ACAD8,ALDH6A1,BCAT2,BCKDHA,BCKDHB,DBT,ECHS1,HADHB,HIBCH,HSD17B4
Mitochondrial Dysfunction	10	0.17	NA	ACO2,AIFM1,ATP5F1D,ATPAF2,CASP8,COX4I1,COX5A,COX6C,COX7A2,CYB5A,MAOA,MAOB,MAPK9,MT-CO2,NDUFA11,NDUFA13,NDUFA6,NDUFB3,NDUFB7,NDUFB9,NDUFS1,NDUFS2,NDUFS3,NDUFV1,NDUFV2,OGDH,SDHA,SDHB,TXNRD2
Oxidative Phosphorylation	8.44	0.193	2.4	ATP5F1D,ATPAF2,COX4I1,COX5A,COX6C,COX7A2,CYB5A,MT-CO2,NDUFA11,NDUFA13,NDUFA6,NDUFB3,NDUFB7,NDUFB9,NDUFS1,NDUFS2,NDUFS3,NDUFV1,NDUFV2,SDHA,SDHB
Regulation of eIF4 and p70S6K Signaling	8.13	0.159	1.134	AKT1,EIF1,EIF1AX,EIF2B1,EIF3E,EIF4G1,MAP2K1,MAPK3,MTOR,PDPK1,PIK3C2A,RALB,RPS10,RPS12,RPS13,RPS14,RPS15A,RPS18,RPS19,RPS23,RPS28,RPS4X,RPS7,RPS8,RPSA
mTOR Signaling	7.86	0.138	-0.535	AKT1,EIF3E,EIF4B,EIF4G1,FNBP1,HMOX1,MAPK3,MTOR,PDPK1,PIK3C2A,PRKAA1,PRKAB1,PRKAG1,PRKCA,RALB,RPS10,RPS12,RPS13,RPS14,RPS15A,RPS18,RPS19,RPS23,RPS28,RPS4X,RPS6KA1,RPS7,RPS8,RPSA
NRF2-mediated Oxidative Stress Response	7.68	0.143	-0.832	ABCC4,AKR1A1,AKR7A2,AKT1,DNAJB1,DNAJB11,DNAJB4,DNAJC11,DNAJC3,DNAJC5,DNAJC9,FKBP5,GCLM,GSTO1,GSTP1,HACD3,HMOX1,MAP2K1,MAP2K3,MAPK3,MAPK9,MGST2,PIK3C2A,PRKCA,RALB,STIP1,TXN
Sirtuin Signaling Pathway	6.74	0.113	-0.378	AKT1,APEX1,ATP5F1D,BAX,G6PD,H1-0,H1-2,H1-3,IDH2,MAPK3,MTOR,NDUFA11,NDUFA13,NDUFA6,NDUFB3,NDUFB7,NDUFB9,NDUFS1,NDUFS2,NDUFS3,NDUFV1,NDUFV2,PARP1,PCK2,PGAM1,PRKAA1,SDHA,SDHB,SF3A1,SLC25A4,SLC2A1,SMARCA5,TRIM28
Caveolar-mediated Endocytosis Signaling	6.6	0.205	NA	ALB,ARCN1,CAV1,CAVIN1,CD55,COPA,COPB1,COPB2,COPG1,ITGA6,MAP3K2,PRKCA,PTPN1,RAB5C,SRC
Clathrin-mediated Endocytosis Signaling	6.33	0.13	NA	AAK1,ACTR3,ALB,AMPH,AP1M2,AP2A2,APOA4,APOB,APOD,ARPC2,ARRB1,CLTC,F2,LDLR,MYO6,PCYOX1,PIK3C2A,PON1,RAB4A,RAB4B,RAB5C,RBP4,SH3GL1,SRC,TFRC
Methylmalonyl Pathway	5.53	1	2	MCEE,MMUT,PCCA,PCCB
2-oxobutanoate Degradation I	4.85	0.8	2	MCEE,MMUT,PCCA,PCCB
Fatty Acid β-oxidation I	4.43	0.25	2.828	ACAA1,ACSL1,ECHS1,HADH,HADHB,HSD17B4,IVD,SCP2
Selenocysteine Biosynthesis II (Archaea and Eukaryotes)	4.39	0.667	1	SARS1,SARS2,SEPHS1,SEPHS2
Coronavirus Pathogenesis Pathway	4.29	0.12	3.3	BAX,CASP8,MAPK3,MAPK9,RPS10,RPS12,RPS13,RPS14,RPS15A,RPS18,RPS19,RPS23,RPS28,RPS4X,RPS7,RPS8,RPSA,STAT1
FXR/RXR Activation	4.17	0.127	NA	AKT1,ALB,APOA4,APOB,APOD,FBP1,FOXA1,GC,MAPK9,PCK2,PCYOX1,PON1,PON3,RBP4,SAA1,TTR
BER pathway	4.12	0.417	NA	APEX1,FEN1,LIG3,PARP1
Reelin Signaling in Neurons	4.05	0.124	0.775	ACTR3,AFDN,AKT1,ARHGEF2,ARPC2,FRK,ITGA6,MAP2K1,MAP2K3,MAPK3,MAPK9,MTOR,PAFAH1B3,PIK3C2A,RELN,SRC
Germ Cell-Sertoli Cell Junction Signaling	4.03	0.111	NA	AFDN,AKT1,CLINT1,CTNND1,FNBP1,ITGA6,MAP2K1,MAP2K3,MAP3K2,MAPK3,MAPK9,PDPK1,PIK3C2A,PLS1,RALB,SRC,TUBB4A,TUBB6,ZYX
Huntington's Disease Signaling	3.84	0.097	0.535	AKT1,AP2A2,ARFIP2,ATP5F1D,BAX,CASP7,CASP8,CLTC,DNAJB1,DNAJC5,GOSR1,MAPK3,MAPK9,MTOR,NSF,PDPK1,PIK3C2A,PRKCA,PSME1,PSMF1,SDHA,SDHB,VAMP2
LXR/RXR Activation	3.83	0.124	2.309	ALB,APOA4,APOB,APOD,CYP51A1,ECHS1,GC,HADH,LDLR,PCYOX1,PON1,PON3,RBP4,SAA1,TTR
tRNA Charging	3.78	0.205	-1.414	AARS1,AARS2,FARSB,KARS1,MARS1,SARS1,SARS2,TARS1
PDGF Signaling	3.66	0.14	-0.577	ACP1,CAV1,INPP5D,INPP5K,MAP2K1,MAPK3,PIK3C2A,PRKCA,RALB,SPHK2,SRC,STAT1
Branched-chain α-keto acid Dehydrogenase Complex	3.56	0.75	NA	BCKDHA,BCKDHB,DBT
Proline Biosynthesis I	3.56	0.75	NA	ALDH18A1,PYCR1,PYCR2
Leucine Degradation I	3.5	0.444	2	BCAT2,HMGCL,IVD,MCCC1
Role of Tissue Factor in Cancer	3.45	0.12	NA	AKT1,ARRB1,F10,F2,FRK,GNA13,ITGA6,MAPK3,MTOR,PIK3C2A,PRKCA,RALB,RPS6KA1,SRC
TCA Cycle II (Eukaryotic)	3.45	0.25	2.449	ACO2,DLST,OGDH,SDHA,SDHB,SUCLG1
Tumoricidal Function of Hepatic Natural Killer Cells	3.45	0.25	-0.447	AIFM1,BAX,CASP7,CASP8,DFFB,FAS
Isoleucine Degradation I	3.44	0.312	2	ACAD8,BCAT2,ECHS1,HADHB,HSD17B4
IL-12 Signaling and Production in Macrophages	3.41	0.114	NA	AKT1,ALB,APOA4,APOB,APOD,MAP2K1,MAPK3,MAPK9,PCYOX1,PIK3C2A,PON1,PRKCA,RBP4,REL,STAT1
EGF Signaling	3.4	0.164	1	AKT1,ITPR3,MAP2K1,MAPK3,MTOR,PIK3C2A,PRKCA,SRC,STAT1
Remodeling of Epithelial Adherens Junctions	3.33	0.147	-0.447	ACTR3,ARPC2,CLIP1,CTNND1,MAPRE2,RAB5C,SRC,TUBB4A,TUBB6,ZYX
Sertoli Cell-Sertoli Cell Junction Signaling	3.15	0.0973	NA	AFDN,AKT1,CGN,CLDN3,CLINT1,MAP2K1,MAP2K3,MAP3K2,MAPK3,MAPK9,OCLN,PLS1,PRKAG1,RALB,SRC,TJP3,TUBB4A,TUBB6
Superpathway of Methionine Degradation	3.15	0.189	2.646	AHCYL1,AHCYL2,MCEE,MMUT,PCCA,PCCB,SUOX
VEGF Signaling	3.09	0.121	0.333	AKT1,EIF1,EIF1AX,EIF2B1,MAP2K1,MAPK3,PIK3C2A,PRKCA,PTPN6,RALB,SFN,SRC
14-3-3-mediated Signaling	3.09	0.11	0	AKT1,BAX,MAP2K1,MAPK3,MAPK9,PIK3C2A,PRKCA,RALB,RPS6KA1,SFN,SRC,TUBB4A,TUBB6,VIM
Apoptosis Signaling	3.09	0.121	0	AIFM1,BAX,CASP7,CASP8,DFFB,FAS,MAP2K1,MAPK3,PARP1,PRKCA,RALB,RPS6KA1
Non-Small Cell Lung Cancer Signaling	3.08	0.137	1	AKT1,CDK6,ERBB2,ITPR3,MAP2K1,MAPK3,PDPK1,PIK3C2A,PRKCA,RALB
Production of Nitric Oxide and Reactive Oxygen Species in Macrophages	3.06	0.0957	1.213	AKT1,ALB,APOA4,APOB,APOD,FNBP1,MAP2K1,MAP3K2,MAPK3,MAPK9,PCYOX1,PIK3C2A,PON1,PRKCA,PTPN6,RBP4,SIRPA,STAT1
Endocannabinoid Cancer Inhibition Pathway	3.05	0.105	-0.775	AKT1,CASP7,CASP8,GNA13,GNAI2,MAP2K1,MAP2K3,MAPK3,MTOR,PIK3C2A,PRKAA1,PRKAB1,PRKAG1,SRC,VIM
Aldosterone Signaling in Epithelial Cells	3.04	0.101	1.134	DNAJB1,DNAJB11,DNAJB4,DNAJC11,DNAJC3,DNAJC5,DNAJC9,HSP90AA1,HSPA4L,ITPR3,MAP2K1,MAPK3,PDPK1,PIK3C2A,PRKCA,SLC12A2
Apelin Endothelial Signaling Pathway	3.01	0.113	1.387	AKT1,GNA13,GNAI2,MAP2K1,MAPK3,MAPK9,MTOR,PIK3C2A,PRKAA1,PRKAB1,PRKAG1,PRKCA,RALB
Zymosterol Biosynthesis	2.89	0.5	NA	CYP51A1,HSD17B7,TM7SF2
GDP-mannose Biosynthesis	2.89	0.5	NA	GMPPA,GMPPB,GPI
Acute Phase Response Signaling	2.89	0.095	0	AKT1,ALB,CP,F2,HMOX1,HP,KLKB1,MAP2K1,MAP2K3,MAPK3,MAPK9,MTOR,PDPK1,RALB,RBP4,SAA1,TTR
Virus Entry via Endocytic Pathways	2.79	0.112	NA	AP1M2,AP2A2,CAV1,CD55,CLTC,FOLR1,ITGA6,PIK3C2A,PRKCA,RALB,SRC,TFRC
Epithelial Adherens Junction Signaling	2.78	0.0987	NA	ACTR3,AFDN,AKT1,ARPC2,CLINT1,CLIP1,CTNND1,LMO7,MYH14,RALB,SRC,TUBB4A,TUBB6,ZYX
FLT3 Signaling in Hematopoietic Progenitor Cells	2.77	0.125	1.265	AKT1,INPP5D,MAP2K1,MAPK3,MTOR,PDPK1,PIK3C2A,RALB,RPS6KA1,STAT1
β-alanine Degradation I	2.76	1	NA	ABAT,ALDH6A1
ErbB Signaling	2.75	0.117	0.632	AKT1,ERBB2,MAP2K1,MAP2K3,MAPK3,MAPK9,MTOR,PDPK1,PIK3C2A,PRKCA,RALB
Colanic Acid Building Blocks Biosynthesis	2.68	0.286	1	GMDS,GMPPA,GMPPB,GPI
CNTF Signaling	2.63	0.14	0.707	AKT1,MAP2K1,MAPK3,MTOR,PIK3C2A,RALB,RPS6KA1,STAT1
Nitric Oxide Signaling in the Cardiovascular System	2.58	0.111	0.905	AKT1,ATP2A3,CAV1,HSP90AA1,ITPR3,MAP2K1,MAPK3,PIK3C2A,PRKAA1,PRKAG1,PRKCA
p70S6K Signaling	2.56	0.101	0.577	AKT1,CD19,F2,GNAI2,MAP2K1,MAPK3,MTOR,PDPK1,PIK3C2A,PRKCA,RALB,SFN,SRC
Endocannabinoid Developing Neuron Pathway	2.53	0.104	0.905	AKT1,ARAF,GNAI2,MAP2K1,MAP2K3,MAPK3,MAPK9,MTOR,PIK3C2A,PRKAG1,RALB,SRC
Tryptophan Degradation X (Mammalian, via Tryptamine)	2.49	0.2	2.236	AKR1A1,ALDH4A1,MAOA,MAOB,RDH14
Fc Epsilon RI Signaling	2.47	0.103	0.577	AKT1,INPP5D,INPP5K,MAP2K1,MAP2K3,MAPK3,MAPK9,PDPK1,PIK3C2A,PLA2G4A,PRKCA,RALB
Estrogen-Dependent Breast Cancer Signaling	2.46	0.122	1.342	AKT1,HSD17B1,HSD17B11,HSD17B4,HSD17B7,MAPK3,PIK3C2A,RALB,SRC
Extrinsic Prothrombin Activation Pathway	2.44	0.25	NA	F10,F12,F2,SERPINC1
Acute Myeloid Leukemia Signaling	2.42	0.112	1	AKT1,ARAF,IDH2,MAP2K1,MAP2K3,MAPK3,MTOR,PIK3C2A,PML,RALB
Erythropoietin Signaling	2.38	0.118	NA	AKT1,MAP2K1,MAPK3,PDPK1,PIK3C2A,PRKCA,PTPN6,RALB,SRC
D-myo-inositol (1,4,5)-trisphosphate Degradation	2.34	0.235	1	BPNT1,INPP5D,INPP5K,SEC16A
UVC-Induced MAPK Signaling	2.31	0.137	0.378	ARAF,MAP2K1,MAPK3,MAPK9,PRKCA,RALB,SRC
NADH Repair	2.3	0.667	NA	NAXD,NAXE
Proline Degradation	2.3	0.667	NA	ALDH4A1,LOC102724788/PRODH
D-glucuronate Degradation I	2.3	0.667	NA	AKR1A1,CRYL1
4-aminobutyrate Degradation I	2.3	0.667	NA	ABAT,SUCLG2
UVB-Induced MAPK Signaling	2.27	0.135	1.134	AKT1,MAP2K1,MAPK3,MAPK9,MTOR,PIK3C2A,PRKCA
IL-3 Signaling	2.27	0.114	-0.333	AKT1,INPP5D,MAP2K1,MAPK3,PIK3C2A,PRKCA,PTPN6,RALB,STAT1
HIF1α Signaling	2.27	0.0829	-1.213	AKT1,APEX1,ARAF,GPI,HMOX1,HSP90AA1,MAP2K1,MAP2K3,MAPK3,MMP14,MTOR,NAA10,PIK3C2A,PRKCA,RALB,SLC2A1,VIM
Insulin Receptor Signaling	2.26	0.0929	0.832	AKT1,EIF2B1,INPP5D,INPP5K,MAP2K1,MAPK3,MTOR,PDPK1,PIK3C2A,PRKAG1,PTPN1,RALB,VAMP2
Fcγ Receptor-mediated Phagocytosis in Macrophages and Monocytes	2.25	0.106	-0.632	ACTR3,AKT1,ARPC2,HMOX1,INPP5D,MAPK3,PRKCA,SRC,TLN2,VASP
Role of MAPK Signaling in the Pathogenesis of Influenza	2.24	0.112	NA	AKT1,BAX,MAP2K1,MAP2K3,MAPK3,MAPK9,PLA2G4A,PRKCA,RALB
Synaptogenesis Signaling Pathway	2.24	0.0737	1.706	ACTR3,AFDN,AKT1,AP2A2,ARPC2,CDH17,CTNND1,DNAJC5,EPHA2,FARP1,GOSR1,MAPK3,MTOR,NSF,PIK3C2A,PRKAG1,RAB5C,RALB,RELN,SRC,STXBP1,THBS4,VAMP2
Pyridoxal 5'-phosphate Salvage Pathway	2.24	0.121	0.707	ARAF,CDK6,DAPK1,MAP2K1,MAP2K3,MAPK3,MAPK9,PRKAA1
JAK/Stat Signaling	2.24	0.112	0.333	AKT1,MAP2K1,MAPK3,MTOR,PIK3C2A,PTPN1,PTPN6,RALB,STAT1
Superpathway of Cholesterol Biosynthesis	2.2	0.172	2.236	CYP51A1,GGPS1,HADHB,HSD17B7,TM7SF2
Neuregulin Signaling	2.19	0.104	1	AKT1,ERBB2,HSP90AA1,MAP2K1,MAPK3,MTOR,PDPK1,PRKCA,RALB,SRC
Aryl Hydrocarbon Receptor Signaling	2.18	0.0909	1.134	ALDH18A1,ALDH4A1,ALDH6A1,BAX,CDK6,FAS,GSTO1,GSTP1,HSP90AA1,MAPK3,MCM7,MGST2,SRC
Xenobiotic Metabolism General Signaling Pathway	2.18	0.0909	-0.277	AKT1,GSTO1,GSTP1,HMOX1,MAP2K1,MAP2K3,MAP3K2,MAPK3,MAPK9,MGST2,PIK3C2A,PRKCA,RALB
Pentose Phosphate Pathway	2.16	0.3	NA	G6PD,H6PD,TALDO1
Granzyme A Signaling	2.16	0.211	NA	APEX1,H1-0,H1-2,H1-3
Apelin Muscle Signaling Pathway	2.16	0.211	2	AKT1,PRKAA1,PRKAB1,PRKAG1
Intrinsic Prothrombin Activation Pathway	2.13	0.143	1.633	COL2A1,F10,F12,F2,KLKB1,SERPINC1
UVA-Induced MAPK Signaling	2.13	0.102	0	MAPK3,MAPK9,MTOR,PARP1,PARP2,PIK3C2A,PRKCA,RALB,RPS6KA1,STAT1
Gap Junction Signaling	2.07	0.0808	NA	AKT1,CAV1,GNAI2,ITPR3,MAP2K1,MAP3K2,MAPK3,PIK3C2A,PRKAG1,PRKCA,RALB,SGSM3,SLC39A7,SRC,TUBB4A,TUBB6
Pyrimidine Ribonucleotides De Novo Biosynthesis	2.04	0.136	-0.816	CANT1,CTPS1,CTPS2,NUDT5,RECQL4,UMPS
IL-8 Signaling	2.03	0.08	0.775	AKT1,ARAF,BAX,FNBP1,GNA13,GNAI2,HMOX1,MAP2K1,MAPK3,MAPK9,MTOR,PIK3C2A,PRKCA,RALB,SRC,VASP
Arsenate Detoxification I (Glutaredoxin)	2.01	0.5	NA	GSTO1,PNP
Pentose Phosphate Pathway (Oxidative Branch)	2.01	0.5	NA	G6PD,H6PD
Melatonin Degradation II	2.01	0.5	NA	MAOA,MAOB
Acetate Conversion to Acetyl-CoA	2.01	0.5	NA	ACSL1,ACSS1
Tight Junction Signaling	1.98	0.0833	NA	AFDN,AKT1,ARHGEF2,CGN,CLDN3,GOSR1,MYH14,NSF,OCLN,PRKAG1,TJP3,VAMP2,VASP
B Cell Receptor Signaling	1.98	0.0811	-0.258	AKT1,APBB1IP,CD19,INPP5D,INPP5K,MAP2K1,MAP2K3,MAP3K2,MAPK3,MAPK9,MTOR,PDPK1,PIK3C2A,PTPN6,RALB
IGF-1 Signaling	1.95	0.0962	1.134	AKT1,IGFBP2,IGFBP4,MAP2K1,MAPK3,PDPK1,PIK3C2A,PRKAG1,RALB,SFN
PFKFB4 Signaling Pathway	1.94	0.13	0	FBP1,GPI,MAP2K1,MAP2K3,MAPK3,PRKAG1
Iron homeostasis signaling pathway	1.93	0.0876	NA	ACO2,ATP6V0D1,ATP6V1D,CIAO3,CP,CUL1,HMOX1,HP,LYRM4,MAPK3,STEAP3,TFRC
Endometrial Cancer Signaling	1.93	0.117	0.816	AKT1,ERBB2,MAP2K1,MAPK3,PDPK1,PIK3C2A,RALB
G Beta Gamma Signaling	1.9	0.0902	0.905	AKT1,CACNA2D2,CAV1,GNA13,GNAI2,MAPK3,PDPK1,PRKAG1,PRKCA,RALB,SRC
Induction of Apoptosis by HIV1	1.89	0.115	0.378	BAX,CASP8,DFFB,FAS,MAPK9,SLC25A13,SLC25A4
Prostate Cancer Signaling	1.88	0.0989	NA	AKT1,GSTP1,HSP90AA1,MAP2K1,MAPK3,MTOR,PDPK1,PIK3C2A,RALB
3-phosphoinositide Degradation	1.88	0.0833	0.832	ACP1,ATP1A1,IGBP1,INPP5D,INPP5K,NUDT5,PIP4P1,PPM1H,PRUNE1,PTPN1,PTPN6,SIRPA,SSH3
Neurotrophin/TRK Signaling	1.88	0.105	0.707	AKT1,MAP2K1,MAP2K3,MAPK3,PDPK1,PIK3C2A,RALB,RPS6KA1
Apelin Cardiac Fibroblast Signaling Pathway	1.86	0.174	2	AKT1,PRKAA1,PRKAB1,PRKAG1
Superpathway of D-myo-inositol (1,4,5)-trisphosphate Metabolism	1.86	0.174	1	BPNT1,INPP5D,INPP5K,SEC16A
Coagulation System	1.85	0.143	1.342	F10,F12,F2,KLKB1,SERPINC1
Assembly of RNA Polymerase III Complex	1.83	0.231	NA	GTF3C1,GTF3C5,SF3A1
Cholesterol Biosynthesis I	1.83	0.231	NA	CYP51A1,HSD17B7,TM7SF2
NAD Phosphorylation and Dephosphorylation	1.83	0.231	NA	ACP1,ACP2,NNT
Cholesterol Biosynthesis II (via 24,25-dihydrolanosterol)	1.83	0.231	NA	CYP51A1,HSD17B7,TM7SF2
Cholesterol Biosynthesis III (via Desmosterol)	1.83	0.231	NA	CYP51A1,HSD17B7,TM7SF2
Type II Diabetes Mellitus Signaling	1.82	0.0845	0.632	ACSL1,AKT1,CACNA2D2,MAPK3,MAPK9,MTOR,PDPK1,PIK3C2A,PRKAA1,PRKAB1,PRKAG1,PRKCA
Agrin Interactions at Neuromuscular Junction	1.81	0.103	0.378	AGRN,ERBB2,ITGA6,LAMB1,MAPK3,MAPK9,RALB,SRC
Proline Biosynthesis II (from Arginine)	1.8	0.4	NA	PYCR1,PYCR2
2-ketoglutarate Dehydrogenase Complex	1.8	0.4	NA	DLST,OGDH
Glutamate Degradation III (via 4-aminobutyrate)	1.8	0.4	NA	ABAT,SUCLG2
Folate Polyglutamylation	1.8	0.4	NA	MTHFD1L,SHMT1
IL-22 Signaling	1.79	0.167	1	AKT1,MAPK3,MAPK9,STAT1
Integrin Signaling	1.79	0.0751	-0.775	ACTR3,AKT1,ARF3,ARPC2,BCAR3,CAV1,FNBP1,ITGA6,MAP2K1,MAPK3,PIK3C2A,RALB,SRC,TLN2,VASP,ZYX
Vitamin-C Transport	1.79	0.167	-1	GSTO1,SLC2A1,TXN,TXNRD2
IL-17A Signaling in Airway Cells	1.78	0.109	1.342	AKT1,MAP2K1,MAPK3,MAPK9,MUC5AC,MUC5B,PIK3C2A
Xenobiotic Metabolism Signaling	1.77	0.0697	NA	ALDH18A1,ALDH4A1,ALDH6A1,CES1,GSTO1,GSTP1,HMOX1,HS2ST1,HSP90AA1,MAOA,MAOB,MAP2K1,MAP2K3,MAP3K2,MAPK3,MAPK9,MGST2,PIK3C2A,PRKCA,RALB
FAK Signaling	1.77	0.0947	NA	AKT1,MAP2K1,MAPK3,PDPK1,PIK3C2A,RALB,SRC,TLN2,TNS1
AMPK Signaling	1.77	0.0748	1.604	AKT1,CPT2,MAP2K3,MTOR,PCK2,PFKFB2,PIK3C2A,PPM1A,PPM1F,PPM1G,PPM1H,PRKAA1,PRKAB1,PRKAG1,RAB2A,SLC2A1
IL-17 Signaling	1.75	0.1	NA	AKT1,MAP2K1,MAP2K3,MAPK3,MAPK9,MUC5B,PIK3C2A,RALB
ErbB2-ErbB3 Signaling	1.75	0.108	1.134	AKT1,ERBB2,MAP2K1,MAPK3,PDPK1,PIK3C2A,RALB
Leukocyte Extravasation Signaling	1.75	0.0761	-1.069	AFDN,CD44,CLDN3,CTNND1,GNAI2,ITGA6,MAPK9,MMP14,MSN,PECAM1,PIK3C2A,PRKCA,RDX,SRC,VASP
Superpathway of Inositol Phosphate Compounds	1.72	0.0754	1.291	ACP1,ATP1A1,IGBP1,INPP5D,INPP5K,NUDT5,PIK3C2A,PIP4P1,PPM1H,PRUNE1,PTPN1,PTPN6,SEC16A,SIRPA,SSH3
Protein Ubiquitination Pathway	1.7	0.0696	NA	CUL1,DNAJB1,DNAJB11,DNAJB4,DNAJC11,DNAJC3,DNAJC5,DNAJC9,HSP90AA1,HSPA4L,PSMA6,PSMC1,PSMD12,PSME1,UBE2E1,UBE2G2,UBR1,UCHL3,USO1
Apelin Adipocyte Signaling Pathway	1.69	0.0976	2.121	GNAI2,GSTP1,MAPK3,MAPK9,MGST2,PRKAA1,PRKAB1,PRKAG1
NGF Signaling	1.69	0.0877	0.632	AKT1,BAX,MAP2K1,MAP3K2,MAPK3,MAPK9,PDPK1,PIK3C2A,RALB,RPS6KA1
Salvage Pathways of Pyrimidine Ribonucleotides	1.69	0.0918	0.333	ARAF,CDA,CDK6,DAPK1,MAP2K1,MAP2K3,MAPK3,MAPK9,PRKAA1
ErbB4 Signaling	1.68	0.104	0.378	AKT1,MAP2K1,MAPK3,PDPK1,PIK3C2A,PRKCA,RALB
Gluconeogenesis I	1.67	0.154	-1	FBP1,GPI,ME2,PGAM1
Superpathway of Citrulline Metabolism	1.65	0.2	NA	ALDH18A1,ASL,LOC102724788/PRODH
Arginine Degradation VI (Arginase 2 Pathway)	1.64	0.333	NA	PYCR1,PYCR2
UDP-N-acetyl-D-glucosamine Biosynthesis II	1.64	0.333	NA	GFPT2,PGM3
VEGF Family Ligand-Receptor Interactions	1.64	0.0952	0.378	AKT1,MAP2K1,MAPK3,NRP2,PIK3C2A,PLA2G4A,PRKCA,RALB
Role of PKR in Interferon Induction and Antiviral Response	1.63	0.0855	-0.333	BAX,CASP8,DNAJC3,FAS,HSP90AA1,MAP2K3,MAPK3,MAPK9,METAP2,STAT1
Role of IL-17A in Arthritis	1.62	0.111	NA	MAP2K1,MAP2K3,MAPK3,MAPK9,PIK3C2A,RPS6KA1
IL-4 Signaling	1.61	0.0941	NA	AKT1,HMGA1,INPP5D,INPP5K,MTOR,PIK3C2A,PTPN6,RALB
Xenobiotic Metabolism AHR Signaling Pathway	1.61	0.0941	2.121	ALDH18A1,ALDH4A1,ALDH6A1,GSTO1,GSTP1,HSP90AA1,MGST2,PON1
Endothelin-1 Signaling	1.6	0.0745	1.069	ARAF,CASP7,CASP8,GNA13,GNAI2,HMOX1,ITPR3,MAPK3,MAPK9,PIK3C2A,PLA2G4A,PRKCA,RALB,SRC
Renin-Angiotensin Signaling	1.6	0.0847	1	ITPR3,MAP2K1,MAPK3,MAPK9,PIK3C2A,PRKAG1,PRKCA,PTPN6,RALB,STAT1
Granzyme B Signaling	1.58	0.188	NA	CASP8,DFFB,PARP1
Glutaryl-CoA Degradation	1.58	0.188	NA	HADH,HADHB,HSD17B4
Estrogen Biosynthesis	1.58	0.122	2.236	CYP51A1,HSD17B1,HSD17B11,HSD17B4,HSD17B7
Cholecystokinin/Gastrin-mediated Signaling	1.58	0.084	0	FNBP1,GNA13,ITPR3,MAP2K1,MAP2K3,MAPK3,MAPK9,PRKCA,RALB,SRC
GP6 Signaling Pathway	1.58	0.084	0	AKT1,APBB1IP,COL15A1,COL2A1,LAMA4,LAMB1,LAMB2,PDPK1,PIK3C2A,PRKCA
Growth Hormone Signaling	1.56	0.0986	0.378	MAPK3,PDPK1,PIK3C2A,PRKCA,PTPN6,RPS6KA1,STAT1
Pyrimidine Ribonucleotides Interconversion	1.54	0.119	-0.447	CANT1,CTPS1,CTPS2,NUDT5,RECQL4
Xenobiotic Metabolism PXR Signaling Pathway	1.53	0.0729	3.207	ALDH18A1,ALDH4A1,ALDH6A1,CES1,GSTO1,GSTP1,HS2ST1,HSP90AA1,MAOA,MAOB,MGST2,PPM1A,PRKAG1,PRKCA
ERK5 Signaling	1.53	0.0972	0.378	AKT1,GNA13,MAP3K2,RALB,RPS6KA1,SFN,SRC
Melatonin Signaling	1.53	0.0972	-0.816	ARAF,GNAI2,MAP2K1,MAP2K3,MAPK3,PRKAG1,PRKCA
Thioredoxin Pathway	1.5	0.286	NA	TXN,TXNRD2
RAR Activation	1.5	0.0722	NA	AKT1,MAP2K1,MAPK9,MNAT1,PARP1,PDPK1,PML,PRKAG1,PRKCA,RBP4,RDH11,RDH14,REL,SRC
Oncostatin M Signaling	1.5	0.116	-1.342	MAP2K1,MAPK3,MT2A,RALB,STAT1
BAG2 Signaling Pathway	1.5	0.116	-1.342	BAG2,HSP90AA1,MAPK3,PSME1,PSMF1
Cancer Drug Resistance By Drug Efflux	1.49	0.103	NA	AKT1,ARAF,MAP2K1,MAPK3,RALB,YBX1
Apelin Pancreas Signaling Pathway	1.46	0.114	1.342	MAPK9,PIK3C2A,PRKAA1,PRKAB1,PRKAG1
FcγRIIB Signaling in B Lymphocytes	1.45	0.0933	1.633	AKT1,CACNA2D2,INPP5D,MAPK9,PDPK1,PIK3C2A,RALB
1D-myo-inositol Hexakisphosphate Biosynthesis II (Mammalian)	1.44	0.167	NA	INPP5D,INPP5K,SEC16A
D-myo-inositol (1,3,4)-trisphosphate Biosynthesis	1.44	0.167	NA	INPP5D,INPP5K,SEC16A
Atherosclerosis Signaling	1.41	0.0787	NA	ALB,APOA4,APOB,APOD,COL2A1,PCYOX1,PLA2G4A,PON1,RBP4,TPSAB1/TPSB2
Glioma Signaling	1.41	0.0818	0.378	AKT1,CDK6,IDH2,MAP2K1,MAPK3,MTOR,PIK3C2A,PRKCA,RALB
Actin Cytoskeleton Signaling	1.41	0.0688	0	ACTR3,ARPC2,F2,GNA13,MAP2K1,MAPK3,MSN,MYH14,NCKAP1,PIK3C2A,RALB,RDX,SSH3,TLN2
Salvage Pathways of Pyrimidine Deoxyribonucleotides	1.39	0.25	NA	CDA,TK1
Antiproliferative Role of Somatostatin Receptor 2	1.39	0.0909	0.816	MAP2K1,MAPK3,PIK3C2A,PTPN6,RALB,SLC39A7,SRC
Xanthine and Xanthosine Salvage	1.38	1	NA	PNP
Asparagine Biosynthesis I	1.38	1	NA	ASNS
Sulfite Oxidation IV	1.38	1	NA	SUOX
Oxidative Ethanol Degradation III	1.38	0.158	NA	ACSL1,ACSS1,ALDH4A1
Ethanol Degradation II	1.38	0.125	2	ACSL1,ACSS1,AKR1A1,ALDH4A1
Melanocyte Development and Pigmentation Signaling	1.38	0.0851	0.707	MAP2K1,MAPK3,PIK3C2A,PRKAG1,PTPN6,RALB,RPS6KA1,SRC
HGF Signaling	1.38	0.0811	0	AKT1,ELF3,MAP2K1,MAP3K2,MAPK3,MAPK9,PIK3C2A,PRKCA,RALB
IL-7 Signaling Pathway	1.37	0.0897	1.134	AKT1,BAX,MAPK3,PDPK1,PIK3C2A,SLC2A1,STAT1
Rac Signaling	1.36	0.0804	-1	ACTR3,ARFIP2,ARPC2,CD44,MAP2K1,MAPK3,NCKAP1,PIK3C2A,RALB
Gα12/13 Signaling	1.35	0.0769	1.265	AKT1,CDH17,F2,GNA13,MAP2K1,MAPK3,MAPK9,PIK3C2A,RALB,SRC
Semaphorin Neuronal Repulsive Signaling Pathway	1.35	0.0769	-0.632	AKT1,CD44,DPYSL2,ERBB2,FARP1,MAP2K1,MAP2K3,NRP2,PIK3C2A,PRKAG1
CXCR4 Signaling	1.34	0.0719	0.577	AKT1,FNBP1,GNA13,GNAI2,ITPR3,MAP2K1,MAPK3,MAPK9,PIK3C2A,PRKCA,RALB,SRC
Thrombopoietin Signaling	1.34	0.0952	-0.816	MAP2K1,MAPK3,PIK3C2A,PRKCA,RALB,STAT1
Relaxin Signaling	1.32	0.0733	1.342	AKT1,APEX1,GDE1,GNA13,GNAI2,MAP2K1,MAPK3,PIK3C2A,PRKAG1,SLC39A7,SMPDL3B
Signaling by Rho Family GTPases	1.32	0.0656	-0.832	ACTR3,ARFIP2,ARHGEF2,ARPC2,CDH17,CLIP1,FNBP1,GNA13,GNAI2,MAP2K1,MAPK3,MAPK9,MSN,PIK3C2A,RDX,VIM
Phagosome Maturation	1.3	0.0728	NA	ATP6V0D1,ATP6V1D,CTSH,DYNC1LI2,GOSR1,NSF,RAB5C,TUBB4A,TUBB6,VAMP2,VPS33B
Regulation Of The Epithelial Mesenchymal Transition By Growth Factors Pathway	1.3	0.0691	0.832	AKT1,ARAF,CLDN3,ERBB2,MAP2K1,MAP2K3,MAPK3,MAPK9,MTOR,OCLN,PIK3C2A,RALB,VIM

## Sheet: LUAD2 vs. LUAD1&LUAD3_Proteome
ID	Symbol	Entrez Gene Name	H/M	Expr q-val	Expr Log2 FC	Location	Type(s)	Drug(s)
S100A8	S100A8	S100 calcium binding protein A8	H	0.00718	3.801	Cytoplasm	other
Tespa1	TESPA1	thymocyte expressed, positive selection associated 1	M	0.0145	3.713	Cytoplasm	other
Ccdc62	CCDC62	coiled-coil domain containing 62	M	0.0365	3.316	Nucleus	transcription regulator
S100A9	S100A9	S100 calcium binding protein A9	H	0.00624	3.25	Cytoplasm	other
PI3	PI3	peptidase inhibitor 3	H	0.0229	3.174	Extracellular Space	other
SPRR3	SPRR3	small proline rich protein 3	H	0.0196	3.159	Cytoplasm	other
ODF2L	ODF2L	outer dense fiber of sperm tails 2 like	H	0.00306	3.131	Cytoplasm	other
SERPINB3	SERPINB3	serpin family B member 3	H	0.00352	3.067	Cytoplasm	other
Lyar	LYAR	Ly1 antibody reactive	M	0.032	2.993	Plasma Membrane	other
TRIM29	TRIM29	tripartite motif containing 29	H	0	2.788	Cytoplasm	transcription regulator
SERPINB13	SERPINB13	serpin family B member 13	H	0	2.777	Cytoplasm	other
SERPINB4	SERPINB4	serpin family B member 4	H	0.00313	2.744	Cytoplasm	other
LYPD3	LYPD3	LY6/PLAUR domain containing 3	H	0	2.71	Plasma Membrane	other
KRT3	KRT3	keratin 3	H	0.0102	2.654	Cytoplasm	other
SERPINB5	SERPINB5	serpin family B member 5	H	0	2.601	Extracellular Space	other
PTGS1	PTGS1	prostaglandin-endoperoxide synthase 1	H	0.0318	2.55	Cytoplasm	enzyme	sulindac/tamoxifen, esomeprazole/naproxen, acetaminophen/oxycodone, piroxicam, salicylic acid, 8Z,11Z,14Z-eicosatrienoic acid, raloxifene/sulindac, fenoprofen, acetaminophen, aspirin/rivaroxaban/ticlopidine, phenacetin, acetaminophen/hydrocodone, balsalazide, aspirin/caffeine/orphenadrine, aspirin/dabigatran etexilate, ketorolac/phenylephrine, acetaminophen/caffeine/dihydrocodeine, triflusal, dic…
NCCRP1	NCCRP1	NCCRP1, F-box associated domain containing	H	0.0289	2.463	Cytoplasm	other
AKR1B1	AKR1B1	aldo-keto reductase family 1 member B	H	0.0414	2.381	Cytoplasm	enzyme	sorbinil
ALDH3A1	ALDH3A1	aldehyde dehydrogenase 3 family member A1	H	0.0391	2.171	Cytoplasm	enzyme
DSG3	DSG3	desmoglein 3	H	0.00267	2.162	Plasma Membrane	other
UPK1B	UPK1B	uroplakin 1B	H	0.0229	2.149	Plasma Membrane	other
KRT5	KRT5	keratin 5	H	0.00374	2.148	Cytoplasm	other
Dsp	DSP	desmoplakin	M	0.0218	2.106	Plasma Membrane	other
KRT6A	KRT6A	keratin 6A	H	0.00658	2.093	Cytoplasm	other
CLCA2	CLCA2	chloride channel accessory 2	H	0.0139	2.079	Plasma Membrane	ion channel
IL1RN	IL1RN	interleukin 1 receptor antagonist	H	0.0163	2.059	Extracellular Space	cytokine
SDCBP2	SDCBP2	syndecan binding protein 2	H	0.0307	2.035	Cytoplasm	other
ANXA8L1	ANXA8/ANXA8L1	annexin A8 like 1	H	0.0135	2.02	Plasma Membrane	other
KRT17	KRT17	keratin 17	H	0.0135	2.016	Cytoplasm	other
AKR1C3	AKR1C3	aldo-keto reductase family 1 member C3	H	0.0357	2.002	Cytoplasm	enzyme	ASP9521
CKMT1A	CKMT1A/CKMT1B	creatine kinase, mitochondrial 1A	HM	0.02	1.986	Cytoplasm	kinase
SLC2A1	SLC2A1	solute carrier family 2 member 1	HM	0.00317	1.969	Plasma Membrane	transporter
SFN	SFN	stratifin	HM	0	1.861	Cytoplasm	other
S100A14	S100A14	S100 calcium binding protein A14	H	0.0415	1.855	Cytoplasm	other
KRT16	KRT16	keratin 16	H	0.0175	1.841	Cytoplasm	other
ALPP	ALPP	alkaline phosphatase, placental	H	0.0236	1.797	Plasma Membrane	phosphatase	zinc sulfate
CSTA	CSTA	cystatin A	H	0.0429	1.719	Cytoplasm	other
SLC7A5	SLC7A5	solute carrier family 7 member 5	H	0.0226	1.696	Plasma Membrane	transporter
IRF6	IRF6	interferon regulatory factor 6	HM	0.00873	1.677	Nucleus	transcription regulator
CYP4F11	CYP4F11	cytochrome P450 family 4 subfamily F member 11	H	0.0342	1.643	Cytoplasm	enzyme
SRXN1	SRXN1	sulfiredoxin 1	H	0.0196	1.536	Cytoplasm	enzyme
CNPY2	CNPY2	canopy FGF signaling regulator 2	H	0.0225	1.505	Plasma Membrane	other
DSP	DSP	desmoplakin	H	0.00615	1.495	Plasma Membrane	other
SCD	SCD	stearoyl-CoA desaturase	H	0.0483	1.443	Cytoplasm	enzyme
PKP1	PKP1	plakophilin 1	H	0.0174	1.422	Plasma Membrane	other
DSC2	DSC2	desmocollin 2	H	0.00893	1.408	Plasma Membrane	other
Hspb8	HSPB8	heat shock protein family B (small) member 8	M	0.00648	1.391	Cytoplasm	kinase
SLC3A2	SLC3A2	solute carrier family 3 member 2	H	0.0135	1.354	Plasma Membrane	transporter
DGKA	DGKA	diacylglycerol kinase alpha	H	0.00289	1.35	Cytoplasm	kinase
GM2A	GM2A	GM2 ganglioside activator	H	0.00791	1.291	Cytoplasm	enzyme
SLC2A2	SLC2A2	solute carrier family 2 member 2	H	0.0213	1.251	Plasma Membrane	transporter
Unc45a	UNC45A	unc-45 myosin chaperone A	M	0.0368	1.247	Plasma Membrane	other
GCLC	GCLC	glutamate-cysteine ligase catalytic subunit	H	0.036	1.246	Cytoplasm	enzyme
Fam83h	FAM83H	family with sequence similarity 83 member H	M	0.0387	1.229	Cytoplasm	other
SDC1	SDC1	syndecan 1	H	0.00286	1.209	Plasma Membrane	enzyme	indatuximab ravtansine
TXN	TXN	thioredoxin	H	0.0113	1.177	Cytoplasm	enzyme	PX-12
TPD52L1	TPD52L1	TPD52 like 1	HM	0.043	1.16	Cytoplasm	other
PIR	PIR	pirin	HM	0.0191	1.152	Nucleus	transcription regulator
KRT8	KRT8	keratin 8	H	0.0174	1.128	Cytoplasm	other
Kif21a	KIF21A	kinesin family member 21A	M	0.0276	1.105	Cytoplasm	other
FERMT1	FERMT1	fermitin family member 1	H	0.0289	1.078	Plasma Membrane	other
JUP	JUP	junction plakoglobin	H	0.0102	1.075	Plasma Membrane	other
NECTIN4	NECTIN4	nectin cell adhesion molecule 4	HM	0.0441	0.988	Plasma Membrane	other	anti-nectin-4 monoclonal antibody-drug conjugate AGS-22M6E, enfortumab vedotin
FAM83H	FAM83H	family with sequence similarity 83 member H	H	0	0.981	Cytoplasm	other
Lama2	LAMA2	laminin subunit alpha 2	M	0.0112	0.981	Extracellular Space	other
Glul	GLUL	glutamate-ammonia ligase	M	0.036	0.98	Cytoplasm	enzyme
ABCC1	ABCC1	ATP binding cassette subfamily C member 1	H	0.00628	0.977	Plasma Membrane	transporter	sulfinpyrazone
TRIM16	TRIM16	tripartite motif containing 16	H	0.0175	0.953	Cytoplasm	transcription regulator
GAN	GAN	gigaxonin	HM	0.00613	0.945	Cytoplasm	other
SERPINE2	SERPINE2	serpin family E member 2	H	0.0277	0.905	Extracellular Space	other
Rdx	RDX	radixin	M	0.0197	0.882	Cytoplasm	other
Bcl2l13	BCL2L13	BCL2 like 13	M	0.0138	0.74	Cytoplasm	other
Mob3a	MOB3A	MOB kinase activator 3A	M	0.0459	0.729	Other	other
CSNK1A1	CSNK1A1	casein kinase 1 alpha 1	HM	0	0.719	Cytoplasm	kinase
Gltp	GLTP	glycolipid transfer protein	M	0.036	0.696	Cytoplasm	transporter
Clip1	CLIP1	CAP-Gly domain containing linker protein 1	M	0.0124	0.683	Cytoplasm	other
SLC12A6	SLC12A6	solute carrier family 12 member 6	HM	0.0494	0.674	Plasma Membrane	transporter
Pdlim5	PDLIM5	PDZ and LIM domain 5	M	0.0164	0.671	Cytoplasm	other
RNASE4	RNASE4	ribonuclease A family member 4	HM	0.0361	0.566	Extracellular Space	enzyme
CLIP1	CLIP1	CAP-Gly domain containing linker protein 1	H	0.0314	0.531	Cytoplasm	other
PSMD12	PSMD12	proteasome 26S subunit, non-ATPase 12	H	0.0399	-0.26	Cytoplasm	other
PSMD1	PSMD1	proteasome 26S subunit, non-ATPase 1	H	0.0296	-0.267	Cytoplasm	other	bortezomib/cladribine/rituximab, bortezomib/dexamethasone/pomalidomide, bortezomib/doxorubicin, bortezomib/dexamethasone/thalidomide, bortezomib/paclitaxel, bortezomib/fulvestrant, bortezomib/sorafenib, bortezomib/rituximab, bortezomib/lenalidomide, bortezomib/dexamethasone/doxorubicin, bortezomib/dexamethasone/lenalidomide, bortezomib/prednisone, bortezomib/dexamethasone, bortezomib/vorinostat, …
PSMD13	PSMD13	proteasome 26S subunit, non-ATPase 13	H	0.0394	-0.275	Cytoplasm	peptidase
EIF3K	EIF3K	eukaryotic translation initiation factor 3 subunit K	H	0.0251	-0.293	Cytoplasm	translation regulator
EFTUD2	EFTUD2	elongation factor Tu GTP binding domain containing 2	H	0.0299	-0.301	Nucleus	enzyme
EXOC7	EXOC7	exocyst complex component 7	H	0.0492	-0.31	Cytoplasm	transporter
SEH1L	SEH1L	SEH1 like nucleoporin	H	0.0321	-0.323	Cytoplasm	transporter
CNOT1	CNOT1	CCR4-NOT transcription complex subunit 1	H	0.0329	-0.336	Cytoplasm	other
VPS51	VPS51	VPS51 subunit of GARP complex	H	0.0363	-0.337	Cytoplasm	other
TARDBP	TARDBP	TAR DNA binding protein	H	0.0247	-0.339	Nucleus	transcription regulator
NUP85	NUP85	nucleoporin 85	H	0.0459	-0.347	Cytoplasm	other
DPF2	DPF2	double PHD fingers 2	H	0.0459	-0.357	Nucleus	transcription regulator
AP2S1	AP2S1	adaptor related protein complex 2 subunit sigma 1	HM	0.0489	-0.362	Cytoplasm	transporter
HNRNPM	HNRNPM	heterogeneous nuclear ribonucleoprotein M	H	0.0394	-0.363	Nucleus	other
HGS	HGS	hepatocyte growth factor-regulated tyrosine kinase substrate	H	0.0333	-0.364	Cytoplasm	other
COPE	COPE	COPI coat complex subunit epsilon	H	0.0308	-0.371	Cytoplasm	transporter
EPS15L1	EPS15L1	epidermal growth factor receptor pathway substrate 15 like 1	H	0.0216	-0.375	Plasma Membrane	other
AP2A1	AP2A1	adaptor related protein complex 2 subunit alpha 1	H	0.0252	-0.377	Cytoplasm	transporter
SEC13	SEC13	SEC13 homolog, nuclear pore and COPII coat complex component	H	0.0419	-0.377	Cytoplasm	transporter
DCTN3	DCTN3	dynactin subunit 3	H	0.0229	-0.384	Nucleus	other
CIAO1	CIAO1	cytosolic iron-sulfur assembly component 1	H	0.027	-0.394	Nucleus	transcription regulator
DCTN4	DCTN4	dynactin subunit 4	H	0.0153	-0.397	Nucleus	other
SND1	SND1	staphylococcal nuclease and tudor domain containing 1	H	0.0137	-0.4	Nucleus	enzyme
TRIM56	TRIM56	tripartite motif containing 56	H	0.0288	-0.4	Cytoplasm	enzyme
UBE4B	UBE4B	ubiquitination factor E4B	H	0.025	-0.409	Cytoplasm	enzyme
RFX1	RFX1	regulatory factor X1	H	0.0459	-0.411	Nucleus	transcription regulator
SRP68	SRP68	signal recognition particle 68	H	0.0308	-0.411	Nucleus	other
AP3M1	AP3M1	adaptor related protein complex 3 subunit mu 1	H	0.0243	-0.419	Cytoplasm	transporter
ASCC3	ASCC3	activating signal cointegrator 1 complex subunit 3	H	0.0135	-0.421	Cytoplasm	enzyme
HNRNPLL	HNRNPLL	heterogeneous nuclear ribonucleoprotein L like	H	0.0176	-0.421	Other	other
ARL6IP1	ARL6IP1	ADP ribosylation factor like GTPase 6 interacting protein 1	H	0.0491	-0.423	Cytoplasm	other
COG5	COG5	component of oligomeric golgi complex 5	H	0.0255	-0.423	Cytoplasm	transporter
PPM1A	PPM1A	protein phosphatase, Mg2+/Mn2+ dependent 1A	H	0.0283	-0.423	Cytoplasm	phosphatase
TAB1	TAB1	TGF-beta activated kinase 1 (MAP3K7) binding protein 1	H	0.0138	-0.425	Cytoplasm	enzyme
KHDRBS1	KHDRBS1	KH RNA binding domain containing, signal transduction associated 1	H	0.0154	-0.427	Nucleus	transcription regulator	CWP232291
BAG6	BAG6	BAG cochaperone 6	H	0.0233	-0.43	Nucleus	enzyme
G3BP2	G3BP2	G3BP stress granule assembly factor 2	H	0.0365	-0.43	Cytoplasm	enzyme
NUMB	NUMB	NUMB endocytic adaptor protein	H	0.0363	-0.43	Plasma Membrane	other
CTBP1	CTBP1	C-terminal binding protein 1	H	0.0363	-0.431	Nucleus	enzyme
UBR2	UBR2	ubiquitin protein ligase E3 component n-recognin 2	H	0.0135	-0.431	Nucleus	enzyme
KPNB1	KPNB1	karyopherin subunit beta 1	H	0.004	-0.433	Nucleus	transporter
DDX41	DDX41	DEAD-box helicase 41	H	0.0413	-0.434	Nucleus	enzyme
LUC7L3	LUC7L3	LUC7 like 3 pre-mRNA splicing factor	H	0.00634	-0.434	Nucleus	other
CLTCL1	CLTCL1	clathrin heavy chain like 1	H	0.0478	-0.437	Plasma Membrane	other
PRPSAP2	PRPSAP2	phosphoribosyl pyrophosphate synthetase associated protein 2	H	0.0371	-0.438	Other	other
RBM27	RBM27	RNA binding motif protein 27	H	0.0214	-0.439	Nucleus	other
DDOST	DDOST	dolichyl-diphosphooligosaccharide--protein glycosyltransferase non-catalytic subunit	H	0.0307	-0.44	Cytoplasm	enzyme
DAZAP1	DAZAP1	DAZ associated protein 1	H	0.00632	-0.441	Other	other
ELAVL1	ELAVL1	ELAV like RNA binding protein 1	H	0.0326	-0.442	Cytoplasm	other
CUL4B	CUL4B	cullin 4B	H	0.0229	-0.443	Nucleus	other
EDC4	EDC4	enhancer of mRNA decapping 4	H	0.0146	-0.443	Cytoplasm	other
MTOR	MTOR	mechanistic target of rapamycin kinase	H	0.0364	-0.443	Nucleus	kinase	everolimus/fulvestrant, apitolisib, PF-4691502, AZD8055, dactolisib, PKI-179, CC-223, samotolisib, everolimus/letrozole, ABI-009, everolimus/gefitinib, everolimus/prednisone, methotrexate/sirolimus/tacrolimus, prednisone/tacrolimus, methylprednisolone/tacrolimus, cyclosporine A/sirolimus/tacrolimus, PWT33597, mTOR inhibitor, everolimus/sorafenib, bimiralisib, everolimus, pimecrolimus, panulisib, …
NEK9	NEK9	NIMA related kinase 9	H	0.0365	-0.443	Nucleus	kinase
PPP4R1	PPP4R1	protein phosphatase 4 regulatory subunit 1	H	0.0387	-0.446	Other	phosphatase
PTPN23	PTPN23	protein tyrosine phosphatase non-receptor type 23	H	0.034	-0.45	Cytoplasm	phosphatase
VPS45	VPS45	vacuolar protein sorting 45 homolog	H	0.0404	-0.45	Cytoplasm	transporter
COG7	COG7	component of oligomeric golgi complex 7	H	0.0431	-0.452	Cytoplasm	transporter
THOC5	THOC5	THO complex 5	H	0.0229	-0.452	Cytoplasm	other
ASCC2	ASCC2	activating signal cointegrator 1 complex subunit 2	H	0.0216	-0.455	Nucleus	other
COG1	COG1	component of oligomeric golgi complex 1	H	0.0461	-0.458	Cytoplasm	transporter
SEC31A	SEC31A	SEC31 homolog A, COPII coat complex component	H	0.00681	-0.459	Cytoplasm	other
DYNC1H1	DYNC1H1	dynein cytoplasmic 1 heavy chain 1	H	0.00517	-0.46	Cytoplasm	peptidase
YWHAH	YWHAH	tyrosine 3-monooxygenase/tryptophan 5-monooxygenase activation protein eta	H	0.02	-0.46	Cytoplasm	transcription regulator
GCC2	GCC2	GRIP and coiled-coil domain containing 2	H	0.039	-0.463	Cytoplasm	other
ANKFY1	ANKFY1	ankyrin repeat and FYVE domain containing 1	H	0.00872	-0.465	Cytoplasm	transcription regulator
COPB2	COPB2	COPI coat complex subunit beta 2	H	0.00367	-0.467	Cytoplasm	transporter
GOLGB1	GOLGB1	golgin B1	H	0.00643	-0.468	Cytoplasm	other
RPN2	RPN2	ribophorin II	H	0.0104	-0.47	Cytoplasm	enzyme
PDPK1	PDPK1	3-phosphoinositide dependent protein kinase 1	H	0.0326	-0.475	Cytoplasm	kinase
TXLNA	TXLNA	taxilin alpha	H	0.0295	-0.479	Extracellular Space	cytokine
KIF5B	KIF5B	kinesin family member 5B	H	0.00992	-0.48	Cytoplasm	other
CISD2	CISD2	CDGSH iron sulfur domain 2	H	0.0461	-0.483	Cytoplasm	other
ARAF	ARAF	A-Raf proto-oncogene, serine/threonine kinase	H	0.0257	-0.483	Cytoplasm	kinase	cetuximab/irinotecan/vemurafenib, cetuximab/vemurafenib, irinotecan/panitumumab/vemurafenib, pembrolizumab/vemurafenib, MLN2480, cobimetinib/vemurafenib, vemurafenib, dabrafenib/trametinib/vemurafenib, trametinib/vemurafenib, crizotinib/vemurafenib, ipilimumab/vemurafenib
CLTC	CLTC	clathrin heavy chain	H	0.00387	-0.484	Plasma Membrane	other
HNRNPUL2	HNRNPUL2	heterogeneous nuclear ribonucleoprotein U like 2	H	0.0124	-0.484	Nucleus	other
MED23	MED23	mediator complex subunit 23	H	0.0302	-0.484	Nucleus	transcription regulator
KLC1	KLC1	kinesin light chain 1	H	0.0186	-0.485	Cytoplasm	other
COPG1	COPG1	COPI coat complex subunit gamma 1	H	0.00814	-0.487	Cytoplasm	transporter
RABGGTA	RABGGTA	Rab geranylgeranyltransferase subunit alpha	H	0.0258	-0.489	Extracellular Space	enzyme
ARCN1	ARCN1	archain 1	H	0.004	-0.49	Cytoplasm	other
GAK	GAK	cyclin G associated kinase	H	0.0345	-0.49	Nucleus	kinase
MAPK9	MAPK9	mitogen-activated protein kinase 9	HM	0.0412	-0.49	Cytoplasm	kinase	cetuximab/encorafenib, binimetinib/encorafenib, encorafenib, binimetinib/cetuximab/encorafenib, binimetinib/encorafenib/panitumumab
STX5	STX5	syntaxin 5	H	0.0146	-0.49	Cytoplasm	transporter
WDR44	WDR44	WD repeat domain 44	H	0.046	-0.491	Cytoplasm	other
COPB1	COPB1	COPI coat complex subunit beta 1	H	0.00376	-0.494	Cytoplasm	transporter
RAB11B	RAB11B	RAB11B, member RAS oncogene family	HM	0.0218	-0.494	Cytoplasm	enzyme
DYNC1I2	DYNC1I2	dynein cytoplasmic 1 intermediate chain 2	H	0	-0.496	Cytoplasm	other
BMP2K	BMP2K	BMP2 inducible kinase	H	0.0303	-0.501	Nucleus	kinase
ANKS1A	ANKS1A	ankyrin repeat and sterile alpha motif domain containing 1A	H	0.0196	-0.506	Cytoplasm	other
AP1M1	AP1M1	adaptor related protein complex 1 subunit mu 1	H	0.00215	-0.506	Cytoplasm	transporter
UBE2J1	UBE2J1	ubiquitin conjugating enzyme E2 J1	H	0.0317	-0.506	Cytoplasm	enzyme
ZC3H7B	ZC3H7B	zinc finger CCCH-type containing 7B	H	0.0278	-0.508	Nucleus	other
HSP90B1	HSP90B1	heat shock protein 90 beta family member 1	H	0.0236	-0.509	Cytoplasm	other	cisplatin, retaspimycin, alvespimycin
DNM2	DNM2	dynamin 2	H	0.00882	-0.514	Plasma Membrane	enzyme
RAB2A	RAB2A	RAB2A, member RAS oncogene family	H	0.0297	-0.515	Cytoplasm	enzyme
HNRNPF	HNRNPF	heterogeneous nuclear ribonucleoprotein F	H	0.046	-0.519	Nucleus	other
MOGS	MOGS	mannosyl-oligosaccharide glucosidase	H	0.0326	-0.519	Cytoplasm	enzyme
SCYL1	SCYL1	SCY1 like pseudokinase 1	H	0.0245	-0.52	Cytoplasm	kinase
AP3B1	AP3B1	adaptor related protein complex 3 subunit beta 1	H	0.0028	-0.522	Plasma Membrane	transporter
USO1	USO1	USO1 vesicle transport factor	H	0.00971	-0.522	Cytoplasm	other
ATG5	ATG5	autophagy related 5	H	0.0342	-0.525	Cytoplasm	other
JMJD1C	JMJD1C	jumonji domain containing 1C	H	0.0337	-0.528	Nucleus	enzyme
PRMT5	PRMT5	protein arginine methyltransferase 5	H	0.0128	-0.528	Cytoplasm	enzyme	GSK3326595, JNJ-64619178
GMFB	GMFB	glia maturation factor beta	H	0.0206	-0.529	Cytoplasm	growth factor
MAPK1	MAPK1	mitogen-activated protein kinase 1	H	0.0266	-0.529	Cytoplasm	kinase	LTT462, pexmetinib, ulixertinib, LY3214996, ASN007, binimetinib, ASTX029, KO-947, LY-3007113, MAP kinase1 inhibitor
COPA	COPA	COPI coat complex subunit alpha	H	0.000727	-0.531	Cytoplasm	transporter
PKN2	PKN2	protein kinase N2	H	0.0196	-0.532	Cytoplasm	kinase
CDC37	CDC37	cell division cycle 37, HSP90 cochaperone	H	0.036	-0.534	Cytoplasm	other
RFC1	RFC1	replication factor C subunit 1	H	0.0392	-0.537	Nucleus	transcription regulator
RINT1	RINT1	RAD50 interactor 1	H	0.0135	-0.537	Nucleus	other
DYNC1LI2	DYNC1LI2	dynein cytoplasmic 1 light intermediate chain 2	H	0.00635	-0.54	Cytoplasm	other
MPRIP	MPRIP	myosin phosphatase Rho interacting protein	H	0.0496	-0.542	Cytoplasm	other
GBF1	GBF1	golgi brefeldin A resistant guanine nucleotide exchange factor 1	H	0.00672	-0.545	Cytoplasm	other
COPS7B	COPS7B	COP9 signalosome subunit 7B	H	0.0364	-0.546	Cytoplasm	other
RELA	RELA	RELA proto-oncogene, NF-kB subunit	H	0.0162	-0.546	Nucleus	transcription regulator	NF-kappaB decoy
GNA11	GNA11	G protein subunit alpha 11	H	0.0212	-0.547	Plasma Membrane	enzyme
RAB5C	RAB5C	RAB5C, member RAS oncogene family	H	0.00871	-0.55	Cytoplasm	enzyme
PRKAR1A	PRKAR1A	protein kinase cAMP-dependent type I regulatory subunit alpha	H	0.0426	-0.552	Cytoplasm	kinase
TRIP11	TRIP11	thyroid hormone receptor interactor 11	H	0.0131	-0.557	Cytoplasm	transcription regulator
XIAP	XIAP	X-linked inhibitor of apoptosis	H	0.0112	-0.559	Cytoplasm	enzyme	GDC-0152, idronoxil, BI-891065, birinapant, ASTX660, XIAP antisense oligonucleotide AEG35156, GDC-0917
BAX	BAX	BCL2 associated X, apoptosis regulator	H	0.0226	-0.56	Cytoplasm	transporter
RAB4B	RAB4B	RAB4B, member RAS oncogene family	H	0.0101	-0.56	Plasma Membrane	enzyme
CHAMP1	CHAMP1	chromosome alignment maintaining phosphoprotein 1	H	0.0336	-0.561	Nucleus	other
COG4	COG4	component of oligomeric golgi complex 4	H	0.0393	-0.564	Cytoplasm	transporter
PRKAA1	PRKAA1	protein kinase AMP-activated catalytic subunit alpha 1	H	0.018	-0.564	Cytoplasm	kinase	phenformin
PCIF1	PCIF1	PDX1 C-terminal inhibiting factor 1	H	0.0459	-0.566	Nucleus	enzyme
GET4	GET4	guided entry of tail-anchored proteins factor 4	H	0.029	-0.569	Cytoplasm	other
SEL1L	SEL1L	SEL1L adaptor subunit of ERAD E3 ubiquitin ligase	H	0.0401	-0.571	Cytoplasm	other
ROCK1	ROCK1	Rho associated coiled-coil containing protein kinase 1	H	0.00673	-0.572	Cytoplasm	kinase
CIAO3	CIAO3	cytosolic iron-sulfur assembly component 3	H	0.0134	-0.573	Cytoplasm	other
PDIA4	PDIA4	protein disulfide isomerase family A member 4	H	0.0331	-0.573	Cytoplasm	enzyme
GOLGA5	GOLGA5	golgin A5	H	0.0418	-0.575	Cytoplasm	kinase
MECP2	MECP2	methyl-CpG binding protein 2	H	0.0458	-0.584	Nucleus	transcription regulator
NECAP2	NECAP2	NECAP endocytosis associated 2	H	0.0431	-0.584	Cytoplasm	other
PFN1	PFN1	profilin 1	H	0.00972	-0.586	Cytoplasm	other
RABL3	RABL3	RAB, member of RAS oncogene family like 3	H	0.02	-0.59	Other	enzyme
TM9SF3	TM9SF3	transmembrane 9 superfamily member 3	H	0.0462	-0.592	Cytoplasm	transporter
GTF3C5	GTF3C5	general transcription factor IIIC subunit 5	H	0.00607	-0.593	Nucleus	transcription regulator
ERLEC1	ERLEC1	endoplasmic reticulum lectin 1	H	0.0294	-0.594	Cytoplasm	other
OSGEP	OSGEP	O-sialoglycoprotein endopeptidase	H	0.0137	-0.599	Nucleus	peptidase
SMTN	SMTN	smoothelin	H	0.0364	-0.601	Extracellular Space	other
ATPAF2	ATPAF2	ATP synthase mitochondrial F1 complex assembly factor 2	H	0.0255	-0.602	Cytoplasm	other
GLG1	GLG1	golgi glycoprotein 1	H	0.0415	-0.61	Cytoplasm	other
LRRC59	LRRC59	leucine rich repeat containing 59	H	0.008	-0.61	Cytoplasm	other
SEC23IP	SEC23IP	SEC23 interacting protein	H	0.00961	-0.61	Cytoplasm	other
ARHGEF2	ARHGEF2	Rho/Rac guanine nucleotide exchange factor 2	H	0.0374	-0.615	Cytoplasm	other
MYO9B	MYO9B	myosin IXB	H	0.0217	-0.619	Cytoplasm	enzyme
AKT1	AKT1	AKT serine/threonine kinase 1	H	0.00685	-0.621	Cytoplasm	kinase	MK2206, capivasertib, triciribine, miransertib, triciribine phosphate, uprosertib, LY2780301, GSK690693, enzastaurin, ipatasertib, ARQ 751, perifosine, MPT0E028, BAY1125976, archexin
SCP2	SCP2	sterol carrier protein 2	H	0.0359	-0.622	Cytoplasm	transporter
NAPG	NAPG	NSF attachment protein gamma	H	0.0145	-0.623	Cytoplasm	transporter
COPG2	COPG2	COPI coat complex subunit gamma 2	H	0.00366	-0.625	Cytoplasm	transporter
ING1	ING1	inhibitor of growth family member 1	H	0.0228	-0.625	Nucleus	transcription regulator
PGM3	PGM3	phosphoglucomutase 3	H	0.0366	-0.625	Cytoplasm	enzyme
HEATR6	HEATR6	HEAT repeat containing 6	H	0.0218	-0.635	Other	other
DNAJC3	DNAJC3	DnaJ heat shock protein family (Hsp40) member C3	H	0.0437	-0.636	Cytoplasm	other
WNK1	WNK1	WNK lysine deficient protein kinase 1	H	0.0136	-0.642	Cytoplasm	kinase
Serpina3m	SERPINA3	serpin family A member 3	M	0.04	-0.644	Extracellular Space	other
MMUT	MMUT	methylmalonyl-CoA mutase	H	0.0363	-0.647	Cytoplasm	enzyme	hydroxocobalamin, cyanocobalamin
TPP2	TPP2	tripeptidyl peptidase 2	H	0.0327	-0.647	Cytoplasm	peptidase
NFIC	NFIC	nuclear factor I C	H	0.0459	-0.648	Nucleus	transcription regulator
SCFD1	SCFD1	sec1 family domain containing 1	H	0.00612	-0.65	Cytoplasm	transporter
HYOU1	HYOU1	hypoxia up-regulated 1	H	0.0412	-0.651	Cytoplasm	other
RAVER1	RAVER1	ribonucleoprotein, PTB binding 1	H	0.00981	-0.653	Nucleus	other
DNAJC1	DNAJC1	DnaJ heat shock protein family (Hsp40) member C1	H	0.011	-0.654	Cytoplasm	other
MLEC	MLEC	malectin	H	0.00826	-0.66	Plasma Membrane	other
P4HB	P4HB	prolyl 4-hydroxylase subunit beta	H	0.00617	-0.662	Cytoplasm	enzyme
MTA1	MTA1	metastasis associated 1	H	0.0243	-0.665	Nucleus	transcription regulator
ACLY	ACLY	ATP citrate lyase	H	0.0361	-0.667	Cytoplasm	enzyme
DBN1	DBN1	drebrin 1	H	0.0303	-0.667	Cytoplasm	other
RAPGEF6	RAPGEF6	Rap guanine nucleotide exchange factor 6	H	0.0371	-0.669	Plasma Membrane	other
VARS1	VARS1	valyl-tRNA synthetase 1	H	0.00617	-0.669	Cytoplasm	enzyme
CASP6	CASP6	caspase 6	H	0.0105	-0.67	Cytoplasm	peptidase
SNX4	SNX4	sorting nexin 4	H	0.00973	-0.67	Cytoplasm	transporter
UBL4A	UBL4A	ubiquitin like 4A	H	0.0112	-0.671	Cytoplasm	enzyme
CMTR2	CMTR2	cap methyltransferase 2	H	0.0289	-0.674	Other	enzyme
YKT6	YKT6	YKT6 v-SNARE homolog	H	0.0198	-0.674	Cytoplasm	enzyme
FN3KRP	FN3KRP	fructosamine 3 kinase related protein	H	0.0412	-0.675	Cytoplasm	kinase
MYDGF	MYDGF	myeloid derived growth factor	H	0.0135	-0.675	Extracellular Space	cytokine
ARFGEF1	ARFGEF1	ADP ribosylation factor guanine nucleotide exchange factor 1	H	0.00954	-0.676	Cytoplasm	other
MYH9	MYH9	myosin heavy chain 9	H	0.0126	-0.676	Cytoplasm	enzyme
PSME2	PSME2	proteasome activator subunit 2	H	0.0161	-0.676	Cytoplasm	peptidase
HS2ST1	HS2ST1	heparan sulfate 2-O-sulfotransferase 1	H	0.0262	-0.679	Cytoplasm	enzyme
SEC63	SEC63	SEC63 homolog, protein translocation regulator	H	0.00365	-0.679	Cytoplasm	transporter
GMPPA	GMPPA	GDP-mannose pyrophosphorylase A	H	0.0063	-0.682	Cytoplasm	enzyme
TPMT	TPMT	thiopurine S-methyltransferase	H	0.0318	-0.683	Cytoplasm	enzyme	olsalazine
AP1G2	AP1G2	adaptor related protein complex 1 subunit gamma 2	H	0.0309	-0.687	Cytoplasm	transporter
CALR	CALR	calreticulin	H	0.00992	-0.688	Cytoplasm	transcription regulator
TMEM165	TMEM165	transmembrane protein 165	H	0.0228	-0.688	Plasma Membrane	other
ARL2	ARL2	ADP ribosylation factor like GTPase 2	H	0.0222	-0.689	Cytoplasm	enzyme
ARFIP1	ARFIP1	ADP ribosylation factor interacting protein 1	H	0.0113	-0.69	Cytoplasm	other
ASPSCR1	ASPSCR1	ASPSCR1 tether for SLC2A4, UBX domain containing	H	0.0112	-0.691	Cytoplasm	other
LRBA	LRBA	LPS responsive beige-like anchor protein	H	0.0419	-0.691	Cytoplasm	other
CYP20A1	CYP20A1	cytochrome P450 family 20 subfamily A member 1	H	0.0136	-0.693	Other	enzyme
KIF3B	KIF3B	kinesin family member 3B	H	0.00636	-0.696	Cytoplasm	transporter
LRRC4	LRRC4	leucine rich repeat containing 4	H	0.0251	-0.698	Plasma Membrane	other
PLOD3	PLOD3	procollagen-lysine,2-oxoglutarate 5-dioxygenase 3	H	0.0182	-0.698	Cytoplasm	enzyme
VEZF1	VEZF1	vascular endothelial zinc finger 1	H	0.00411	-0.702	Nucleus	transcription regulator
HEATR5A	HEATR5A	HEAT repeat containing 5A	H	0.0187	-0.703	Other	other
DPP9	DPP9	dipeptidyl peptidase 9	H	0.032	-0.704	Cytoplasm	peptidase
CNPY2	CNPY2	canopy FGF signaling regulator 2	H	0.005	-0.705	Plasma Membrane	other
MPI	MPI	mannose phosphate isomerase	H	0.023	-0.708	Cytoplasm	enzyme
RALY	RALY	RALY heterogeneous nuclear ribonucleoprotein	H	0.0169	-0.708	Nucleus	transcription regulator
UAP1	UAP1	UDP-N-acetylglucosamine pyrophosphorylase 1	H	0.0413	-0.708	Nucleus	enzyme
ARHGAP12	ARHGAP12	Rho GTPase activating protein 12	HM	0.0144	-0.709	Cytoplasm	other
PSME1	PSME1	proteasome activator subunit 1	H	0.00867	-0.717	Cytoplasm	other
CAPN2	CAPN2	calpain 2	H	0.0135	-0.718	Cytoplasm	peptidase	alicapistat
PCYT2	PCYT2	phosphate cytidylyltransferase 2, ethanolamine	H	0.0164	-0.721	Cytoplasm	enzyme
LMAN1	LMAN1	lectin, mannose binding 1	H	0.0366	-0.725	Cytoplasm	other
NUDCD1	NUDCD1	NudC domain containing 1	H	0.023	-0.725	Nucleus	other
CYB5R3	CYB5R3	cytochrome b5 reductase 3	H	0.00626	-0.727	Cytoplasm	enzyme
PRPS1	PRPS1	phosphoribosyl pyrophosphate synthetase 1	HM	0.0113	-0.73	Cytoplasm	kinase
PTPMT1	PTPMT1	protein tyrosine phosphatase mitochondrial 1	H	0.0136	-0.733	Cytoplasm	phosphatase
SYTL5	SYTL5	synaptotagmin like 5	HM	0.0481	-0.734	Other	other
RPS6KA1	RPS6KA1	ribosomal protein S6 kinase A1	H	0.0149	-0.738	Cytoplasm	kinase	PMD-026
TWF2	TWF2	twinfilin actin binding protein 2	H	0.033	-0.738	Cytoplasm	kinase
ACSL4	ACSL4	acyl-CoA synthetase long chain family member 4	H	0.0459	-0.739	Cytoplasm	enzyme
TTC38	TTC38	tetratricopeptide repeat domain 38	H	0.0138	-0.739	Cytoplasm	other
YIPF5	YIPF5	Yip1 domain family member 5	H	0.036	-0.739	Cytoplasm	other
EML4	EML4	EMAP like 4	H	0.0314	-0.74	Cytoplasm	other
SNX7	SNX7	sorting nexin 7	H	0.0405	-0.742	Other	transporter
TCEA1	TCEA1	transcription elongation factor A1	H	0.0135	-0.742	Nucleus	transcription regulator
NME7	NME7	NME/NM23 family member 7	H	0.036	-0.746	Cytoplasm	kinase
KIAA2013	KIAA2013	KIAA2013	H	0.00647	-0.75	Other	other
YIF1A	YIF1A	Yip1 interacting factor homolog A, membrane trafficking protein	H	0.0312	-0.751	Cytoplasm	other
MAP1S	MAP1S	microtubule associated protein 1S	H	0.0135	-0.752	Cytoplasm	enzyme
CCDC134	CCDC134	coiled-coil domain containing 134	H	0.0386	-0.753	Other	other
GOSR2	GOSR2	golgi SNAP receptor complex member 2	H	0.0136	-0.753	Cytoplasm	transporter
GCDH	GCDH	glutaryl-CoA dehydrogenase	H	0.039	-0.757	Cytoplasm	enzyme
ARFGAP3	ARFGAP3	ADP ribosylation factor GTPase activating protein 3	H	0.002	-0.762	Cytoplasm	transporter
PACSIN2	PACSIN2	protein kinase C and casein kinase substrate in neurons 2	H	0.00944	-0.764	Cytoplasm	transporter
MICU1	MICU1	mitochondrial calcium uptake 1	H	0.0134	-0.766	Cytoplasm	other
H6PD	H6PD	hexose-6-phosphate dehydrogenase/glucose 1-dehydrogenase	H	0.0432	-0.77	Cytoplasm	enzyme
PNPO	PNPO	pyridoxamine 5'-phosphate oxidase	H	0.0418	-0.773	Cytoplasm	enzyme
ACP2	ACP2	acid phosphatase 2, lysosomal	H	0.0291	-0.777	Cytoplasm	phosphatase
NSF	NSF	N-ethylmaleimide sensitive factor, vesicle fusing ATPase	H	0.003	-0.781	Cytoplasm	transporter
F8A2	F8A1 (includes others)	coagulation factor VIII associated 1	H	0.0372	-0.785	Nucleus	other
PEX3	PEX3	peroxisomal biogenesis factor 3	HM	0.0459	-0.785	Cytoplasm	other
SNX3	SNX3	sorting nexin 3	H	0.042	-0.788	Cytoplasm	transporter
TLN1	TLN1	talin 1	H	0.0139	-0.797	Plasma Membrane	other
ARF4	ARF4	ADP ribosylation factor 4	H	0.00631	-0.801	Cytoplasm	enzyme
CLIC1	CLIC1	chloride intracellular channel 1	H	0.00632	-0.801	Nucleus	ion channel
ESYT1	ESYT1	extended synaptotagmin 1	H	0.004	-0.805	Cytoplasm	other
NT5DC2	NT5DC2	5'-nucleotidase domain containing 2	H	0.0365	-0.808	Cytoplasm	other
RAB2B	RAB2B	RAB2B, member RAS oncogene family	H	0.0135	-0.811	Plasma Membrane	enzyme
PYCR2	PYCR2	pyrroline-5-carboxylate reductase 2	H	0.0243	-0.814	Cytoplasm	enzyme
GALE	GALE	UDP-galactose-4-epimerase	H	0.0368	-0.818	Cytoplasm	enzyme
SEC24D	SEC24D	SEC24 homolog D, COPII coat complex component	H	0.00651	-0.818	Cytoplasm	transporter
TM9SF1	TM9SF1	transmembrane 9 superfamily member 1	H	0.0288	-0.826	Plasma Membrane	transporter
MIER1	MIER1	MIER1 transcriptional regulator	H	0.0115	-0.831	Nucleus	transcription regulator
PRKCD	PRKCD	protein kinase C delta	H	0.0064	-0.845	Cytoplasm	kinase	ingenol mebutate
NNT	NNT	nicotinamide nucleotide transhydrogenase	H	0.0404	-0.846	Cytoplasm	enzyme
PARP4	PARP4	poly(ADP-ribose) polymerase family member 4	H	0.018	-0.851	Cytoplasm	enzyme
MGAT1	MGAT1	alpha-1,3-mannosyl-glycoprotein 2-beta-N-acetylglucosaminyltransferase	H	0.029	-0.854	Cytoplasm	enzyme
POTEI	POTEI	POTE ankyrin domain family member I	H	0.0134	-0.856	Extracellular Space	other
DYNLT1	DYNLT1	dynein light chain Tctex-type 1	H	0.00432	-0.858	Cytoplasm	other
GMPPB	GMPPB	GDP-mannose pyrophosphorylase B	H	0.0112	-0.858	Cytoplasm	enzyme
ATP9B	ATP9B	ATPase phospholipid transporting 9B (putative)	H	0.0413	-0.859	Cytoplasm	transporter
DOCK4	DOCK4	dedicator of cytokinesis 4	H	0.0292	-0.859	Plasma Membrane	other
TSPAN6	TSPAN6	tetraspanin 6	H	0.0326	-0.861	Plasma Membrane	other
CLTA	CLTA	clathrin light chain A	HM	0.02	-0.868	Plasma Membrane	other
GALK1	GALK1	galactokinase 1	H	0.0066	-0.869	Cytoplasm	kinase
IMPAD1	BPNT2	3'(2'), 5'-bisphosphate nucleotidase 2	H	0.0312	-0.873	Cytoplasm	enzyme
PLEKHO2	PLEKHO2	pleckstrin homology domain containing O2	H	0.0459	-0.88	Cytoplasm	other
FARP1	FARP1	FERM, ARH/RhoGEF and pleckstrin domain protein 1	H	0.0317	-0.881	Plasma Membrane	other
DPYSL4	DPYSL4	dihydropyrimidinase like 4	H	0.0476	-0.888	Cytoplasm	enzyme
RAB43	RAB43	RAB43, member RAS oncogene family	H	0.0314	-0.888	Cytoplasm	enzyme
CALU	CALU	calumenin	H	0.00513	-0.894	Cytoplasm	other
SYNJ2	SYNJ2	synaptojanin 2	H	0.0291	-0.894	Cytoplasm	phosphatase
SUMF2	SUMF2	sulfatase modifying factor 2	H	0.0321	-0.896	Cytoplasm	other
MAPRE2	MAPRE2	microtubule associated protein RP/EB family member 2	H	0.0412	-0.897	Cytoplasm	other
DDAH2	DDAH2	dimethylarginine dimethylaminohydrolase 2	H	0.0135	-0.905	Cytoplasm	enzyme
SHROOM3	SHROOM3	shroom family member 3	H	0.0237	-0.907	Cytoplasm	other
SPATS2L	SPATS2L	spermatogenesis associated serine rich 2 like	H	0.048	-0.907	Nucleus	other
PKN1	PKN1	protein kinase N1	H	0.00995	-0.918	Cytoplasm	kinase
ALDH1B1	ALDH1B1	aldehyde dehydrogenase 1 family member B1	H	0.00604	-0.92	Cytoplasm	enzyme
NEU1	NEU1	neuraminidase 1	H	0.0321	-0.928	Cytoplasm	enzyme
DPYSL2	DPYSL2	dihydropyrimidinase like 2	H	0.0382	-0.929	Cytoplasm	enzyme
ARHGAP18	ARHGAP18	Rho GTPase activating protein 18	H	0.026	-0.93	Cytoplasm	other
APAF1	APAF1	apoptotic peptidase activating factor 1	H	0.043	-0.936	Cytoplasm	other
MICAL2	MICAL2	microtubule associated monooxygenase, calponin and LIM domain containing 2	H	0.0462	-0.937	Cytoplasm	enzyme
MAGED2	MAGED2	MAGE family member D2	H	0.0138	-0.949	Plasma Membrane	other
RAB34	RAB34	RAB34, member RAS oncogene family	H	0.00636	-0.95	Cytoplasm	enzyme
CEP41	CEP41	centrosomal protein 41	H	0.0161	-0.969	Cytoplasm	other
MCU	MCU	mitochondrial calcium uniporter	H	0.00975	-0.97	Cytoplasm	ion channel
MVP	MVP	major vault protein	H	0.0476	-0.973	Nucleus	other
CTHRC1	CTHRC1	collagen triple helix repeat containing 1	HM	0.0371	-0.975	Extracellular Space	other
TCEAL4	TCEAL4	transcription elongation factor A like 4	H	0.0307	-0.978	Other	other
P4HA1	P4HA1	prolyl 4-hydroxylase subunit alpha 1	H	0.004	-0.993	Cytoplasm	enzyme
PRAF2	PRAF2	PRA1 domain family member 2	HM	0.00866	-0.994	Other	other
SLC35B2	SLC35B2	solute carrier family 35 member B2	H	0.0008	-0.997	Cytoplasm	transporter
IVD	IVD	isovaleryl-CoA dehydrogenase	H	0.0204	-1	Cytoplasm	enzyme
SLC30A7	SLC30A7	solute carrier family 30 member 7	H	0.0197	-1.015	Cytoplasm	transporter
ACO1	ACO1	aconitase 1	H	0.0385	-1.016	Cytoplasm	enzyme
TMED5	TMED5	transmembrane p24 trafficking protein 5	H	0.00362	-1.021	Cytoplasm	other
CEP128	CEP128	centrosomal protein 128	H	0.0365	-1.024	Cytoplasm	other
SLC39A7	SLC39A7	solute carrier family 39 member 7	H	0.0174	-1.027	Plasma Membrane	transporter
NAGA	NAGA	alpha-N-acetylgalactosaminidase	H	0.0113	-1.037	Cytoplasm	enzyme
NRP1	NRP1	neuropilin 1	H	0.00631	-1.037	Plasma Membrane	transmembrane receptor	vesencumab
MYL12A	MYL12A	myosin light chain 12A	H	0.0434	-1.042	Cytoplasm	other
AHCYL1	AHCYL1	adenosylhomocysteinase like 1	HM	0.0066	-1.053	Cytoplasm	enzyme
SLC9A3R2	SLC9A3R2	SLC9A3 regulator 2	H	0.014	-1.056	Plasma Membrane	transporter
MAN2A1	MAN2A1	mannosidase alpha class 2A member 1	H	0.00753	-1.059	Cytoplasm	enzyme
SMDT1	SMDT1	single-pass membrane protein with aspartate rich tail 1	HM	0.0304	-1.06	Extracellular Space	other
MTUS1	MTUS1	microtubule associated scaffold protein 1	H	0.0481	-1.061	Extracellular Space	other
AAMDC	AAMDC	adipogenesis associated Mth938 domain containing	H	0.00791	-1.062	Cytoplasm	other
ASL	ASL	argininosuccinate lyase	H	0.00612	-1.07	Cytoplasm	enzyme
BCKDK	BCKDK	branched chain keto acid dehydrogenase kinase	H	0.0147	-1.075	Cytoplasm	kinase
CDK4	CDK4	cyclin dependent kinase 4	H	0.0236	-1.083	Nucleus	kinase	abemaciclib/anastrozole, fulvestrant/ribociclib, trilaciclib, abemaciclib, milciclib, exemestane/palbociclib, roniciclib, ribociclib/tamoxifen, cyclin dependent kinase 4 inhibitor, lerociclib, palbociclib, AG 024322, fulvestrant/palbociclib, riviciclib, HS-10342, voruciclib, FCN-437, abemaciclib/aromatase inhibitor, abemaciclib/exemestane, ribociclib, FLX925, FN-1501, anastrozole/ribociclib, ever…
CPD	CPD	carboxypeptidase D	H	0.00625	-1.099	Extracellular Space	peptidase
SCRN1	SCRN1	secernin 1	H	0.0174	-1.1	Cytoplasm	other
PGM2L1	PGM2L1	phosphoglucomutase 2 like 1	H	0.0481	-1.11	Cytoplasm	enzyme
OCIAD2	OCIAD2	OCIA domain containing 2	H	0.016	-1.115	Cytoplasm	other
SEC23A	SEC23A	Sec23 homolog A, COPII coat complex component	H	0.015	-1.116	Cytoplasm	transporter
KCTD12	KCTD12	potassium channel tetramerization domain containing 12	H	0.0183	-1.119	Plasma Membrane	ion channel
TNS3	TNS3	tensin 3	H	0.0302	-1.129	Plasma Membrane	phosphatase
DDAH1	DDAH1	dimethylarginine dimethylaminohydrolase 1	H	0.0199	-1.131	Cytoplasm	enzyme
HSD17B11	HSD17B11	hydroxysteroid 17-beta dehydrogenase 11	H	0.00698	-1.148	Cytoplasm	enzyme
MUS81	MUS81	MUS81 structure-specific endonuclease subunit	H	0.0308	-1.15	Nucleus	enzyme
CAMK1D	CAMK1D	calcium/calmodulin dependent protein kinase ID	H	0.0062	-1.151	Cytoplasm	kinase
CD63	CD63	CD63 molecule	H	0.0214	-1.158	Plasma Membrane	other
STK39	STK39	serine/threonine kinase 39	H	0.001	-1.162	Nucleus	kinase
NBEA	NBEA	neurobeachin	H	0.0495	-1.175	Cytoplasm	other
TMEM263	TMEM263	transmembrane protein 263	H	0	-1.176	Other	other
GALNT7	GALNT7	polypeptide N-acetylgalactosaminyltransferase 7	H	0.00274	-1.177	Cytoplasm	enzyme
SPATA2	SPATA2	spermatogenesis associated 2	H	0.0362	-1.177	Extracellular Space	other
ARRB1	ARRB1	arrestin beta 1	H	0.00645	-1.18	Cytoplasm	other
SLFN5	SLFN5	schlafen family member 5	H	0.00625	-1.18	Nucleus	enzyme
SAMD15	SAMD15	sterile alpha motif domain containing 15	H	0.0448	-1.189	Other	other
MARCKSL1	MARCKSL1	MARCKS like 1	H	0.0102	-1.191	Cytoplasm	other
MICAL1	MICAL1	microtubule associated monooxygenase, calponin and LIM domain containing 1	H	0.0128	-1.191	Cytoplasm	enzyme
DPY19L1	DPY19L1	dpy-19 like C-mannosyltransferase 1	H	0.0358	-1.218	Other	other
RELN	RELN	reelin	H	0.0419	-1.254	Extracellular Space	peptidase
WLS	WLS	Wnt ligand secretion mediator	H	0.0462	-1.265	Cytoplasm	other
RAB27A	RAB27A	RAB27A, member RAS oncogene family	HM	0.023	-1.266	Cytoplasm	enzyme
APC	APC	APC regulator of WNT signaling pathway	HM	0.0307	-1.299	Nucleus	enzyme
PLIN2	PLIN2	perilipin 2	H	0.04	-1.302	Plasma Membrane	other
PGPEP1	PGPEP1	pyroglutamyl-peptidase I	H	0.0188	-1.312	Cytoplasm	peptidase
AHCYL2	AHCYL2	adenosylhomocysteinase like 2	HM	0.0423	-1.32	Other	enzyme
PLXND1	PLXND1	plexin D1	H	0.029	-1.358	Plasma Membrane	transmembrane receptor
FKBP1A	FKBP1A	FKBP prolyl isomerase 1A	H	0.0419	-1.374	Cytoplasm	enzyme	cyclosporine A/sirolimus/tacrolimus, everolimus/fulvestrant, everolimus/panobinostat, everolimus/pasireotide, everolimus/sorafenib, everolimus/vandetanib, everolimus/temozolomide, everolimus, cyclophosphamide/sirolimus, temsirolimus, everolimus/exemestane, cyclosporine A/tacrolimus, everolimus/ribociclib, everolimus/letrozole, lenalidomide/temsirolimus, sirolimus, ABI-009, everolimus/tamoxifen, e…
BDH2	BDH2	3-hydroxybutyrate dehydrogenase 2	H	0.0143	-1.402	Cytoplasm	enzyme
TIMP1	TIMP1	TIMP metallopeptidase inhibitor 1	H	0.0272	-1.402	Extracellular Space	cytokine
PRR11	PRR11	proline rich 11	H	0.0162	-1.427	Other	other
ADGRE5	ADGRE5	adhesion G protein-coupled receptor E5	H	0.00791	-1.43	Plasma Membrane	G-protein coupled receptor
PYCR1	PYCR1	pyrroline-5-carboxylate reductase 1	H	0.00273	-1.484	Cytoplasm	enzyme
ENO2	ENO2	enolase 2	H	0.0111	-1.493	Cytoplasm	enzyme
CORO1A	CORO1A	coronin 1A	H	0.0162	-1.565	Cytoplasm	other
PHYH	PHYH	phytanoyl-CoA 2-hydroxylase	H	0.00983	-1.597	Cytoplasm	enzyme
SNTB1	SNTB1	syntrophin beta 1	HM	0.023	-1.638	Plasma Membrane	other
LPCAT1	LPCAT1	lysophosphatidylcholine acyltransferase 1	H	0.0243	-1.684	Cytoplasm	enzyme
CRIP2	CRIP2	cysteine rich protein 2	H	0.0111	-1.704	Nucleus	other
SLC25A4	SLC25A4	solute carrier family 25 member 4	H	0.0363	-1.737	Cytoplasm	transporter	clodronic acid
LGALS3BP	LGALS3BP	galectin 3 binding protein	H	0.00611	-1.767	Plasma Membrane	transmembrane receptor
ACSL5	ACSL5	acyl-CoA synthetase long chain family member 5	H	0.0257	-1.842	Cytoplasm	enzyme
VSTM2L	VSTM2L	V-set and transmembrane domain containing 2 like	H	0.0459	-1.867	Extracellular Space	other
ICAM1	ICAM1	intercellular adhesion molecule 1	H	0.0146	-2.005	Plasma Membrane	transmembrane receptor	tyroserleutide
NKX2-1	NKX2-1	NK2 homeobox 1	HM	0.00748	-2.324	Nucleus	transcription regulator
DNAAF4	DNAAF4	dynein axonemal assembly factor 4	H	0.0302	-2.379	Nucleus	other
CD74	CD74	CD74 molecule	H	0.0306	-2.452	Plasma Membrane	transmembrane receptor	milatuzumab
SLC34A2	SLC34A2	solute carrier family 34 member 2	H	0.0173	-2.834	Plasma Membrane	transporter	XMT-1536
GALNT5	GALNT5	polypeptide N-acetylgalactosaminyltransferase 5	H	0.0467	-2.839	Cytoplasm	enzyme
NPTX1	NPTX1	neuronal pentraxin 1	HM	0.0245	-3.049	Extracellular Space	other
CTSS	CTSS	cathepsin S	H	0.00991	-3.149	Cytoplasm	peptidase

## Sheet: LUAD2 Proteome IPA results
Ingenuity Canonical Pathways	-log(p-value)	Ratio	z-score	Molecules
Huntington's Disease Signaling	8.66	0.0928	-0.277	AKT1,APAF1,BAX,CAPN2,CASP6,CLTA,CLTC,CLTCL1,DNM2,DYNC1I2,GNA11,GOSR2,MAPK1,MAPK9,MTOR,NAPG,NSF,PDPK1,PRKCD,PSME1,PSME2,YKT6
Clathrin-mediated Endocytosis Signaling	7.23	0.0933	NA	AP1G2,AP1M1,AP2A1,AP2S1,AP3B1,AP3M1,ARRB1,CLTA,CLTC,CLTCL1,DNM2,GAK,HGS,NUMB,RAB11B,RAB4B,RAB5C,S100A8
Colanic Acid Building Blocks Biosynthesis	5.29	0.357	-2.236	GALE,GALK1,GMPPA,GMPPB,MPI
Pyridoxal 5'-phosphate Salvage Pathway	5.24	0.136	-2.333	ARAF,CDK4,CSNK1A1,MAPK1,MAPK9,PKN1,PNPO,PRKAA1,PRKCD
RhoA Signaling	5.22	0.0976	-1.732	ARHGAP12,MPRIP,MYL12A,PFN1,PKN1,RAPGEF6,RDX,ROCK1,SEPTIN11,SEPTIN6,SEPTIN8
Virus Entry via Endocytic Pathways	5.05	0.103	NA	AP1G2,AP1M1,AP2A1,AP2S1,AP3B1,AP3M1,CLTA,CLTC,CLTCL1,DNM2,PRKCD
Caveolar-mediated Endocytosis Signaling	4.87	0.123	NA	ARCN1,COPA,COPB1,COPB2,COPE,COPG1,COPG2,DNM2,RAB5C
Phagosome Maturation	4.32	0.0795	NA	CALR,CTSS,DCTN4,DYNC1H1,DYNC1I2,DYNC1LI2,DYNLT1,GOSR2,NAPG,NSF,RAB5C,YKT6
Semaphorin Neuronal Repulsive Signaling Pathway	4.25	0.0846	-0.302	AKT1,DPYSL2,DPYSL4,FARP1,MICAL1,MPRIP,MYL12A,NRP1,PLXND1,PRKAR1A,ROCK1
Type II Diabetes Mellitus Signaling	3.91	0.0775	-1.667	ACSL4,ACSL5,AKT1,MAPK1,MAPK9,MTOR,PDPK1,PRKAA1,PRKCD,RELA,SLC2A2
p53 Signaling	3.85	0.0918	-0.378	AKT1,APAF1,BAX,CASP6,CDK4,SERPINB5,SERPINE2,SFN,TRIM29
Salvage Pathways of Pyrimidine Ribonucleotides	3.85	0.0918	-2.333	ARAF,CDK4,CSNK1A1,MAPK1,MAPK9,NME7,PKN1,PRKAA1,PRKCD
GDP-mannose Biosynthesis	3.84	0.5	NA	GMPPA,GMPPB,MPI
Apoptosis Signaling	3.82	0.0909	-0.333	APAF1,BAX,CAPN2,CASP6,MAPK1,RELA,ROCK1,RPS6KA1,XIAP
Protein Ubiquitination Pathway	3.42	0.0549	NA	DNAJC1,DNAJC3,HSP90B1,HSPB8,PSMD1,PSMD12,PSMD13,PSME1,PSME2,UBE2J1,UBE4B,UBR2,USO1,XIAP
CTLA4 Signaling in Cytotoxic T Lymphocytes	3.42	0.0899	NA	AKT1,AP1G2,AP1M1,AP2A1,AP2S1,CLTA,CLTC,CLTCL1
Signaling by Rho Family GTPases	3.42	0.0574	-2.887	ARHGEF2,CLIP1,GNA11,MAPK1,MAPK9,MYL12A,PKN1,RDX,RELA,ROCK1,SEPTIN11,SEPTIN6,SEPTIN8
NGF Signaling	3.36	0.0789	-2.828	AKT1,BAX,MAPK1,MAPK9,PDPK1,PRKCD,RELA,ROCK1,RPS6KA1
Apelin Endothelial Signaling Pathway	3.33	0.0783	-3	AKT1,GNA11,ICAM1,MAPK1,MAPK9,MTOR,PRKAA1,PRKCD,RELA
Synaptogenesis Signaling Pathway	3.28	0.0513	-3.5	AKT1,AP1G2,AP2A1,AP2S1,FARP1,GOSR2,MAPK1,MTOR,NAPG,NSF,PRKAR1A,PRKCD,RAB5C,RELN,TLN1,YKT6
Aryl Hydrocarbon Receptor Signaling	3.25	0.0699	-1.134	ALDH1B1,ALDH3A1,APAF1,BAX,CDK4,HSP90B1,MAPK1,NFIC,RELA,TRIP11
Inhibition of ARE-Mediated mRNA Degradation Pathway	3.14	0.0738	-1	AKT1,CNOT1,EDC4,MAPK1,PRKAR1A,PSME1,PSME2,SFN,YWHAH
Glucocorticoid Receptor Signaling	2.94	0.0476	NA	AKT1,HSP90B1,ICAM1,IL1RN,KRT16,KRT17,KRT3,KRT5,KRT6A,KRT8,MAPK1,MAPK9,PRKAA1,RELA,TAB1,YWHAH
Tumoricidal Function of Hepatic Natural Killer Cells	2.93	0.167	NA	APAF1,BAX,CASP6,ICAM1
Induction of Apoptosis by HIV1	2.9	0.0984	-1.633	APAF1,BAX,MAPK9,RELA,XIAP
Opioid Signaling Pathway	2.87	0.0526	-1.387	AKT1,AP1G2,AP2A1,AP2S1,ARRB1,CAMK1D,CLTA,CLTC,CLTCL1,MAPK1,PRKAR1A,PRKCD,RPS6KA1
Lipid Antigen Presentation by CD1	2.8	0.154	NA	AP1G2,AP2A1,AP2S1,CALR
Pregnenolone Biosynthesis	2.72	0.231	NA	CYP4F11,MICAL1,MICAL2
UDP-N-acetyl-D-galactosamine Biosynthesis II	2.72	0.231	NA	GALE,PGM3,UAP1
Tight Junction Signaling	2.72	0.0595	NA	AKT1,ARHGEF2,CDK4,GOSR2,MYH9,NAPG,NSF,PRKAR1A,RELA,YKT6
Adrenomedullin signaling pathway	2.71	0.0558	-1.897	AKT1,ARAF,BAX,GNA11,IL1RN,MAPK1,MAPK9,PRKAR1A,RELA,SLC39A7
Remodeling of Epithelial Adherens Junctions	2.65	0.0882	NA	APC,CLIP1,DNM2,HGS,MAPRE2,RAB5C
Proline Biosynthesis I	2.64	0.5	NA	PYCR1,PYCR2
Estrogen Receptor Signaling	2.63	0.0457	-3.207	AKT1,CTBP1,GNA11,HSP90B1,MAPK1,MCU,MED23,MPRIP,MTOR,MYL12A,PRKAA1,PRKAR1A,PRKCD,RELA,ROCK1
PI3K/AKT Signaling	2.59	0.0571	-2.53	AKT1,CDC37,HSP90B1,MAPK1,MTOR,PDPK1,RELA,SFN,SYNJ2,YWHAH
Histidine Degradation VI	2.53	0.2	NA	CYP4F11,MICAL1,MICAL2
Thrombin Signaling	2.53	0.0529	-2.828	AKT1,ARHGEF2,CAMK1D,GNA11,MAPK1,MPRIP,MYL12A,PDPK1,PRKCD,RELA,ROCK1
Amyloid Processing	2.52	0.1	NA	AKT1,CAPN2,CSNK1A1,MAPK1,PRKAR1A
Acute Phase Response Signaling	2.52	0.0559	-2.53	AKT1,IL1RN,MAPK1,MAPK9,MTOR,PDPK1,RELA,SERPINA3,TAB1
Insulin Secretion Signaling Pathway	2.47	0.0494	-2.309	GNA11,GOSR2,MAPK1,MTOR,NAPG,NSF,PRKAR1A,PRKCD,SLC2A1,SLC2A2,SRP68,YKT6
Fatty Acid β-oxidation I	2.46	0.125	-2	ACSL4,ACSL5,IVD,SCP2
UVB-Induced MAPK Signaling	2.45	0.0962	-2.236	AKT1,MAPK1,MAPK9,MTOR,PRKCD
Proline Biosynthesis II (from Arginine)	2.43	0.4	NA	PYCR1,PYCR2
Galactose Degradation I (Leloir Pathway)	2.43	0.4	NA	GALE,GALK1
14-3-3-mediated Signaling	2.42	0.063	-1.89	AKT1,BAX,MAPK1,MAPK9,PRKCD,RPS6KA1,SFN,YWHAH
Lymphotoxin β Receptor Signaling	2.41	0.0943	-2	AKT1,APAF1,MAPK1,PDPK1,RELA
Ubiquinol-10 Biosynthesis (Eukaryotic)	2.37	0.176	NA	CYP4F11,MICAL1,MICAL2
γ-linolenate Biosynthesis II (Animals)	2.37	0.176	NA	ACSL4,ACSL5,CYB5R3
Inhibition of Angiogenesis by TSP1	2.36	0.118	NA	AKT1,MAPK1,MAPK9,SDC1
NRF2-mediated Oxidative Stress Response	2.35	0.0529	0	ABCC1,AKT1,DNAJC1,DNAJC3,GCLC,HSPB8,MAPK1,MAPK9,PRKCD,TXN
TWEAK Signaling	2.32	0.114	-1	APAF1,CASP6,RELA,XIAP
Unfolded protein response	2.31	0.0893	-1.342	CALR,DNAJC3,HSP90B1,P4HB,SEL1L
Arginine Degradation VI (Arginase 2 Pathway)	2.26	0.333	NA	PYCR1,PYCR2
UDP-N-acetyl-D-glucosamine Biosynthesis II	2.26	0.333	NA	PGM3,UAP1
Superpathway of Methionine Degradation	2.23	0.108	-2	AHCYL1,AHCYL2,MMUT,PRMT5
Docosahexaenoic Acid (DHA) Signaling	2.19	0.105	NA	AKT1,APAF1,BAX,PDPK1
Ovarian Cancer Signaling	2.19	0.0576	-2.449	AKT1,APC,ARRB1,CDK4,MAPK1,MTOR,PRKAR1A,PTGS1
Semaphorin Signaling in Neurons	2.18	0.0833	NA	DPYSL2,DPYSL4,MAPK1,NRP1,ROCK1
IL-8 Signaling	2.18	0.05	-2.53	AKT1,ARAF,BAX,ICAM1,MAPK1,MAPK9,MTOR,PRKCD,RELA,ROCK1
BMP signaling pathway	2.17	0.0706	-2.449	MAPK1,MAPK9,PRKAR1A,RELA,TAB1,XIAP
Endoplasmic Reticulum Stress Pathway	2.11	0.143	NA	CALR,DNAJC3,HSP90B1
Acute Myeloid Leukemia Signaling	2.08	0.0674	-2.236	AKT1,ARAF,JUP,MAPK1,MTOR,RELA
Role of Tissue Factor in Cancer	2.06	0.0598	NA	AKT1,ARRB1,GNA11,MAPK1,MTOR,P4HB,RPS6KA1
Role of PKR in Interferon Induction and Antiviral Response	2.06	0.0598	-0.816	APAF1,BAX,DNAJC3,HSP90B1,MAPK1,MAPK9,RELA
Polyamine Regulation in Colon Cancer	2.05	0.136	NA	APC,PSME1,PSME2
Methionine Degradation I (to Homocysteine)	2.05	0.136	NA	AHCYL1,AHCYL2,PRMT5
CD40 Signaling	2.04	0.0769	-2	ICAM1,MAPK1,MAPK9,PTGS1,RELA
Prostate Cancer Signaling	2.03	0.0659	NA	AKT1,HSP90B1,MAPK1,MTOR,PDPK1,RELA
Death Receptor Signaling	2.03	0.0659	-1.633	APAF1,CASP6,PARP4,RELA,ROCK1,XIAP
MIF Regulation of Innate Immunity	2.03	0.0952	-2	CD74,MAPK1,MAPK9,RELA
IL-1 Signaling	2.03	0.0659	-2.236	GNA11,MAPK1,MAPK9,PRKAR1A,RELA,TAB1
BAG2 Signaling Pathway	2	0.093	2	MAPK1,PSME1,PSME2,RELA
Integrin Signaling	2	0.0469	-2.121	AKT1,ARF4,CAPN2,MAPK1,MPRIP,MYL12A,PFN1,ROCK1,TLN1,TSPAN6
AMPK Signaling	1.98	0.0467	-1.265	AKT1,ELAVL1,MAPK1,MTOR,PPM1A,PRKAA1,PRKAR1A,RAB27A,RAB2A,SLC2A1
G Beta Gamma Signaling	1.97	0.0574	-2.646	AKT1,DNM2,GNA11,MAPK1,PDPK1,PRKAR1A,PRKCD
Apelin Pancreas Signaling Pathway	1.96	0.0909	1	MAPK9,PRKAA1,PRKAR1A,RELA
ErbB Signaling	1.96	0.0638	-2.449	AKT1,MAPK1,MAPK9,MTOR,PDPK1,PRKCD
IL-22 Signaling	1.94	0.125	NA	AKT1,MAPK1,MAPK9
Cysteine Biosynthesis III (mammalia)	1.94	0.125	NA	AHCYL1,AHCYL2,PRMT5
Molecular Mechanisms of Cancer	1.94	0.0384	NA	AKT1,APAF1,APC,ARHGEF2,BAX,CASP6,CDK4,GNA11,MAPK1,MAPK9,PRKAR1A,PRKCD,RELA,TAB1,XIAP
Neuregulin Signaling	1.92	0.0625	-2.236	AKT1,HSP90B1,MAPK1,MTOR,PDPK1,PRKCD
IL-17A Signaling in Gastric Cells	1.9	0.12	NA	MAPK1,MAPK9,RELA
Amyotrophic Lateral Sclerosis Signaling	1.9	0.0619	-1.342	APAF1,BAX,CAPN2,GLUL,RAB5C,XIAP
ERK5 Signaling	1.86	0.0694	-1.342	AKT1,RPS6KA1,SFN,WNK1,YWHAH
Nitric Oxide Signaling in the Cardiovascular System	1.86	0.0606	-2.449	AKT1,HSP90B1,MAPK1,PRKAA1,PRKAR1A,PRKCD
Apelin Cardiomyocyte Signaling Pathway	1.86	0.0606	-2.449	AKT1,GNA11,MAPK1,MAPK9,MYL12A,PRKCD
p70S6K Signaling	1.84	0.0543	-2.236	AKT1,MAPK1,MTOR,PDPK1,PRKCD,SFN,YWHAH
RAR Activation	1.82	0.0464	NA	AKR1B1,AKR1C3,AKT1,MAPK1,MAPK9,PDPK1,PRKAR1A,PRKCD,RELA
Cell Cycle: G2/M DNA Damage Checkpoint Regulation	1.8	0.0816	NA	PTPMT1,RPS6KA1,SFN,YWHAH
TNFR1 Signaling	1.77	0.08	-1	APAF1,CASP6,RELA,XIAP
Erythropoietin Signaling	1.76	0.0658	NA	AKT1,MAPK1,PDPK1,PRKCD,RELA
IGF-1 Signaling	1.76	0.0577	-2	AKT1,MAPK1,PDPK1,PRKAR1A,SFN,YWHAH
UVC-Induced MAPK Signaling	1.74	0.0784	-2	ARAF,MAPK1,MAPK9,PRKCD
IL-7 Signaling Pathway	1.72	0.0641	-0.447	AKT1,BAX,MAPK1,PDPK1,SLC2A1
Acetyl-CoA Biosynthesis III (from Citrate)	1.71	1	NA	ACLY
Glutamine Biosynthesis I	1.71	1	NA	GLUL
D-mannose Degradation	1.71	1	NA	MPI
UDP-N-acetyl-D-galactosamine Biosynthesis I	1.71	1	NA	GALE
IL-17 Signaling	1.68	0.0625	NA	AKT1,MAPK1,MAPK9,RELA,TIMP1
FLT3 Signaling in Hematopoietic Progenitor Cells	1.68	0.0625	-2.236	AKT1,MAPK1,MTOR,PDPK1,RPS6KA1
Antioxidant Action of Vitamin C	1.67	0.055	NA	MAPK1,MAPK9,RELA,SLC2A1,SLC2A2,TXN
Insulin Receptor Signaling	1.67	0.05	-1.134	ACLY,AKT1,MAPK1,MTOR,PDPK1,PRKAR1A,SYNJ2
Cardiac Hypertrophy Signaling	1.67	0.0417	-3.162	AKT1,GNA11,MAPK1,MAPK9,MTOR,MYL12A,PRKAR1A,ROCK1,RPS6KA1,TAB1
Role of IL-17A in Arthritis	1.66	0.0741	NA	MAPK1,MAPK9,RELA,RPS6KA1
Glioma Signaling	1.66	0.0545	-2.236	AKT1,CAMK1D,CDK4,MAPK1,MTOR,PRKCD
Endocannabinoid Cancer Inhibition Pathway	1.63	0.049	0.378	AKT1,CASP6,MAPK1,MTOR,PRKAA1,PRKAR1A,ROCK1
Apelin Adipocyte Signaling Pathway	1.63	0.061	-1.342	GNA11,MAPK1,MAPK9,PRKAA1,PRKAR1A
mTOR Signaling	1.62	0.0429	-2.121	AKT1,EIF3K,FKBP1A,MAPK1,MTOR,PDPK1,PRKAA1,PRKCD,RPS6KA1
4-1BB Signaling in T Lymphocytes	1.61	0.0938	NA	MAPK1,MAPK9,RELA
Role of IL-17A in Psoriasis	1.58	0.154	NA	S100A8,S100A9
Fatty Acid Activation	1.58	0.154	NA	ACSL4,ACSL5
NAD Phosphorylation and Dephosphorylation	1.58	0.154	NA	ACP2,NNT
Bile Acid Biosynthesis, Neutral Pathway	1.58	0.154	NA	AKR1C3,SCP2
CNTF Signaling	1.58	0.0702	-2	AKT1,MAPK1,MTOR,RPS6KA1
Endocannabinoid Developing Neuron Pathway	1.57	0.0522	-2.236	AKT1,ARAF,MAPK1,MAPK9,MTOR,PRKAR1A
Cancer Drug Resistance By Drug Efflux	1.56	0.069	NA	ABCC1,AKT1,ARAF,MAPK1
MIF-mediated Glucocorticoid Regulation	1.54	0.0882	NA	CD74,MAPK1,RELA
Fc Epsilon RI Signaling	1.54	0.0513	-1.633	AKT1,MAPK1,MAPK9,PDPK1,PRKCD,SYNJ2
Actin Cytoskeleton Signaling	1.53	0.0413	-1.667	APC,MAPK1,MPRIP,MYH9,MYL12A,PFN1,RDX,ROCK1,TLN1
RANK Signaling in Osteoclasts	1.52	0.0568	-2.236	AKT1,MAPK1,MAPK9,RELA,XIAP
PCP pathway	1.51	0.0667	-2	CTHRC1,MAPK9,PFN1,ROCK1
Hepatic Fibrosis Signaling Pathway	1.49	0.0353	-2.496	AKT1,ARAF,ICAM1,IL1RN,MAPK1,MAPK9,MTOR,MYL12A,PRKAR1A,PRKCD,RELA,ROCK1,TIMP1
ILK Signaling	1.45	0.0421	-2.646	AKT1,DSP,MAPK1,MAPK9,MTOR,MYH9,PDPK1,RELA
Aldosterone Signaling in Epithelial Cells	1.42	0.0443	NA	DNAJC1,DNAJC3,HSP90B1,HSPB8,MAPK1,PDPK1,PRKCD
IL-6 Signaling	1.42	0.048	-1.633	AKT1,IL1RN,MAPK1,MAPK9,RELA,TAB1
IL-17A Signaling in Airway Cells	1.42	0.0625	-2	AKT1,MAPK1,MAPK9,RELA
Cardiolipin Biosynthesis II	1.41	0.5	NA	PTPMT1
PTEN Signaling	1.41	0.0476	1.633	AKT1,MAPK1,PDPK1,RELA,SYNJ2,YWHAH
Fcγ Receptor-mediated Phagocytosis in Macrophages and Monocytes	1.41	0.0532	-2.236	AKT1,MAPK1,PRKCD,RAB11B,TLN1
eNOS Signaling	1.41	0.044	-2.236	AKT1,DNM2,HSP90B1,PDPK1,PRKAA1,PRKAR1A,PRKCD
PXR/RXR Activation	1.4	0.0615	NA	AKT1,PRKAR1A,RELA,SCD
Regulation of Cellular Mechanics by Calpain Protease	1.4	0.0615	NA	CAPN2,CDK4,MAPK1,TLN1
FAK Signaling	1.4	0.0526	NA	AKT1,CAPN2,MAPK1,PDPK1,TLN1
April Mediated Signaling	1.38	0.0769	NA	MAPK1,MAPK9,RELA
Leukocyte Extravasation Signaling	1.37	0.0406	-0.707	ARHGAP12,ICAM1,MAPK1,MAPK9,PRKCD,RDX,ROCK1,TIMP1
Reelin Signaling in Neurons	1.37	0.0465	-2.449	AKT1,ARHGEF2,MAPK1,MAPK9,MTOR,RELN
Mitochondrial L-carnitine Shuttle Pathway	1.36	0.118	NA	ACSL4,ACSL5
D-myo-inositol (1,4,5)-trisphosphate Degradation	1.36	0.118	NA	BPNT2,SYNJ2
Histamine Degradation	1.36	0.118	NA	ALDH1B1,ALDH3A1
ErbB4 Signaling	1.36	0.0597	-2	AKT1,MAPK1,PDPK1,PRKCD
UVA-Induced MAPK Signaling	1.35	0.051	NA	MAPK1,MAPK9,MTOR,PARP4,RPS6KA1
Gα12/13 Signaling	1.35	0.0462	-2.449	AKT1,MAPK1,MAPK9,MYL12A,RELA,ROCK1
B Cell Activating Factor Signaling	1.33	0.0732	NA	MAPK1,MAPK9,RELA
IL-12 Signaling and Production in Macrophages	1.33	0.0455	NA	AKT1,MAPK1,MAPK9,PRKCD,RELA,S100A8
VEGF Signaling	1.33	0.0505	-1	AKT1,ELAVL1,MAPK1,ROCK1,SFN
IL-10 Signaling	1.32	0.058	NA	IL1RN,MAPK1,RELA,TAB1
FAT10 Signaling Pathway	1.32	0.111	NA	PSME1,PSME2
Cdc42 Signaling	1.32	0.0419	-0.816	APC,CLIP1,EXOC7,MAPK1,MAPK9,MPRIP,MYL12A
CXCR4 Signaling	1.32	0.0419	-2.449	AKT1,GNA11,MAPK1,MAPK9,MYL12A,PRKCD,ROCK1
Role of IL-17F in Allergic Inflammatory Airway Diseases	1.3	0.0714	NA	MAPK1,RELA,RPS6KA1

## Sheet: LUAD3 vs. LUAD1&LUAD2_Proteome
ID	Symbol	Entrez Gene Name	H/M	Expr q-val	Expr log2FC	Location	Type(s)	Drug(s)
ABCE1	ABCE1	ATP binding cassette subfamily E member 1	HM	0.00509	0.517	Cytoplasm	transporter
ABCF2	ABCF2	ATP binding cassette subfamily F member 2	H	0.000211	0.684	Cytoplasm	transporter
ABLIM1	ABLIM1	actin binding LIM protein 1	H	0.0413	-1.446	Cytoplasm	other
ACSL1	ACSL1	acyl-CoA synthetase long chain family member 1	H	0.0214	-0.937	Cytoplasm	enzyme
ACSL4	ACSL4	acyl-CoA synthetase long chain family member 4	H	0.0189	0.781	Cytoplasm	enzyme
ACTG1	ACTG1	actin gamma 1	HM	0.0285	0.473	Cytoplasm	other
ADAM9	ADAM9	ADAM metallopeptidase domain 9	H	0.0164	0.695	Plasma Membrane	peptidase
AGAP3	AGAP3	ArfGAP with GTPase domain, ankyrin repeat and PH domain 3	H	0.0226	0.534	Nucleus	transcription regulator
AGR2	AGR2	anterior gradient 2, protein disulphide isomerase family member	H	0	-3.668	Extracellular Space	other
AGR3	AGR3	anterior gradient 3, protein disulphide isomerase family member	H	0.0107	-2.432	Extracellular Space	other
AHNAK	AHNAK	AHNAK nucleoprotein	H	0.000917	1.165	Nucleus	other
AHNAK2	AHNAK2	AHNAK nucleoprotein 2	H	0.0432	1.127	Cytoplasm	other
AK4	AK4	adenylate kinase 4	H	0.0483	1.303	Cytoplasm	kinase
LGALS1	LGALS1	galectin 1	H	0	3.551	Extracellular Space	other	OTX008
ALDH1A3	ALDH1A3	aldehyde dehydrogenase 1 family member A3	H	0.0161	1.528	Cytoplasm	enzyme
MYLK	MYLK	myosin light chain kinase	H	0	2.145	Cytoplasm	kinase	K-252
ANLN	ANLN	anillin actin binding protein	H	0.0131	0.833	Cytoplasm	other
AP1M2	AP1M2	adaptor related protein complex 1 subunit mu 2	HM	0.00309	-1.515	Cytoplasm	transporter
APPL2	APPL2	adaptor protein, phosphotyrosine interacting with PH domain and leucine zipper 2	H	0.0449	-0.534	Cytoplasm	other
ARFGEF3	ARFGEF3	ARFGEF family member 3	H	0.0149	-1.118	Other	other
ARHGEF16	ARHGEF16	Rho guanine nucleotide exchange factor 16	H	0.0448	-0.886	Cytoplasm	other
ARMC6	ARMC6	armadillo repeat containing 6	H	0.00869	0.66	Cytoplasm	other
ASAH1	ASAH1	N-acylsphingosine amidohydrolase 1	H	0.00494	-1.532	Cytoplasm	enzyme
ATP1B1	ATP1B1	ATPase Na+/K+ transporting subunit beta 1	H	0.0358	-1.054	Plasma Membrane	transporter
COL6A1	COL6A1	collagen type VI alpha 1 chain	H	0.0007	1.959	Extracellular Space	other	collagenase clostridium histolyticum
ATXN2L	ATXN2L	ataxin 2 like	H	0.0418	0.312	Nucleus	other
NT5E	NT5E	5'-nucleotidase ecto	H	0.0201	1.819	Plasma Membrane	phosphatase	GS-1423, CPI-006, BMS-986179, LY3475070, TJ004309, MEDI9447, NZV930, AB680
BAG2	BAG2	BAG cochaperone 2	H	0.014	0.999	Cytoplasm	other
BAG3	BAG3	BAG cochaperone 3	H	0.0106	0.884	Cytoplasm	other
BCAR1	BCAR1	BCAR1 scaffold protein, Cas family member	H	0.0493	0.508	Plasma Membrane	enzyme
BCAR3	BCAR3	BCAR3 adaptor protein, NSP family member	HM	0.0148	1.25	Cytoplasm	other
BCAS1	BCAS1	brain enriched myelin associated protein 1	H	0.0012	-3.023	Plasma Membrane	other
BOP1	BOP1	BOP1 ribosomal biogenesis factor	H	0.0277	0.473	Nucleus	other
BROX	BROX	BRO1 domain and CAAX motif containing	H	0.0052	-0.839	Cytoplasm	other
BST2	BST2	bone marrow stromal cell antigen 2	H	0.0209	2.124	Plasma Membrane	other
BUB1	BUB1	BUB1 mitotic checkpoint serine/threonine kinase	H	0.0157	0.92	Nucleus	kinase
AI837181	AI837181	expressed sequence AI837181	M	0.0176	0.781	Other	other
CAB39	CAB39	calcium binding protein 39	HM	0.0333	0.492	Cytoplasm	enzyme
CAPG	CAPG	capping actin protein, gelsolin like	H	0.0252	0.956	Nucleus	other
CAPRIN1	CAPRIN1	cell cycle associated protein 1	H	0.0254	0.379	Plasma Membrane	other
CAV1	CAV1	caveolin 1	H	0.0204	2.223	Plasma Membrane	transmembrane receptor
Cav1	CAV1	caveolin 1	M	0.0146	0.92	Plasma Membrane	transmembrane receptor
CAVIN1	CAVIN1	caveolae associated protein 1	H	0.00161	1.932	Nucleus	transcription regulator
CBR4	CBR4	carbonyl reductase 4	H	0.0276	-0.86	Cytoplasm	enzyme
CC2D1B	CC2D1B	coiled-coil and C2 domain containing 1B	H	0.0328	0.599	Nucleus	transcription regulator
CCDC88A	CCDC88A	coiled-coil domain containing 88A	H	0.0405	0.583	Cytoplasm	other
CCNB1	CCNB1	cyclin B1	H	0.0195	0.911	Cytoplasm	kinase
CD44	CD44	CD44 molecule (Indian blood group)	H	0.000174	1.633	Plasma Membrane	other	A6 peptide, anti-CD44v7 antibody, AMC303
DPYD	DPYD	dihydropyrimidine dehydrogenase	H	0.0296	1.62	Cytoplasm	enzyme	uracil, gimeracil/irinotecan/oxonic acid/tegafur, tegafur/uracil, bevacizumab/gimeracil/irinotecan/oxonic acid/tegafur, eniluracil, gimeracil/oxonic acid/tegafur, cetuximab/gimeracil/irinotecan/oxonic acid/tegafur, gimeracil, dihydropyrimidine dehydrogenase inhibitor
CD3EAP	CD3EAP	CD3e molecule associated protein	H	0.0254	0.612	Nucleus	other
GLS	GLS	glutaminase	H	0.0318	1.354	Cytoplasm	enzyme	CB-839
CDC37	CDC37	cell division cycle 37, HSP90 cochaperone	H	0.00183	0.614	Cytoplasm	other
CDCP1	CDCP1	CUB domain containing protein 1	H	0	1.323	Plasma Membrane	other
CDH1	CDH1	cadherin 1	H	0.0041	-1.299	Plasma Membrane	other
FAS	FAS	Fas cell surface death receptor	H	0.00375	1.12	Plasma Membrane	transmembrane receptor	APO010
MET	MET	MET proto-oncogene, receptor tyrosine kinase	H	0.0425	1.088	Plasma Membrane	kinase	EMD 1204831, bozitinib, TR1801, ARGX-111, glumetinib, OMO-1, MK2461, ABN401, crizotinib, ABT-700, LY2875358, SAR125844, crizotinib/vemurafenib, merestinib, glesatinib, cabozantinib, crizotinib/erlotinib, antibody-drug conjugate ABBV-399, SHR-A1403, GST-HG161, volitinib, TQ-B3139, onartuzumab, LY3164530, AL2846, EMI-137, cabozantinib/erlotinib, tivantinib, AMG 208, JNJ-38877605, amuvatinib, EMB-01…
CENPM	CENPM	centromere protein M	H	0.00787	0.915	Cytoplasm	other
CEP170	CEP170	centrosomal protein 170	H	0.00584	0.784	Nucleus	other
Ces1c	Ces1b/Ces1c	carboxylesterase 1C	M	0.0328	-0.815	Cytoplasm	enzyme
CD19	CD19	CD19 molecule	H	0.0475	1.011	Plasma Membrane	transmembrane receptor	HD37-dgRTA, DI-B4, blinatumomab/dasatinib, SAR3419, tafasitamab, MDX-1342 antibody, MEDI-551, SGN-CD19A, AMG 562, blinatumomab/imatinib, blinatumomab, XmAb5871, combotox, DT2219ARL, anti-CD19/CD3 tetravalent antibody AFM11, loncastuximab tesirine, RO7227166
CHORDC1	CHORDC1	cysteine and histidine rich domain containing 1	H	0.00212	0.778	Other	other
CIP2A	CIP2A	cellular inhibitor of PP2A	H	0.000296	1.145	Cytoplasm	other
CLDN3	CLDN3	claudin 3	H	0.0364	-1.36	Plasma Membrane	transmembrane receptor
CLIC6	CLIC6	chloride intracellular channel 6	H	0.0479	-1.74	Plasma Membrane	ion channel
CLIP2	CLIP2	CAP-Gly domain containing linker protein 2	H	0.0255	0.68	Cytoplasm	transcription regulator
CNN3	CNN3	calponin 3	H	0	2.119	Cytoplasm	other
TYMS	TYMS	thymidylate synthetase	H	0.0327	1.006	Nucleus	enzyme	pemetrexed, capecitabine/temozolomide, cyclophosphamide/epirubicin/5-fluorouracil/paclitaxel, BGC945, 5-fluorouracil/irinotecan/oxaliplatin, capecitabine/cetuximab/irinotecan, tegafur, capecitabine/irinotecan/oxaliplatin, trimethoprim, docetaxel/5-fluorouracil, cetuximab/gimeracil/irinotecan/oxonic acid/tegafur, floxuridine, gimeracil/irinotecan/oxonic acid/tegafur, cyclophosphamide/docetaxel/epi…
TUBB3	TUBB3	tubulin beta 3 class III	HM	0.0376	0.938	Cytoplasm	other	docetaxel/gemcitabine/vincristine, bevacizumab/paclitaxel/topotecan, colchicine/probenecid, cyclophosphamide/epirubicin/5-fluorouracil/paclitaxel, bevacizumab/docetaxel/prednisone/thalidomide/zoledronic acid, gemcitabine/paclitaxel, simotaxel, L-asparaginase/daunorubicin/dexamethasone/vincristine, prednisone/vincristine, docetaxel/5-fluorouracil, vinflunine, L-asparaginase/dexamethasone/imatinib/…
CORO1C	CORO1C	coronin 1C	H	0.000308	0.853	Cytoplasm	other
COTL1	COTL1	coactosin like F-actin binding protein 1	H	0.0317	1.724	Cytoplasm	other
COX4I1	COX4I1	cytochrome c oxidase subunit 4I1	H	0.00865	-0.604	Cytoplasm	enzyme
COX5A	COX5A	cytochrome c oxidase subunit 5A	H	0.0447	-0.583	Cytoplasm	enzyme
COX6C	COX6C	cytochrome c oxidase subunit 6C	H	0.0415	-0.725	Cytoplasm	enzyme
COX7A2	COX7A2	cytochrome c oxidase subunit 7A2	H	0.0197	-0.738	Cytoplasm	enzyme
CRTAP	CRTAP	cartilage associated protein	H	0.0361	0.833	Extracellular Space	other
CRYBG1	CRYBG1	crystallin beta-gamma domain containing 1	H	0	1.523	Extracellular Space	other
CRYL1	CRYL1	crystallin lambda 1	H	0.0485	-1.573	Cytoplasm	enzyme
CRYM	CRYM	crystallin mu	H	0.0038	-2.656	Cytoplasm	enzyme
CSDE1	CSDE1	cold shock domain containing E1	H	0.0349	0.348	Cytoplasm	enzyme
CYP2S1	CYP2S1	cytochrome P450 family 2 subfamily S member 1	H	0.0448	-1.18	Cytoplasm	enzyme
DBN1	DBN1	drebrin 1	H	0.0284	0.63	Cytoplasm	other
DCBLD2	DCBLD2	discoidin, CUB and LCCL domain containing 2	H	0.0125	1.711	Plasma Membrane	other
Dcn	DCN	decorin	M	0.0203	-0.803	Extracellular Space	other
DDX5	DDX5	DEAD-box helicase 5	HM	0.0318	0.551	Nucleus	enzyme
DDX54	DDX54	DEAD-box helicase 54	H	0.0276	0.48	Nucleus	transcription regulator
DEF6	DEF6	DEF6 guanine nucleotide exchange factor	H	0.0332	0.459	Extracellular Space	other
DHRS3	DHRS3	dehydrogenase/reductase 3	HM	0.0336	-1.042	Cytoplasm	enzyme
DHX37	DHX37	DEAH-box helicase 37	H	0.0404	0.435	Nucleus	enzyme
DNAAF5	DNAAF5	dynein axonemal assembly factor 5	H	0.0449	0.659	Cytoplasm	other
DNAJC9	DNAJC9	DnaJ heat shock protein family (Hsp40) member C9	H	0.0295	0.627	Nucleus	other
DNMBP	DNMBP	dynamin binding protein	H	0.0341	0.715	Cytoplasm	other
DNTTIP2	DNTTIP2	deoxynucleotidyltransferase terminal interacting protein 2	H	0.036	0.448	Nucleus	other
DOCK11	DOCK11	dedicator of cytokinesis 11	H	0.0367	0.89	Cytoplasm	other
DPH5	DPH5	diphthamide biosynthesis 5	H	0.0432	0.572	Cytoplasm	enzyme
DPP9	DPP9	dipeptidyl peptidase 9	H	0.0232	0.686	Cytoplasm	peptidase
PML	PML	promyelocytic leukemia	H	0.00521	0.927	Nucleus	transcription regulator	arsenic trioxide
DRAP1	DRAP1	DR1 associated protein 1	H	0.00746	0.503	Nucleus	transcription regulator
DST	DST	dystonin	H	0.000667	0.894	Plasma Membrane	other
ECE1	ECE1	endothelin converting enzyme 1	H	0.0477	1.001	Plasma Membrane	peptidase
EFHD2	EFHD2	EF-hand domain family member D2	H	0.0432	0.66	Other	other
EHBP1L1	EHBP1L1	EH domain binding protein 1 like 1	H	0.0004	0.751	Other	other
EHD1	EHD1	EH domain containing 1	H	0.0142	0.698	Cytoplasm	other
EHD4	EHD4	EH domain containing 4	H	0.0475	0.682	Plasma Membrane	enzyme
EIF3A	EIF3A	eukaryotic translation initiation factor 3 subunit A	H	0.0153	0.286	Cytoplasm	other
EIF3B	EIF3B	eukaryotic translation initiation factor 3 subunit B	H	0.00505	0.515	Cytoplasm	translation regulator
EIF3C	EIF3C	eukaryotic translation initiation factor 3 subunit C	H	0.0432	0.274	Cytoplasm	translation regulator
EIF3G	EIF3G	eukaryotic translation initiation factor 3 subunit G	H	0.00797	0.376	Cytoplasm	other
EIF3H	EIF3H	eukaryotic translation initiation factor 3 subunit H	H	0.00962	0.28	Cytoplasm	other
EIF3I	EIF3I	eukaryotic translation initiation factor 3 subunit I	H	0.00797	0.353	Cytoplasm	translation regulator
EIF3L	EIF3L	eukaryotic translation initiation factor 3 subunit L	H	0.0431	0.265	Cytoplasm	other
AURKB	AURKB	aurora kinase B	H	0.0377	0.918	Nucleus	kinase	chiauranib, ilorasertib, AT-9283, SNS 314, CYC 116, TTP607, SKI-G-801, tozasertib, AMG 900, danusertib, GSK1070916, barasertib, TAK-901, BI 811283
EIF5B	EIF5B	eukaryotic translation initiation factor 5B	H	0.0421	0.303	Cytoplasm	translation regulator
EMD	EMD	emerin	H	0.0166	0.661	Nucleus	other
EPB41L1	EPB41L1	erythrocyte membrane protein band 4.1 like 1	H	0.0046	-0.852	Plasma Membrane	other
EPPK1	EPPK1	epiplakin 1	H	0.0455	-1.342	Cytoplasm	other
EPS8L1	EPS8L1	EPS8 like 1	H	0.000606	-1.295	Cytoplasm	other
ERCC6L	ERCC6L	ERCC excision repair 6 like, spindle assembly checkpoint helicase	H	0.0191	0.829	Nucleus	enzyme
ESRP1	ESRP1	epithelial splicing regulatory protein 1	HM	0.0401	-0.955	Nucleus	other
EVPL	EVPL	envoplakin	H	0.0255	-1.04	Plasma Membrane	other
EXOSC6	EXOSC6	exosome component 6	H	0.048	0.362	Nucleus	other
F11R	F11R	F11 receptor	H	0.0369	-0.516	Plasma Membrane	other
Fabp5	FABP5	fatty acid binding protein 5	M	0.0418	-0.922	Cytoplasm	transporter
FADD	FADD	Fas associated via death domain	H	0.0172	0.791	Cytoplasm	other
FAM50A	FAM50A	family with sequence similarity 50 member A	HM	0.000167	1.062	Nucleus	other
FAM83F	FAM83F	family with sequence similarity 83 member F	H	0.029	-1.165	Other	other
FAM98A	FAM98A	family with sequence similarity 98 member A	H	0.0314	0.397	Other	other
PPAT	PPAT	phosphoribosyl pyrophosphate amidotransferase	H	0.0176	0.836	Cytoplasm	enzyme	6-mercaptopurine/prednisone/thioguanine, L-asparaginase/cyclophosphamide/cytarabine/daunorubicin/6-mercaptopurine/prednisone/vincristine, cytarabine/daunorubicin/thioguanine, cyclophosphamide/cytarabine/6-mercaptopurine, cytarabine/thioguanine, 6-mercaptopurine, thioguanine, 6-mercaptopurine/vincristine, amidophosphoribosyltransferase inhibitor, hydroxyurea/6-mercaptopurine, azathioprine, 6-merca…
FHOD1	FHOD1	formin homology 2 domain containing 1	H	0.0143	1.012	Cytoplasm	other
FKBP5	FKBP5	FKBP prolyl isomerase 5	H	0	1.723	Nucleus	enzyme
FLNA	FLNA	filamin A	H	0	1.21	Cytoplasm	other
FOXA1	FOXA1	forkhead box A1	H	0.0328	-1.439	Nucleus	transcription regulator
IMPDH2	IMPDH2	inosine monophosphate dehydrogenase 2	H	0.0078	0.792	Cytoplasm	enzyme	mycophenolic acid, thioguanine, mycophenolate mofetil, imatinib/thioguanine, VX-944, pegintron/ribavirin, mycophenolate mofetil/prednisone, methylprednisolone/mycophenolate mofetil, interferon alfacon-1/ribavirin, 6-mercaptopurine/prednisone/thioguanine, cytarabine/daunorubicin/thioguanine, cytarabine/thioguanine, IFNA2B/ribavirin, ribavirin
FTSJ3	FTSJ3	FtsJ RNA 2'-O-methyltransferase 3	H	0.00414	0.652	Nucleus	enzyme
FXYD3	FXYD3	FXYD domain containing ion transport regulator 3	H	0.00141	-2.103	Plasma Membrane	ion channel
G3BP1	G3BP1	G3BP stress granule assembly factor 1	H	0.00735	0.455	Nucleus	enzyme
GBE1	GBE1	1,4-alpha-glucan branching enzyme 1	H	0.0265	0.642	Cytoplasm	enzyme
GEMIN5	GEMIN5	gem nuclear organelle associated protein 5	H	0.0492	0.517	Nucleus	other
Gfpt2	GFPT2	glutamine-fructose-6-phosphate transaminase 2	M	0.0294	0.589	Cytoplasm	enzyme
SMS	SMS	spermine synthase	H	0.0431	0.778	Cytoplasm	enzyme	(±)-2-hydroxyoleic acid
GLUL	GLUL	glutamate-ammonia ligase	H	0.0421	-1.651	Cytoplasm	enzyme
GNG12	GNG12	G protein subunit gamma 12	H	0.0125	0.733	Plasma Membrane	enzyme
GPN3	GPN3	GPN-loop GTPase 3	H	0.0276	0.505	Cytoplasm	other
GRPEL1	GRPEL1	GrpE like 1, mitochondrial	H	0.0331	0.785	Cytoplasm	other
GSDME	GSDME	gasdermin E	H	0.00793	1.369	Cytoplasm	other
GSTP1	GSTP1	glutathione S-transferase pi 1	H	0	-1.567	Cytoplasm	enzyme
Gstt1	Gstt1	glutathione S-transferase, theta 1	M	0.018	-0.894	Cytoplasm	enzyme
GTPBP4	GTPBP4	GTP binding protein 4	H	0.0374	0.445	Nucleus	enzyme
GUSB	GUSB	glucuronidase beta	H	0.0168	-1.403	Cytoplasm	enzyme
H1f3	H1-3	H1.3 linker histone, cluster member	M	0.0319	0.692	Nucleus	other
H1f1	H1f1	H1.1 linker histone, cluster member	M	0.0222	0.658	Nucleus	other
HADH	HADH	hydroxyacyl-CoA dehydrogenase	H	0.00359	-0.737	Cytoplasm	enzyme
HARS1	HARS1	histidyl-tRNA synthetase 1	H	0.0155	0.432	Cytoplasm	enzyme
HDHD3	HDHD3	haloacid dehalogenase like hydrolase domain containing 3	H	0.0292	-0.815	Cytoplasm	enzyme
HGS	HGS	hepatocyte growth factor-regulated tyrosine kinase substrate	H	0.00414	0.398	Cytoplasm	other
HIBCH	HIBCH	3-hydroxyisobutyryl-CoA hydrolase	H	0.00803	-0.942	Cytoplasm	enzyme
HINT3	HINT3	histidine triad nucleotide binding protein 3	H	0.0291	-0.616	Cytoplasm	enzyme
HMGA1	HMGA1	high mobility group AT-hook 1	HM	0.0189	1.006	Nucleus	transcription regulator
HOMER3	HOMER3	homer scaffold protein 3	H	0.032	0.756	Plasma Membrane	other
Hp	HP	haptoglobin	M	0.0147	1.957	Extracellular Space	peptidase
HPRT1	HPRT1	hypoxanthine phosphoribosyltransferase 1	H	0.00145	0.771	Cytoplasm	enzyme	cytarabine/daunorubicin/thioguanine, 6-mercaptopurine/methotrexate, 6-mercaptopurine, 6-mercaptopurine/vincristine, hydroxyurea/6-mercaptopurine, imatinib/thioguanine, daunorubicin/etoposide/6-mercaptopurine/mitoxantrone/prednisolone/vindesine, 6-mercaptopurine/prednisone/thioguanine, L-asparaginase/cyclophosphamide/cytarabine/daunorubicin/6-mercaptopurine/prednisone/vincristine, cyclophosphamide…
Hpx	HPX	hemopexin	M	0.0165	1.017	Extracellular Space	transporter
MTR	MTR	5-methyltetrahydrofolate-homocysteine methyltransferase	H	0.00519	0.761	Cytoplasm	enzyme	mecobalamin, hydroxocobalamin, cyanocobalamin
HSP90AB2P	HSP90AB2P	heat shock protein 90 alpha family class B member 2, pseudogene	H	0.00241	0.529	Cytoplasm	other
Lgals1	LGALS1	galectin 1	M	0.0176	0.708	Extracellular Space	other	OTX008
Cd38	CD38	CD38 molecule	M	0.0332	0.689	Plasma Membrane	enzyme	TAK-079, anti-CD38 antibody, isatuximab, daratumumab, MOR03087
IFI16	IFI16	interferon gamma inducible protein 16	H	0.0276	1.491	Nucleus	transcription regulator
IFI35	IFI35	interferon induced protein 35	H	0.0392	0.813	Nucleus	other
IGF2R	IGF2R	insulin like growth factor 2 receptor	H	0.0132	0.904	Plasma Membrane	transmembrane receptor
IKBIP	IKBIP	IKBKB interacting protein	H	0.000615	1.353	Cytoplasm	other
Ikbip	IKBIP	IKBKB interacting protein	M	0.0328	0.701	Cytoplasm	other
RRM2	RRM2	ribonucleotide reductase regulatory subunit M2	H	0.0207	0.651	Nucleus	enzyme	docetaxel/gemcitabine/vincristine, cladribine/cytarabine/filgrastim/idarubicin/plerixafor, cytarabine/filgrastim/fludarabine phosphate/imatinib, fludarabine phosphate/rituximab, cladribine, cytarabine/fludarabine phosphate/oxaliplatin/rituximab, gemcitabine/paclitaxel, cytarabine/fludarabine phosphate, cytarabine/filgrastim/fludarabine phosphate, gallium nitrate, hydroxyurea/6-mercaptopurine, gem…
ITGA3	ITGA3	integrin subunit alpha 3	H	0	1.449	Plasma Membrane	other
ITGA6	ITGA6	integrin subunit alpha 6	H	0.014	1.129	Plasma Membrane	transmembrane receptor
ITGB1	ITGB1	integrin subunit beta 1	H	0.0157	0.976	Plasma Membrane	transmembrane receptor
Itih4	ITIH4	inter-alpha-trypsin inhibitor heavy chain 4	M	0.00566	0.889	Extracellular Space	other
JUN	JUN	Jun proto-oncogene, AP-1 transcription factor subunit	HM	0.00187	1.162	Nucleus	transcription regulator
JUP	JUP	junction plakoglobin	H	0.0155	-0.933	Plasma Membrane	other
KANSL3	KANSL3	KAT8 regulatory NSL complex subunit 3	H	0.0361	0.582	Nucleus	other
KDM5B	KDM5B	lysine demethylase 5B	HM	0.0484	-0.628	Nucleus	transcription regulator
KIFBP	KIFBP	kinesin family binding protein	H	0.036	0.497	Cytoplasm	enzyme
KPNA6	KPNA6	karyopherin subunit alpha 6	H	0.0332	0.316	Nucleus	transporter
KPNB1	KPNB1	karyopherin subunit beta 1	H	0.0214	0.329	Nucleus	transporter
KRT17	KRT17	keratin 17	H	0.0379	-1.616	Cytoplasm	other
KRT4	KRT4	keratin 4	H	0.0063	-1.816	Cytoplasm	other
KRTCAP3	KRTCAP3	keratinocyte associated protein 3	H	0.0253	-1.309	Other	other
LARP1	LARP1	La ribonucleoprotein 1, translational regulator	H	0.0236	0.4	Cytoplasm	translation regulator
LDLR	LDLR	low density lipoprotein receptor	H	0.00493	1.123	Plasma Membrane	transporter
ATR	ATR	ATR serine/threonine kinase	HM	0.0332	0.619	Nucleus	kinase	VX-803, berzosertib, BAY1895344, ceralasertib
XIAP	XIAP	X-linked inhibitor of apoptosis	H	0.00645	0.566	Cytoplasm	enzyme	GDC-0152, idronoxil, BI-891065, birinapant, ASTX660, XIAP antisense oligonucleotide AEG35156, GDC-0917
LIMCH1	LIMCH1	LIM and calponin homology domains 1	H	0.0411	-1.24	Cytoplasm	other
LMBRD1	LMBRD1	LMBR1 domain containing 1	H	0.00179	-1.092	Cytoplasm	enzyme
LRCH3	LRCH3	leucine rich repeats and calponin homology domain containing 3	H	0.0152	0.507	Cytoplasm	other
LSM12	LSM12	LSM12 homolog	HM	0.016	0.372	Other	other
LYAR	LYAR	Ly1 antibody reactive	H	0.000286	1.067	Plasma Membrane	other
MACF1	MACF1	microtubule actin crosslinking factor 1	H	0.0155	0.435	Cytoplasm	enzyme
MAD2L1	MAD2L1	mitotic arrest deficient 2 like 1	H	0.0286	0.572	Nucleus	other
MAP1B	MAP1B	microtubule associated protein 1B	H	0.0349	1.424	Cytoplasm	other
Map2k3	MAP2K3	mitogen-activated protein kinase kinase 3	M	0.0382	0.487	Cytoplasm	kinase
MAP4	MAP4	microtubule associated protein 4	H	0	0.862	Cytoplasm	other
MAP7	MAP7	microtubule associated protein 7	H	0.00123	-1.412	Cytoplasm	other
MAP7D1	MAP7D1	MAP7 domain containing 1	H	0.00248	0.91	Cytoplasm	other
MAPKAPK3	MAPKAPK3	MAPK activated protein kinase 3	H	0.00314	1.064	Nucleus	kinase
MATN2	MATN2	matrilin 2	H	0.0149	-1.586	Extracellular Space	other
USP14	USP14	ubiquitin specific peptidase 14	H	0.0213	0.558	Cytoplasm	peptidase	VLX1570
MCAM	MCAM	melanoma cell adhesion molecule	H	0.000556	2.119	Plasma Membrane	other
MCCC1	MCCC1	methylcrotonoyl-CoA carboxylase 1	H	0.0232	-0.697	Cytoplasm	enzyme
Mcm3	MCM3	minichromosome maintenance complex component 3	M	0.000683	0.862	Nucleus	enzyme
MCMBP	MCMBP	minichromosome maintenance complex binding protein	H	0.00098	0.683	Nucleus	other
HSP90AB1	HSP90AB1	heat shock protein 90 alpha family class B member 1	HM	0.0107	0.49	Cytoplasm	enzyme	cisplatin, retaspimycin, alvespimycin, TAS-116
MGST2	MGST2	microsomal glutathione S-transferase 2	H	0.00724	-1.049	Cytoplasm	enzyme
MIA2	MIA2	MIA SH3 domain ER export factor 2	H	0.000182	-0.875	Cytoplasm	other
MICAL3	MICAL3	microtubule associated monooxygenase, calponin and LIM domain containing 3	H	0.0328	0.676	Cytoplasm	enzyme
MIPEP	MIPEP	mitochondrial intermediate peptidase	H	0.0351	-0.565	Cytoplasm	peptidase
MOB3A	MOB3A	MOB kinase activator 3A	H	0.015	1.097	Other	other
MRTO4	MRTO4	MRT4 homolog, ribosome maturation factor	H	0.00143	0.612	Cytoplasm	other
MT-CO2	MT-CO2	cytochrome c oxidase subunit II	H	0.0422	-0.823	Cytoplasm	enzyme
MT1E	MT1E	metallothionein 1E	H	0.00197	2.31	Other	other
MT2A	MT2A	metallothionein 2A	H	0	2.153	Cytoplasm	other
CHD1	CHD1	chromodomain helicase DNA binding protein 1	H	0.0228	0.48	Nucleus	enzyme	epirubicin, epirubicin/paclitaxel
PPP3CA	PPP3CA	protein phosphatase 3 catalytic subunit alpha	HM	0.0267	0.479	Cytoplasm	phosphatase	voclosporin, cyclosporin A, pimecrolimus, prednisone/tacrolimus, methylprednisolone/tacrolimus, cyclosporin A/methotrexate, tacrolimus
MUC4	MUC4	mucin 4, cell surface associated	H	0.0385	-1.97	Plasma Membrane	other
MXRA7	MXRA7	matrix remodeling associated 7	H	0.0238	1.641	Extracellular Space	other
MYH14	MYH14	myosin heavy chain 14	H	0.0106	-0.985	Extracellular Space	enzyme
EIF4E	EIF4E	eukaryotic translation initiation factor 4E	H	0.0328	0.304	Cytoplasm	translation regulator	ISIS 183750
NAA10	NAA10	N-alpha-acetyltransferase 10, NatA catalytic subunit	HM	0.000818	0.59	Nucleus	enzyme
NAA15	NAA15	N-alpha-acetyltransferase 15, NatA auxiliary subunit	H	0.000588	0.605	Nucleus	transcription regulator
NAA50	NAA50	N-alpha-acetyltransferase 50, NatE catalytic subunit	H	0.000783	0.506	Cytoplasm	enzyme
NAP1L1	NAP1L1	nucleosome assembly protein 1 like 1	H	0.00318	0.769	Nucleus	other
NCAPD2	NCAPD2	non-SMC condensin I complex subunit D2	H	0.0408	0.469	Nucleus	other
NCAPG	NCAPG	non-SMC condensin I complex subunit G	H	0.00872	0.589	Nucleus	other
NCAPH	NCAPH	non-SMC condensin I complex subunit H	H	0.0109	0.644	Nucleus	other
NDUFAF2	NDUFAF2	NADH:ubiquinone oxidoreductase complex assembly factor 2	H	0.0166	0.875	Cytoplasm	enzyme
IDH1	IDH1	isocitrate dehydrogenase (NADP(+)) 1	H	0.0129	-0.651	Cytoplasm	enzyme	olutasidenib, IDH305, ivosidenib, DS-1001, BAY1436032, IDH1 inhibitor
NENF	NENF	neudesin neurotrophic factor	H	0.0207	-0.797	Extracellular Space	growth factor
NES	NES	nestin	H	0.00118	2.092	Extracellular Space	other
NEXN	NEXN	nexilin F-actin binding protein	HM	0.0333	0.629	Plasma Membrane	other
NF2	NF2	neurofibromin 2	HM	0.0416	0.688	Plasma Membrane	other
NIFK	NIFK	nucleolar protein interacting with the FHA domain of MKI67	H	0.0124	0.52	Nucleus	other
NKAP	NKAP	NFKB activating protein	HM	0.00527	0.579	Nucleus	transcription regulator
NME1	NME1	NME/NM23 nucleoside diphosphate kinase 1	H	0.0395	0.732	Cytoplasm	kinase
NME7	NME7	NME/NM23 family member 7	H	0.0426	0.656	Cytoplasm	kinase
NMI	NMI	N-myc and STAT interactor	H	0.021	0.931	Cytoplasm	transcription regulator
NOB1	NOB1	NIN1 (RPN12) binding protein 1 homolog	H	0.0475	0.994	Nucleus	enzyme
NRBP1	NRBP1	nuclear receptor binding protein 1	H	0.0037	0.519	Nucleus	kinase
NRP2	NRP2	neuropilin 2	HM	0.0008	1.283	Plasma Membrane	kinase
SLC25A4	SLC25A4	solute carrier family 25 member 4	H	0.0484	-0.797	Cytoplasm	transporter	clodronic acid
NUDC	NUDC	nuclear distribution C, dynein complex regulator	H	0.000276	0.742	Cytoplasm	other
NUDCD3	NUDCD3	NudC domain containing 3	H	0.0133	0.759	Cytoplasm	other
NUDT16L1	NUDT16L1	nudix hydrolase 16 like 1	H	0.0317	-0.786	Cytoplasm	other
OCLN	OCLN	occludin	H	0.0441	-1.132	Plasma Membrane	other
OGFOD1	OGFOD1	2-oxoglutarate and iron dependent oxygenase domain containing 1	H	0.00332	0.806	Cytoplasm	enzyme
Ogn	OGN	osteoglycin	M	0.00466	-0.9	Extracellular Space	growth factor
Orm1	Orm1 (includes others)	orosomucoid 1	M	0.0114	1.139	Extracellular Space	other
OTUD4	OTUD4	OTU deubiquitinase 4	H	0.00797	0.647	Cytoplasm	peptidase
P3H1	P3H1	prolyl 3-hydroxylase 1	H	0.033	0.663	Nucleus	enzyme
P4HA2	P4HA2	prolyl 4-hydroxylase subunit alpha 2	H	0.0168	0.944	Cytoplasm	transporter
PAICS	PAICS	phosphoribosylaminoimidazole carboxylase and phosphoribosylaminoimidazolesuccinocarboxamide synthase	H	0.0207	0.685	Cytoplasm	enzyme
PALM2AKAP2	PALM2AKAP2	PALM2 and AKAP2 fusion	H	0.0318	0.878	Plasma Membrane	other
Pcna	PCNA	proliferating cell nuclear antigen	M	0.0485	0.999	Nucleus	enzyme
PDCD5	PDCD5	programmed cell death 5	H	0.0392	0.553	Nucleus	other
PDLIM4	PDLIM4	PDZ and LIM domain 4	H	0.00233	1.357	Plasma Membrane	other
PDLIM7	PDLIM7	PDZ and LIM domain 7	H	0.0302	0.989	Cytoplasm	other
PFDN2	PFDN2	prefoldin subunit 2	H	0.00954	0.48	Cytoplasm	other
PFDN6	PFDN6	prefoldin subunit 6	HM	0.00765	0.462	Cytoplasm	other
PIP4K2A	PIP4K2A	phosphatidylinositol-5-phosphate 4-kinase type 2 alpha	HM	0.00244	0.737	Cytoplasm	kinase
PIP4K2B	PIP4K2B	phosphatidylinositol-5-phosphate 4-kinase type 2 beta	HM	0.0449	0.435	Cytoplasm	kinase
PKN1	PKN1	protein kinase N1	H	0.045	0.698	Cytoplasm	kinase
Col14a1	COL14A1	collagen type XIV alpha 1 chain	M	0.0141	-0.813	Extracellular Space	other	collagenase clostridium histolyticum
PLCB3	PLCB3	phospholipase C beta 3	H	0.0206	0.487	Cytoplasm	enzyme
PLEC	PLEC	plectin	H	0.0275	0.771	Cytoplasm	other
PLEKHA1	PLEKHA1	pleckstrin homology domain containing A1	H	0.014	-0.867	Cytoplasm	other
PLIN2	PLIN2	perilipin 2	H	0.00238	1.535	Plasma Membrane	other
PLIN3	PLIN3	perilipin 3	H	0.0148	0.698	Cytoplasm	other
PLOD3	PLOD3	procollagen-lysine,2-oxoglutarate 5-dioxygenase 3	H	0.0165	0.68	Cytoplasm	enzyme
PLP2	PLP2	proteolipid protein 2	H	0.0271	1.08	Cytoplasm	transporter
NECTIN4	NECTIN4	nectin cell adhesion molecule 4	HM	0.0189	-0.999	Plasma Membrane	other	anti-nectin-4 monoclonal antibody-drug conjugate AGS-22M6E, enfortumab vedotin
FRK	FRK	fyn related Src family tyrosine kinase	H	0.0255	-1.142	Nucleus	kinase	regorafenib
PPID	PPID	peptidylprolyl isomerase D	H	0.029	0.462	Cytoplasm	enzyme
PPL	PPL	periplakin	H	0.0367	-1.005	Cytoplasm	other
PPP1R12A	PPP1R12A	protein phosphatase 1 regulatory subunit 12A	H	0.0156	0.46	Cytoplasm	phosphatase
PPP1R18	PPP1R18	protein phosphatase 1 regulatory subunit 18	H	0	1.512	Other	other
PPP1R3D	PPP1R3D	protein phosphatase 1 regulatory subunit 3D	H	0.0216	-0.685	Cytoplasm	phosphatase
PPP1R9B	PPP1R9B	protein phosphatase 1 regulatory subunit 9B	H	0.0329	0.804	Cytoplasm	enzyme
ALDH5A1	ALDH5A1	aldehyde dehydrogenase 5 family member A1	H	0.0276	-1.144	Cytoplasm	enzyme	theophylline/tretinoin/valproic acid, valproic acid
Prelp	PRELP	proline and arginine rich end leucine rich repeat protein	M	0.000744	-1.084	Extracellular Space	other
PRTFDC1	PRTFDC1	phosphoribosyl transferase domain containing 1	H	0.0106	0.929	Cytoplasm	enzyme
PRUNE1	PRUNE1	prune exopolyphosphatase 1	H	0.0307	-0.761	Nucleus	enzyme
PRXL2A	PRXL2A	peroxiredoxin like 2A	H	0.0212	-1.001	Extracellular Space	other
PSMC1	PSMC1	proteasome 26S subunit, ATPase 1	HM	0.0267	0.295	Nucleus	peptidase
PSMC2	PSMC2	proteasome 26S subunit, ATPase 2	HM	0.0349	0.273	Nucleus	peptidase
PXN	PXN	paxillin	H	0.000632	0.991	Cytoplasm	other
RAB25	RAB25	RAB25, member RAS oncogene family	HM	0.00016	-2.028	Cytoplasm	enzyme
RAC2	RAC2	Rac family small GTPase 2	HM	0.0438	0.905	Cytoplasm	enzyme
RANGAP1	RANGAP1	Ran GTPase activating protein 1	H	0.0102	0.375	Nucleus	other
RAP1GDS1	RAP1GDS1	Rap1 GTPase-GDP dissociation stimulator 1	H	0.0256	0.549	Cytoplasm	other
RASA1	RASA1	RAS p21 protein activator 1	H	0.00719	0.856	Cytoplasm	transporter
RASAL2	RASAL2	RAS protein activator like 2	H	0.0125	0.674	Extracellular Space	other
RCSD1	RCSD1	RCSD domain containing 1	H	0.0239	1.811	Other	other
RFC4	RFC4	replication factor C subunit 4	H	0.0368	0.457	Nucleus	other
RHEB	RHEB	Ras homolog, mTORC1 binding	H	0.0228	0.537	Cytoplasm	enzyme
RHOB	RHOB	ras homolog family member B	HM	0.0256	-0.632	Cytoplasm	enzyme
RIN1	RIN1	Ras and Rab interactor 1	H	0.012	1.213	Cytoplasm	other
RNPEP	RNPEP	arginyl aminopeptidase	H	0.0251	-0.588	Cytoplasm	peptidase
RPL13A	RPL13A	ribosomal protein L13a	H	0.0439	0.216	Cytoplasm	other
RRAD	RRAD	RRAD, Ras related glycolysis inhibitor and calcium channel regulator	H	0.0115	2.133	Cytoplasm	enzyme
IDH2	IDH2	isocitrate dehydrogenase (NADP(+)) 2	H	0.000222	-1.22	Cytoplasm	enzyme	enasidenib
RRP9	RRP9	ribosomal RNA processing 9, U3 small nucleolar RNA binding protein	H	0.0157	0.677	Nucleus	other
RRS1	RRS1	ribosome biogenesis regulator 1 homolog	H	0.00465	0.634	Nucleus	other
RSL1D1	RSL1D1	ribosomal L1 domain containing 1	H	0.0207	0.628	Nucleus	other
RTN4	RTN4	reticulon 4	H	0.0114	0.756	Cytoplasm	other
RTN4IP1	RTN4IP1	reticulon 4 interacting protein 1	HM	0.0491	-0.637	Cytoplasm	enzyme
RWDD4	RWDD4	RWD domain containing 4	H	0.00635	0.667	Other	other
Saa1	SAA1	serum amyloid A1	M	0.00738	2.696	Extracellular Space	transporter
SAAL1	SAAL1	serum amyloid A like 1	H	0.0132	0.652	Other	other
SCIN	SCIN	scinderin	H	0.0449	-1.949	Cytoplasm	other
SDCBP	SDCBP	syndecan binding protein	H	0.0375	0.596	Plasma Membrane	enzyme
Serpina6	SERPINA6	serpin family A member 6	M	0.00736	-1.107	Extracellular Space	other
SGSM3	SGSM3	small G protein signaling modulator 3	HM	0.0165	-1.752	Plasma Membrane	other
SH3BGRL3	SH3BGRL3	SH3 domain binding glutamate rich protein like 3	H	0.000766	0.967	Nucleus	other
SH3GL1	SH3GL1	SH3 domain containing GRB2 like 1, endophilin A2	H	0.0284	0.636	Cytoplasm	other
SH3KBP1	SH3KBP1	SH3 domain containing kinase binding protein 1	H	0	1.426	Cytoplasm	other
SHCBP1	SHCBP1	SHC binding and spindle associated 1	H	0.00019	1.085	Cytoplasm	other
SLC12A2	SLC12A2	solute carrier family 12 member 2	H	0.0257	-1.27	Plasma Membrane	transporter	bumetanide, quinethazone
SLC25A11	SLC25A11	solute carrier family 25 member 11	H	0.0462	-0.528	Cytoplasm	transporter
PLA2G4A	PLA2G4A	phospholipase A2 group IVA	H	0.0188	-1.326	Cytoplasm	enzyme	cytosolic phospholipase A2 inhibitor, quinacrine
SLC43A3	SLC43A3	solute carrier family 43 member 3	H	0.0302	2.138	Extracellular Space	other
SMG1	SMG1	SMG1 nonsense mediated mRNA decay associated PI3K related kinase	H	0.0492	0.319	Cytoplasm	kinase
SMG8	SMG8	SMG8 nonsense mediated mRNA decay factor	HM	0.0294	0.485	Cytoplasm	enzyme
TACSTD2	TACSTD2	tumor associated calcium signal transducer 2	H	0.0416	-1.339	Plasma Membrane	other	sacituzumab govitecan
SMURF2	SMURF2	SMAD specific E3 ubiquitin protein ligase 2	HM	0.0074	1.134	Cytoplasm	enzyme
Sorbs2	SORBS2	sorbin and SH3 domain containing 2	M	0.012	-1.002	Plasma Membrane	other
SPATS2L	SPATS2L	spermatogenesis associated serine rich 2 like	H	0.000571	1.155	Nucleus	other
SPC24	SPC24	SPC24 component of NDC80 kinetochore complex	H	0.0221	0.804	Cytoplasm	other
SPTBN2	SPTBN2	spectrin beta, non-erythrocytic 2	H	0.015	-0.946	Cytoplasm	other
SRPK1	SRPK1	SRSF protein kinase 1	H	0.00184	0.517	Nucleus	kinase
SRPX	SRPX	sushi repeat containing protein X-linked	HM	0.0417	1.3	Cytoplasm	other
STAM	STAM	signal transducing adaptor molecule	H	0.0107	0.536	Cytoplasm	other
STARD10	STARD10	StAR related lipid transfer domain containing 10	HM	0	-2.06	Cytoplasm	other
STEAP3	STEAP3	STEAP3 metalloreductase	H	0.014	1.144	Cytoplasm	transporter
Stfa3	Stfa3	stefin A3	M	0.0186	2.546	Cytoplasm	other
STK17A	STK17A	serine/threonine kinase 17a	H	0.0461	1.501	Nucleus	kinase
SUCLA2	SUCLA2	succinate-CoA ligase ADP-forming subunit beta	H	0.0416	-0.463	Cytoplasm	enzyme
SYNJ2	SYNJ2	synaptojanin 2	H	0.002	1.049	Cytoplasm	phosphatase
TAB1	TAB1	TGF-beta activated kinase 1 (MAP3K7) binding protein 1	H	0.0231	0.365	Cytoplasm	enzyme
ALDH1A1	ALDH1A1	aldehyde dehydrogenase 1 family member A1	H	0.0214	-1.783	Cytoplasm	enzyme	disulfiram, chlorpropamide
TANGO6	TANGO6	transport and golgi organization 6 homolog	H	0.0107	0.91	Other	other
TBCB	TBCB	tubulin folding cofactor B	H	0.00321	0.711	Cytoplasm	other
TGFBI	TGFBI	transforming growth factor beta induced	H	0.0193	1.868	Extracellular Space	other
THBS4	THBS4	thrombospondin 4	H	0.0461	-1.124	Extracellular Space	other
THEM6	THEM6	thioesterase superfamily member 6	H	0.00209	-1.432	Other	other
TK1	TK1	thymidine kinase 1	H	0.00224	0.883	Cytoplasm	kinase
TLN1	TLN1	talin 1	H	0.00966	0.75	Plasma Membrane	other
TMCC3	TMCC3	transmembrane and coiled-coil domain family 3	H	0.0319	0.976	Cytoplasm	other
TMEM30B	TMEM30B	transmembrane protein 30B	HM	0.0282	-1.138	Cytoplasm	transporter
TNS3	TNS3	tensin 3	H	0.0445	1.02	Plasma Membrane	phosphatase
TPX2	TPX2	TPX2 microtubule nucleation factor	H	0.0409	0.694	Nucleus	other
TRIM47	TRIM47	tripartite motif containing 47	H	0.0125	0.959	Cytoplasm	enzyme
TRIP13	TRIP13	thyroid hormone receptor interactor 13	H	0.0258	0.805	Cytoplasm	transcription regulator
TSC22D2	TSC22D2	TSC22 domain family member 2	H	0.00128	1.003	Nucleus	transcription regulator
TSC22D4	TSC22D4	TSC22 domain family member 4	H	0.0164	0.549	Nucleus	transcription regulator
TSTD1	TSTD1	thiosulfate sulfurtransferase like domain containing 1	H	0.0161	-1.195	Cytoplasm	enzyme
TTC4	TTC4	tetratricopeptide repeat domain 4	H	0.00745	0.642	Nucleus	other
MUC1	MUC1	mucin 1, cell surface associated	H	0.0398	-1.903	Plasma Membrane	other	anti-TA-MUC1 antibody, GO-203-2C, pankomab, yttrium y 90 clivatuzumab tetraxetan, HuHMFG1, anti-CD3/MUC1 bispecific antibody
TUBB6	TUBB6	tubulin beta 6 class V	H	0.00747	1.711	Cytoplasm	other
Tubb6	TUBB6	tubulin beta 6 class V	M	0.021	0.782	Cytoplasm	other
TXLNA	TXLNA	taxilin alpha	H	0.000516	0.585	Extracellular Space	cytokine
CEACAM6	CEACAM6	CEA cell adhesion molecule 6	H	0.0121	-2.398	Plasma Membrane	other	L-DOS47
UBE2E2	UBE2E2	ubiquitin conjugating enzyme E2 E2	H	0.00246	0.58	Cytoplasm	enzyme
UBE2O	UBE2O	ubiquitin conjugating enzyme E2 O	H	0.0377	0.46	Nucleus	enzyme
UBE3C	UBE3C	ubiquitin protein ligase E3C	H	0.014	0.501	Nucleus	enzyme
MBTPS1	MBTPS1	membrane bound transcription factor peptidase, site 1	H	0.0102	-3.014	Cytoplasm	peptidase	sonepcizumab
UTP4	UTP4	UTP4 small subunit processome component	H	0.0128	0.618	Nucleus	other
VBP1	VBP1	VHL binding protein 1	HM	0.033	0.402	Cytoplasm	other
VCL	VCL	vinculin	H	0.0294	0.529	Plasma Membrane	enzyme
VIM	VIM	vimentin	H	0	4.032	Cytoplasm	other
Vim	VIM	vimentin	M	0.000235	1.251	Cytoplasm	other
WASHC2A	WASHC2A/WASHC2C	WASH complex subunit 2A	H	0.0297	0.442	Cytoplasm	other
WDR43	WDR43	WD repeat domain 43	H	0.0205	0.582	Nucleus	transcription regulator
WDR44	WDR44	WD repeat domain 44	H	0.0167	0.539	Cytoplasm	other
WWTR1	WWTR1	WW domain containing transcription regulator 1	H	0.00468	1.455	Nucleus	transcription regulator
CEACAM5	CEACAM5	CEA cell adhesion molecule 5	H	0.0002	-3.034	Plasma Membrane	other	labetuzumab govitecan, SAR408701, cergutuzumab amunaleukin
XPO6	XPO6	exportin 6	HM	0.0139	0.665	Cytoplasm	other
XPOT	XPOT	exportin for tRNA	H	0.0371	0.538	Nucleus	other
YBX1	YBX1	Y-box binding protein 1	H	0.00748	0.498	Nucleus	transcription regulator
YME1L1	YME1L1	YME1 like 1 ATPase	H	0.0416	0.328	Cytoplasm	peptidase
ZNF219	ZNF219	zinc finger protein 219	H	0.0266	-1.514	Nucleus	transcription regulator
ZNF598	ZNF598	zinc finger protein 598, E3 ubiquitin ligase	H	0.0281	0.496	Extracellular Space	enzyme
Zfp622	ZNF622	zinc finger protein 622	M	0.0417	1.076	Nucleus	other
ZNRD2	ZNRD2	zinc ribbon domain containing 2	H	0.00514	0.891	Other	other
ZYX	ZYX	zyxin	H	0.000625	1.148	Plasma Membrane	other

## Sheet: LUAD3 Proteome IPA results
Ingenuity Canonical Pathways	-log(p-value)	Ratio	z-score	Molecules
Germ Cell-Sertoli Cell Junction Signaling	6.64	0.0877	NA	ACTG1,BCAR1,CDH1,ITGA3,ITGA6,ITGB1,JUP,MAP2K3,PXN,RAC2,RHOB,TUBB3,TUBB6,VCL,ZYX
Sertoli Cell-Sertoli Cell Junction Signaling	6.2	0.0811	NA	ACTG1,BCAR1,CDH1,CLDN3,F11R,ITGA3,ITGB1,JUN,JUP,MAP2K3,OCLN,SPTBN2,TUBB3,TUBB6,VCL
Remodeling of Epithelial Adherens Junctions	5.68	0.132	NA	ACTG1,CDH1,HGS,MET,NME1,TUBB3,TUBB6,VCL,ZYX
Integrin Signaling	5.43	0.0704	3.051	ACTG1,BCAR1,BCAR3,CAV1,ITGA3,ITGA6,ITGB1,MYLK,PPP1R12A,PXN,RAC2,RHOB,TLN1,VCL,ZYX
Sumoylation Pathway	5.01	0.0971	0	CDH1,FAS,JUN,PCNA,PML,RAC2,RANGAP1,RFC4,RHOB,XIAP
ILK Signaling	4.65	0.0684	-0.632	ACTG1,CDH1,FLNA,ITGB1,JUN,MUC1,MYH14,PPP1R12A,PXN,RAC2,RHOB,VCL,VIM
Pyrimidine Deoxyribonucleotides De Novo Biosynthesis I	4.56	0.227	2.236	AK4,NME1,NME7,RRM2,TYMS
Signaling by Rho Family GTPases	4.12	0.0574	0.577	ACTG1,ARHGEF16,CDH1,GNG12,ITGA3,ITGB1,JUN,MYLK,PIP4K2B,PKN1,PPP1R12A,RAC2,RHOB,VIM
Actin Cytoskeleton Signaling	4.03	0.0596	2.111	ACTG1,BCAR1,FLNA,GNG12,ITGA3,ITGB1,MYH14,MYLK,PPP1R12A,PXN,RAC2,TLN1,VCL
Caveolar-mediated Endocytosis Signaling	3.63	0.0959	NA	ACTG1,CAV1,CAVIN1,FLNA,ITGA3,ITGA6,ITGB1
RhoGDI Signaling	3.59	0.0611	-0.333	ACTG1,ARHGEF16,CD44,CDH1,GNG12,ITGA3,ITGB1,PIP4K2B,PPP1R12A,RAC2,RHOB
Regulation of eIF4 and p70S6K Signaling	3.46	0.0637	NA	EIF3A,EIF3B,EIF3C,EIF3G,EIF3H,EIF3I,EIF3L,EIF4E,ITGA3,ITGB1
Agrin Interactions at Neuromuscular Junction	3.46	0.0897	2.646	ACTG1,ITGA3,ITGA6,ITGB1,JUN,PXN,RAC2
Virus Entry via Endocytic Pathways	3.33	0.0748	NA	ACTG1,AP1M2,CAV1,FLNA,ITGA3,ITGA6,ITGB1,RAC2
Paxillin Signaling	3.3	0.0741	2.646	ACTG1,BCAR1,ITGA3,ITGA6,ITGB1,PXN,TLN1,VCL
Leukocyte Extravasation Signaling	3.26	0.0558	2.333	ACTG1,BCAR1,CD44,CLDN3,F11R,ITGA3,ITGA6,ITGB1,PXN,RAC2,VCL
Purine Nucleotides De Novo Biosynthesis II	3.15	0.273	NA	IMPDH2,PAICS,PPAT
Aryl Hydrocarbon Receptor Signaling	3.13	0.0629	0	ALDH1A1,ALDH1A3,ALDH5A1,ATR,FAS,GSTP1,HSP90AB1,JUN,MGST2
mTOR Signaling	3.03	0.0524	NA	EIF3A,EIF3B,EIF3C,EIF3G,EIF3H,EIF3I,EIF3L,EIF4E,RAC2,RHEB,RHOB
Regulation of Actin-based Motility by Rho	2.97	0.0745	0.378	ITGA3,ITGB1,MYLK,PIP4K2B,PPP1R12A,RAC2,RHOB
FAK Signaling	2.94	0.0737	NA	ACTG1,BCAR1,ITGA3,ITGB1,PXN,TLN1,VCL
Epithelial Adherens Junction Signaling	2.94	0.0592	NA	ACTG1,CDH1,JUP,MET,MYH14,TUBB3,TUBB6,VCL,ZYX
EIF2 Signaling	2.8	0.0491	NA	EIF3A,EIF3B,EIF3C,EIF3G,EIF3H,EIF3I,EIF3L,EIF4E,EIF5B,RPL13A,XIAP
Axonal Guidance Signaling	2.8	0.0372	NA	ABLIM1,ADAM9,BCAR1,EIF4E,GNG12,ITGA3,ITGB1,MET,NRP2,PLCB3,PPP3CA,PXN,RAC2,RASA1,RTN4,SDCBP,TUBB3,TUBB6
Kinetochore Metaphase Signaling Pathway	2.79	0.0693	1.89	AURKB,BUB1,CCNB1,MAD2L1,PPP1R12A,PPP1R3D,SPC24
Clathrin-mediated Endocytosis Signaling	2.77	0.0518	NA	ACTG1,AP1M2,HGS,ITGB1,LDLR,MET,PPP3CA,SH3GL1,SH3KBP1,STAM
ERK/MAPK Signaling	2.77	0.0518	1.897	BCAR1,EIF4E,ITGA3,ITGB1,PLA2G4A,PPP1R12A,PPP1R3D,PXN,RAC2,TLN1
Tec Kinase Signaling	2.71	0.0549	1.134	ACTG1,FADD,FAS,FRK,GNG12,ITGA3,ITGB1,RAC2,RHOB
RAN Signaling	2.56	0.176	NA	KPNA6,KPNB1,RANGAP1
Molecular Mechanisms of Cancer	2.54	0.0384	NA	ARHGEF16,ATR,CDH1,FADD,FAS,ITGA3,ITGB1,JUN,MAP2K3,PLCB3,RAC2,RASA1,RHOB,TAB1,XIAP
Xenobiotic Metabolism AHR Signaling Pathway	2.5	0.0706	-1.633	ALDH1A1,ALDH1A3,ALDH5A1,GSTP1,HSP90AB1,MGST2
GADD45 Signaling	2.42	0.158	NA	ATR,CCNB1,PCNA
Oxidative Ethanol Degradation III	2.42	0.158	NA	ACSL1,ALDH1A1,ALDH1A3
Cholecystokinin/Gastrin-mediated Signaling	2.38	0.0588	1.633	BCAR1,JUN,MAP2K3,PLCB3,PXN,RAC2,RHOB
Phospholipase C Signaling	2.35	0.0428	0.333	AHNAK,ARHGEF16,GNG12,ITGA3,ITGB1,PLA2G4A,PLCB3,PPP1R12A,PPP3CA,RAC2,RHOB
Regulation of Cellular Mechanics by Calpain Protease	2.32	0.0769	NA	ITGA3,ITGB1,PXN,TLN1,VCL
Regulation Of The Epithelial Mesenchymal Transition By Growth Factors Pathway	2.32	0.0479	2.333	CDH1,CLDN3,JUN,MAP2K3,MET,OCLN,TAB1,VIM,WWTR1
RhoA Signaling	2.31	0.0569	0.447	ACTG1,ANLN,MYLK,NRP2,PIP4K2B,PKN1,PPP1R12A
Necroptosis Signaling Pathway	2.27	0.051	0	FADD,FAS,GLUL,PLA2G4A,PPID,PPP3CA,SLC25A4,TAB1
Reelin Signaling in Neurons	2.19	0.0543	1.134	ARHGEF16,FRK,ITGA3,ITGA6,ITGB1,MAP1B,MAP2K3
Ethanol Degradation IV	2.18	0.13	NA	ACSL1,ALDH1A1,ALDH1A3
Superpathway of Inositol Phosphate Compounds	2.16	0.0452	2.333	PIP4K2A,PIP4K2B,PLCB3,PPP1R12A,PPP3CA,PRUNE1,RASA1,SYNJ2,TNS3
Glutathione Redox Reactions I	2.13	0.125	NA	GSTP1,Gstt1,MGST2
Actin Nucleation by ARP-WASP Complex	2.13	0.0694	0	ITGA3,ITGB1,PPP1R12A,RAC2,RHOB
Tight Junction Signaling	2.1	0.0476	NA	ACTG1,CLDN3,F11R,JUN,MYH14,MYLK,OCLN,VCL
Cardiac Hypertrophy Signaling	2.1	0.0417	2.121	EIF4E,GNG12,JUN,MAP2K3,MAPKAPK3,PLCB3,PPP3CA,RAC2,RHOB,TAB1
D-myo-inositol (1,4,5)-Trisphosphate Biosynthesis	2.08	0.12	NA	PIP4K2A,PIP4K2B,PLCB3
Ephrin Receptor Signaling	1.93	0.0444	2.646	BCAR1,GNG12,ITGA3,ITGB1,PXN,RAC2,RASA1,SDCBP
LPS/IL-1 Mediated Inhibition of RXR Function	1.84	0.0402	NA	ACSL1,ACSL4,ALDH1A1,ALDH1A3,ALDH5A1,FABP5,GSTP1,JUN,MGST2
HIPPO signaling	1.84	0.0588	NA	CD44,NF2,PPP1R12A,PPP1R3D,WWTR1
NRF2-mediated Oxidative Stress Response	1.82	0.0423	NA	ACTG1,DNAJC9,FKBP5,GSTP1,JUN,MAP2K3,MGST2,USP14
p38 MAPK Signaling	1.82	0.0508	1.342	FADD,FAS,MAP2K3,MAPKAPK3,PLA2G4A,TAB1
Glutathione-mediated Detoxification	1.78	0.0938	NA	GSTP1,Gstt1,MGST2
Ethanol Degradation II	1.78	0.0938	NA	ACSL1,ALDH1A1,ALDH1A3
Fatty Acid β-oxidation I	1.78	0.0938	NA	ACSL1,ACSL4,HADH
Xenobiotic Metabolism PXR Signaling Pathway	1.78	0.0417	-1.414	ALDH1A1,ALDH1A3,ALDH5A1,GSTP1,HSP90AB1,MGST2,PPP1R12A,PPP1R3D
Glutamine Biosynthesis I	1.77	1	NA	GLUL
Acute Myeloid Leukemia Signaling	1.76	0.0562	NA	IDH1,IDH2,JUP,MAP2K3,PML
D-myo-inositol-5-phosphate Metabolism	1.76	0.0446	1.89	PIP4K2A,PLCB3,PPP1R12A,PPP3CA,PRUNE1,RASA1,TNS3
Semaphorin Signaling in Neurons	1.73	0.0667	NA	ITGB1,MET,RAC2,RHOB
Retinoate Biosynthesis I	1.71	0.0882	NA	ALDH1A1,ALDH1A3,DHRS3
Fatty Acid Activation	1.71	0.154	NA	ACSL1,ACSL4
Urate Biosynthesis/Inosine 5'-phosphate Degradation	1.71	0.154	NA	IMPDH2,NT5E
Gap Junction Signaling	1.71	0.0404	NA	ACTG1,CAV1,DBN1,PLCB3,PPP3CA,SGSM3,TUBB3,TUBB6
Induction of Apoptosis by HIV1	1.71	0.0656	0	FADD,FAS,SLC25A4,XIAP
PTEN Signaling	1.69	0.0476	-1.633	BCAR1,IGF2R,ITGA3,ITGB1,RAC2,SYNJ2
CXCR4 Signaling	1.63	0.0419	1.342	BCAR1,GNG12,JUN,PLCB3,PXN,RAC2,RHOB
Semaphorin Neuronal Repulsive Signaling Pathway	1.63	0.0462	-0.816	CD44,ITGA3,ITGB1,MAP2K3,NRP2,PPP1R12A
p53 Signaling	1.6	0.051	NA	ATR,FAS,JUN,PCNA,PML
Salvage Pathways of Pyrimidine Ribonucleotides	1.6	0.051	2.236	AK4,MAP2K3,NME1,NME7,PKN1
Mismatch Repair in Eukaryotes	1.53	0.125	NA	PCNA,RFC4
Glutaryl-CoA Degradation	1.53	0.125	NA	CYP2S1,HADH
PI3K/AKT Signaling	1.53	0.04	1.89	CDC37,EIF4E,HSP90AB1,ITGA3,ITGB1,RHEB,SYNJ2
γ-linolenate Biosynthesis II (Animals)	1.49	0.118	NA	ACSL1,ACSL4
Mitochondrial L-carnitine Shuttle Pathway	1.49	0.118	NA	ACSL1,ACSL4
Histamine Degradation	1.49	0.118	NA	ALDH1A1,ALDH1A3
Acute Phase Response Signaling	1.48	0.0391	2.236	HP,HPX,ITIH4,JUN,MAP2K3,SAA1,TAB1
Guanine and Guanosine Salvage I	1.47	0.5	NA	HPRT1
Spermine Biosynthesis	1.47	0.5	NA	SMS
Glutamine Degradation I	1.47	0.5	NA	GLS
Pyrimidine Ribonucleotides Interconversion	1.47	0.0714	NA	AK4,NME1,NME7
CDK5 Signaling	1.44	0.0463	NA	ITGA3,ITGA6,ITGB1,PPP1R12A,PPP1R3D
Purine Nucleotides Degradation II (Aerobic)	1.44	0.111	NA	IMPDH2,NT5E
Hypoxia Signaling in the Cardiovascular System	1.44	0.0541	NA	HSP90AB1,JUN,UBE2E2,UBE2O
Pyrimidine Ribonucleotides De Novo Biosynthesis	1.42	0.0682	NA	AK4,NME1,NME7
Oxidative Phosphorylation	1.42	0.0459	-2.236	COX4I1,COX5A,COX6C,COX7A2,MT-CO2
iNOS Signaling	1.4	0.0667	NA	HMGA1,JUN,TAB1
HGF Signaling	1.4	0.045	2.236	ITGA3,ITGB1,JUN,MET,PXN
Granzyme A Signaling	1.39	0.105	NA	H1-3,NME1
DNA damage-induced 14-3-3σ Signaling	1.39	0.105	NA	ATR,CCNB1
Rac Signaling	1.38	0.0446	2.236	CD44,ITGA3,ITGB1,JUN,PIP4K2B
Xenobiotic Metabolism CAR Signaling Pathway	1.38	0.037	-1.134	ALDH1A1,ALDH1A3,ALDH5A1,GSTP1,HSP90AB1,MAP2K3,MGST2
Protein Ubiquitination Pathway	1.37	0.033	NA	DNAJC9,HSP90AB1,PSMC1,PSMC2,SMURF2,UBE2E2,UBE2O,USP14,XIAP
Fatty Acid α-oxidation	1.35	0.1	NA	ALDH1A1,ALDH1A3
Senescence Pathway	1.35	0.0327	2.333	ATR,CCNB1,EIF4E,JUN,MAP2K3,MAPKAPK3,PML,PPP3CA,SAA1
Putrescine Degradation III	1.32	0.0952	NA	ALDH1A1,ALDH1A3
Role of Tissue Factor in Cancer	1.31	0.0427	NA	EIF4E,FRK,ITGA3,ITGA6,ITGB1
3-phosphoinositide Degradation	1.31	0.0385	1.633	PPP1R12A,PPP3CA,PRUNE1,RASA1,SYNJ2,TNS3
Role of PKR in Interferon Induction and Antiviral Response	1.31	0.0427	1.342	FADD,FAS,HSP90AB1,JUN,MAP2K3
Uracil Degradation II (Reductive)	1.3	0.333	NA	DPYD
Diphthamide Biosynthesis	1.3	0.333	NA	DPH5
5-aminoimidazole Ribonucleotide Biosynthesis I	1.3	0.333	NA	PPAT
D-glucuronate Degradation I	1.3	0.333	NA	CRYL1
Methionine Salvage II (Mammalian)	1.3	0.333	NA	MTR
Inosine-5'-phosphate Biosynthesis II	1.3	0.333	NA	PAICS
Thymine Degradation	1.3	0.333	NA	DPYD
4-aminobutyrate Degradation I	1.3	0.333	NA	ALDH5A1

## Sheet: LUSC1 vs. LUSC2_Proteome
ID	Symbol	Entrez Gene Name	H/M	Expr q-val	Expr Log2FC	Location	Type(s)	Drug(s)
AAR2	AAR2	AAR2 splicing factor	H	0.0108	0.573	Other	other
AASDHPPT	AASDHPPT	aminoadipate-semialdehyde dehydrogenase-phosphopantetheinyl transferase	H	0.0163	0.763	Cytoplasm	enzyme
ABCF1	ABCF1	ATP binding cassette subfamily F member 1	H	0.00413	0.509	Cytoplasm	transporter
ABT1	ABT1	activator of basal transcription 1	H	0.0111	0.549	Nucleus	transcription regulator
ACAA2	ACAA2	acetyl-CoA acyltransferase 2	H	0.0116	1.656	Cytoplasm	enzyme
ACADM	ACADM	acyl-CoA dehydrogenase medium chain	H	0.0162	0.919	Cytoplasm	enzyme
ACIN1	ACIN1	apoptotic chromatin condensation inducer 1	H	0.000571	0.581	Nucleus	enzyme
ACP1	ACP1	acid phosphatase 1	H	0.00917	0.508	Cytoplasm	phosphatase
ACP2	ACP2	acid phosphatase 2, lysosomal	H	0.0224	0.675	Cytoplasm	phosphatase
ACTL6A	ACTL6A	actin like 6A	H	0.0272	0.417	Nucleus	other
ADAR	ADAR	adenosine deaminase RNA specific	H	0.00659	0.546	Nucleus	enzyme
ADH7	ADH7	alcohol dehydrogenase 7 (class IV), mu or sigma polypeptide	H	0.000308	-2.941	Cytoplasm	enzyme
ADNP	ADNP	activity dependent neuroprotector homeobox	H	0.0251	0.468	Nucleus	transcription regulator
ADO	ADO	2-aminoethanethiol dioxygenase	H	0.0313	0.483	Cytoplasm	enzyme
ADRM1	ADRM1	adhesion regulating molecule 1	H	0.0014	0.493	Plasma Membrane	other
AHNAK	AHNAK	AHNAK nucleoprotein	H	0.0103	-0.812	Nucleus	other
AHNAK2	AHNAK2	AHNAK nucleoprotein 2	H	0.00759	-1.183	Cytoplasm	other
AIDA	AIDA	axin interactor, dorsalization associated	H	0.00882	0.472	Cytoplasm	other
AIFM1	AIFM1	apoptosis inducing factor mitochondria associated 1	H	0.0221	0.478	Cytoplasm	enzyme
AIMP1	AIMP1	aminoacyl tRNA synthetase complex interacting multifunctional protein 1	H	0.0109	0.372	Extracellular Space	cytokine
AIMP2	AIMP2	aminoacyl tRNA synthetase complex interacting multifunctional protein 2	H	0.024	0.341	Plasma Membrane	other
AIP	AIP	aryl hydrocarbon receptor interacting protein	H	0.00267	0.601	Nucleus	transcription regulator
AK2	AK2	adenylate kinase 2	H	0.0355	0.49	Cytoplasm	kinase
AKAP17A	AKAP17A	A-kinase anchoring protein 17A	H	0.0184	0.855	Nucleus	other
AKAP8	AKAP8	A-kinase anchoring protein 8	H	0.0218	0.442	Nucleus	other
AKAP8L	AKAP8L	A-kinase anchoring protein 8 like	H	0.00418	0.652	Nucleus	other
AKAP9	AKAP9	A-kinase anchoring protein 9	H	0.000658	0.591	Cytoplasm	other
COL14A1	COL14A1	collagen type XIV alpha 1 chain	H	0.0192	1.807	Extracellular Space	other	collagenase clostridium histolyticum
Akr1b7	Akr1b7	aldo-keto reductase family 1, member B7	M	0.00235	-3.065	Cytoplasm	enzyme
AKR1C2	AKR1C1/AKR1C2	aldo-keto reductase family 1 member C2	H	0.00687	-2.241	Cytoplasm	enzyme
AKR1C1	AKR1C1/AKR1C2	aldo-keto reductase family 1 member C2	H	0.0124	-2.378	Cytoplasm	enzyme
SIRT1	SIRT1	sirtuin 1	H	0.000377	1.247	Nucleus	transcription regulator	SIRT1 inhibitor III
ALDH18A1	ALDH18A1	aldehyde dehydrogenase 18 family member A1	H	0.000862	0.784	Cytoplasm	kinase
CDH2	CDH2	cadherin 2	HM	0.0477	1.164	Plasma Membrane	other	N-ac-CHAVC-NH2
ALDH3A1	ALDH3A1	aldehyde dehydrogenase 3 family member A1	H	0.0278	-2.773	Cytoplasm	enzyme
ALG1	ALG1	ALG1 chitobiosyldiphosphodolichol beta-mannosyltransferase	H	0.039	0.625	Cytoplasm	enzyme
ALG9	ALG9	ALG9 alpha-1,2-mannosyltransferase	H	0.00136	0.815	Cytoplasm	enzyme
ALYREF	ALYREF	Aly/REF export factor	H	0.0263	0.421	Nucleus	transcription regulator
AMPD2	AMPD2	adenosine monophosphate deaminase 2	H	0.00697	0.645	Cytoplasm	enzyme
ANAPC5	ANAPC5	anaphase promoting complex subunit 5	H	0.0342	0.362	Nucleus	other
ANK2	ANK2	ankyrin 2	H	0.039	0.826	Plasma Membrane	other
ANKFY1	ANKFY1	ankyrin repeat and FYVE domain containing 1	H	0.0102	0.386	Cytoplasm	transcription regulator
ANKZF1	ANKZF1	ankyrin repeat and zinc finger peptidyl tRNA hydrolase 1	H	0.0168	0.616	Nucleus	transcription regulator
ANP32B	ANP32B	acidic nuclear phosphoprotein 32 family member B	H	0.0355	0.647	Nucleus	other
TOP2A	TOP2A	DNA topoisomerase II alpha	H	0.00105	1.029	Nucleus	enzyme	bortezomib/doxorubicin, daunorubicin/tretinoin, idarubicin, cladribine/cytarabine/filgrastim/idarubicin/plerixafor, cisplatin/doxorubicin/methotrexate, cytarabine/idarubicin, cytarabine/daunorubicin, cytarabine/doxorubicin, cyclophosphamide/epirubicin, doxorubicin/paclitaxel, fludarabine phosphate/mitoxantrone/rituximab, novobiocin, bevacizumab/etoposide, cytarabine/methotrexate/mitoxantrone, cyc…
ANXA2	ANXA2	annexin A2	H	0.000902	-0.951	Plasma Membrane	other
ANXA6	ANXA6	annexin A6	H	0.0376	0.823	Plasma Membrane	ion channel
ANXA8	ANXA8/ANXA8L1	annexin A8 like 1	H	0.00197	-2.153	Plasma Membrane	other
ANXA8L1	ANXA8/ANXA8L1	annexin A8 like 1	H	0	-2.6	Plasma Membrane	other
AP2A2	AP2A2	adaptor related protein complex 2 subunit alpha 2	H	0.0361	0.539	Cytoplasm	transporter
APBA1	APBA1	amyloid beta precursor protein binding family A member 1	HM	0.0147	-1.384	Cytoplasm	transporter
TYMS	TYMS	thymidylate synthetase	H	0.00686	0.953	Nucleus	enzyme	pemetrexed, capecitabine/temozolomide, cyclophosphamide/epirubicin/5-fluorouracil/paclitaxel, BGC945, 5-fluorouracil/irinotecan/oxaliplatin, capecitabine/cetuximab/irinotecan, tegafur, capecitabine/irinotecan/oxaliplatin, trimethoprim, docetaxel/5-fluorouracil, cetuximab/gimeracil/irinotecan/oxonic acid/tegafur, floxuridine, gimeracil/irinotecan/oxonic acid/tegafur, cyclophosphamide/docetaxel/epi…
API5	API5	apoptosis inhibitor 5	H	0.00219	0.463	Cytoplasm	other
AQR	AQR	aquarius intron-binding spliceosomal factor	H	0.0265	0.368	Nucleus	other
ARCN1	ARCN1	archain 1	H	0.0235	0.385	Cytoplasm	other
ARFGAP2	ARFGAP2	ADP ribosylation factor GTPase activating protein 2	H	0.00542	0.463	Nucleus	other
ARHGAP12	ARHGAP12	Rho GTPase activating protein 12	HM	0.0187	0.538	Cytoplasm	other
ARHGEF2	ARHGEF2	Rho/Rac guanine nucleotide exchange factor 2	H	0.00216	0.887	Cytoplasm	other
ARID1B	ARID1B	AT-rich interaction domain 1B	H	0.00635	0.737	Nucleus	transcription regulator
ARID4B	ARID4B	AT-rich interaction domain 4B	H	0.00634	0.566	Nucleus	transcription regulator
ARIH2	ARIH2	ariadne RBR E3 ubiquitin protein ligase 2	HM	0.0251	0.506	Nucleus	enzyme
ARL2	ARL2	ADP ribosylation factor like GTPase 2	H	0.035	0.49	Cytoplasm	enzyme
ARL3	ARL3	ADP ribosylation factor like GTPase 3	H	0.00324	0.802	Cytoplasm	enzyme
ARL6IP4	ARL6IP4	ADP ribosylation factor like GTPase 6 interacting protein 4	H	0.0098	0.648	Nucleus	other
ARMC1	ARMC1	armadillo repeat containing 1	HM	0.00835	0.52	Cytoplasm	other
ARMC6	ARMC6	armadillo repeat containing 6	H	0.00416	0.543	Cytoplasm	other
ASPSCR1	ASPSCR1	ASPSCR1 tether for SLC2A4, UBX domain containing	H	0.0278	0.432	Cytoplasm	other
ATAD2	ATAD2	ATPase family AAA domain containing 2	H	0.0111	0.701	Nucleus	enzyme
ATAD3A	ATAD3A	ATPase family AAA domain containing 3A	H	0.00446	0.576	Cytoplasm	other
ATE1	ATE1	arginyltransferase 1	H	0.00857	0.722	Nucleus	enzyme
ATF7IP	ATF7IP	activating transcription factor 7 interacting protein	H	0.00289	0.725	Nucleus	transcription regulator
BRD3	BRD3	bromodomain containing 3	H	0.000586	0.949	Nucleus	kinase	BI 894999
ATP11B	ATP11B	ATPase phospholipid transporting 11B (putative)	H	0.024	-0.696	Plasma Membrane	transporter
ATP6V1D	ATP6V1D	ATPase H+ transporting V1 subunit D	H	0.0187	0.501	Cytoplasm	transporter
ATRX	ATRX	ATRX chromatin remodeler	H	0.00365	0.609	Nucleus	transcription regulator
ATXN2	ATXN2	ataxin 2	H	0.0103	0.49	Nucleus	other
ATXN2L	ATXN2L	ataxin 2 like	H	0.000642	0.591	Nucleus	other
ATXN7L3B	ATXN7L3B	ataxin 7 like 3B	HM	0.0195	0.654	Cytoplasm	other
AVL9	AVL9	AVL9 cell migration associated	HM	0.0148	0.553	Other	other
BAG6	BAG6	BAG cochaperone 6	H	0.00375	0.503	Nucleus	enzyme
BAZ1B	BAZ1B	bromodomain adjacent to zinc finger domain 1B	H	0.00285	0.665	Nucleus	transcription regulator
BCAS2	BCAS2	BCAS2 pre-mRNA processing factor	HM	0.0182	0.577	Nucleus	other
BCAT2	BCAT2	branched chain amino acid transaminase 2	H	0.0339	0.663	Cytoplasm	enzyme
BCCIP	BCCIP	BRCA2 and CDKN1A interacting protein	H	0.00168	0.635	Nucleus	other
BCDIN3D	BCDIN3D	BCDIN3 domain containing RNA methyltransferase	H	0.00488	0.955	Cytoplasm	enzyme
BCKDHB	BCKDHB	branched chain keto acid dehydrogenase E1 subunit beta	H	0.0464	0.528	Cytoplasm	enzyme
BCKDK	BCKDK	branched chain keto acid dehydrogenase kinase	H	0.0218	0.588	Cytoplasm	kinase
BCLAF1	BCLAF1	BCL2 associated transcription factor 1	H	0.000364	0.692	Nucleus	transcription regulator
BEND3	BEND3	BEN domain containing 3	H	0.00812	0.707	Nucleus	other
BLVRB	BLVRB	biliverdin reductase B	H	0.0111	-1.139	Cytoplasm	enzyme
BMP1	BMP1	bone morphogenetic protein 1	HM	0.045	-0.681	Extracellular Space	peptidase
BMS1	BMS1	BMS1 ribosome biogenesis factor	H	0.0197	0.46	Nucleus	other
BNIP1	BNIP1	BCL2 interacting protein 1	H	0.0304	0.551	Cytoplasm	transporter
BPTF	BPTF	bromodomain PHD finger transcription factor	H	0.0376	0.396	Nucleus	transcription regulator
BRAT1	BRAT1	BRCA1 associated ATM activator 1	H	0.0283	0.449	Nucleus	other
CDK1	CDK1	cyclin dependent kinase 1	H	0.0177	0.892	Nucleus	kinase	AZD5438, SB-1317, alvocidib, AG 024322, milciclib, riviciclib, roniciclib, dinaciclib
Brd4	Brd4	bromodomain containing 4	M	0.0223	0.869	Nucleus	kinase
BRD8	BRD8	bromodomain containing 8	H	0.0231	0.409	Nucleus	transcription regulator
BRD9	BRD9	bromodomain containing 9	H	0.0268	0.934	Nucleus	other
BUB3	BUB3	BUB3 mitotic checkpoint protein	HM	0.0125	0.392	Nucleus	other
BUD13	BUD13	BUD13 homolog	HM	0.00498	0.61	Nucleus	other
BUD23	BUD23	BUD23 rRNA methyltransferase and ribosome maturation factor	H	0.0284	0.892	Nucleus	enzyme
BYSL	BYSL	bystin like	H	0.00473	0.564	Nucleus	other
C1orf35	C1orf35	chromosome 1 open reading frame 35	H	0.011	0.498	Other	other
CABIN1	CABIN1	calcineurin binding protein 1	H	0.0379	0.552	Nucleus	other
CACYBP	CACYBP	calcyclin binding protein	H	0.0177	0.585	Nucleus	other
CAD	CAD	carbamoyl-phosphate synthetase 2, aspartate transcarbamylase, and dihydroorotase	H	0.0104	0.493	Cytoplasm	enzyme
CADM1	CADM1	cell adhesion molecule 1	HM	0.00733	1.598	Plasma Membrane	other
CALML3	CALML3	calmodulin like 3	H	0.0237	-1.614	Cytoplasm	other
CALR	CALR	calreticulin	H	0.0262	0.588	Cytoplasm	transcription regulator
CAMSAP1	CAMSAP1	calmodulin regulated spectrin associated protein 1	H	0.0379	0.547	Cytoplasm	other
CANT1	CANT1	calcium activated nucleotidase 1	H	0.00487	0.641	Extracellular Space	enzyme
CANX	CANX	calnexin	H	0.0136	0.589	Cytoplasm	other
PARP1	PARP1	poly(ADP-ribose) polymerase 1	H	0.00313	0.882	Nucleus	enzyme	talazoparib, SC10914, olaparib, ABT-767, rucaparib, [18F]fluorthanatrace, INO-1001, simmiparib, veliparib, poly ADP ribose polymerase 1 inhibitor, CEP-9722, niraparib, 2X-121, senaparib, fluzoparib
CAPRIN1	CAPRIN1	cell cycle associated protein 1	H	0.00137	0.528	Plasma Membrane	other
CAPZA1	CAPZA1	capping actin protein of muscle Z-line subunit alpha 1	H	0.00504	0.493	Cytoplasm	other
CASKIN2	CASKIN2	CASK interacting protein 2	H	0.03	0.399	Cytoplasm	other
CASP2	CASP2	caspase 2	H	0.0261	0.651	Cytoplasm	peptidase
CBR1	CBR1	carbonyl reductase 1	H	0.0476	-1.338	Cytoplasm	enzyme
CBR3	CBR3	carbonyl reductase 3	H	0.0147	-1.426	Cytoplasm	enzyme
CBX3	CBX3	chromobox 3	HM	0.00688	0.606	Nucleus	transcription regulator
CBX5	CBX5	chromobox 5	H	0.000308	1.238	Nucleus	transcription regulator
CBX8	CBX8	chromobox 8	H	0.0222	0.531	Nucleus	other
CCAR1	CCAR1	cell division cycle and apoptosis regulator 1	H	0.000744	0.555	Nucleus	transcription regulator
CCAR2	CCAR2	cell cycle and apoptosis regulator 2	H	0.00404	0.645	Cytoplasm	peptidase
CCDC124	CCDC124	coiled-coil domain containing 124	H	0.0177	0.456	Other	other
CCDC88A	CCDC88A	coiled-coil domain containing 88A	H	0.0369	0.496	Cytoplasm	other
CCNB1	CCNB1	cyclin B1	H	0.0168	0.916	Cytoplasm	kinase
CCS	CCS	copper chaperone for superoxide dismutase	H	0.00747	0.604	Cytoplasm	enzyme
CCT2	CCT2	chaperonin containing TCP1 subunit 2	H	0.00418	0.462	Cytoplasm	kinase
CCT3	CCT3	chaperonin containing TCP1 subunit 3	H	0.00113	0.469	Cytoplasm	other
CCT4	CCT4	chaperonin containing TCP1 subunit 4	H	0.0018	0.48	Cytoplasm	other
CCT5	CCT5	chaperonin containing TCP1 subunit 5	H	0.00322	0.456	Cytoplasm	other
CCT6A	CCT6A	chaperonin containing TCP1 subunit 6A	H	0.00346	0.482	Cytoplasm	other
CCT7	CCT7	chaperonin containing TCP1 subunit 7	H	0.0017	0.475	Cytoplasm	other
CCT8	CCT8	chaperonin containing TCP1 subunit 8	H	0.00127	0.476	Cytoplasm	enzyme
CD2AP	CD2AP	CD2 associated protein	H	0.0328	0.491	Cytoplasm	other
CD3EAP	CD3EAP	CD3e molecule associated protein	H	0.00363	0.658	Nucleus	other
PPAT	PPAT	phosphoribosyl pyrophosphate amidotransferase	H	0.000842	0.862	Cytoplasm	enzyme	6-mercaptopurine/prednisone/thioguanine, L-asparaginase/cyclophosphamide/cytarabine/daunorubicin/6-mercaptopurine/prednisone/vincristine, cytarabine/daunorubicin/thioguanine, cyclophosphamide/cytarabine/6-mercaptopurine, cytarabine/thioguanine, 6-mercaptopurine, thioguanine, 6-mercaptopurine/vincristine, amidophosphoribosyltransferase inhibitor, hydroxyurea/6-mercaptopurine, azathioprine, 6-merca…
CDC34	CDC34	cell division cycle 34, ubiqiutin conjugating enzyme	HM	0.00641	1.027	Nucleus	enzyme
CDC40	CDC40	cell division cycle 40	HM	0.00695	0.57	Nucleus	other
CDC5L	CDC5L	cell division cycle 5 like	H	0.000667	0.596	Nucleus	transcription regulator
CDC73	CDC73	cell division cycle 73	HM	0.0162	0.427	Nucleus	other
CDCA8	CDCA8	cell division cycle associated 8	H	0.0164	0.816	Nucleus	other
POLD1	POLD1	DNA polymerase delta 1, catalytic subunit	H	0.000286	0.84	Nucleus	enzyme	entecavir, nelarabine, cytarabine/filgrastim/fludarabine phosphate/imatinib, cytarabine/fludarabine phosphate/oxaliplatin/rituximab, cytarabine/fludarabine phosphate, cytarabine/filgrastim/fludarabine phosphate, clofarabine/cyclophosphamide/etoposide/imatinib, trifluridine, cytarabine/dexamethasone, cytarabine/IFNA2B, cytarabine/gemtuzumab ozogamicin, clofarabine, cytarabine/daunorubicin, cytarab…
CTPS1	CTPS1	CTP synthase 1	H	0.000235	0.815	Nucleus	enzyme	cytidine triphosphate synthetase inhibitor
DUT	DUT	deoxyuridine triphosphatase	H	0.0172	0.807	Nucleus	enzyme	TAS-114
CDK11B	CDK11B	cyclin dependent kinase 11B	H	0.000707	0.544	Nucleus	kinase
CDK13	CDK13	cyclin dependent kinase 13	H	0.0261	0.539	Nucleus	kinase
CDK4	CDK4	cyclin dependent kinase 4	H	0.03	0.787	Nucleus	kinase	abemaciclib/anastrozole, fulvestrant/ribociclib, trilaciclib, abemaciclib, milciclib, exemestane/palbociclib, roniciclib, ribociclib/tamoxifen, cyclin dependent kinase 4 inhibitor, lerociclib, palbociclib, AG 024322, fulvestrant/palbociclib, riviciclib, HS-10342, voruciclib, FCN-437, abemaciclib/aromatase inhibitor, abemaciclib/exemestane, ribociclib, FLX925, FN-1501, anastrozole/ribociclib, ever…
POLA1	POLA1	DNA polymerase alpha 1, catalytic subunit	H	0.000857	0.786	Nucleus	enzyme	entecavir, clofarabine/filgrastim/idarubicin, cladribine/cytarabine/filgrastim/idarubicin/plerixafor, cladribine, cytarabine/fludarabine phosphate/oxaliplatin/rituximab, cytarabine/fludarabine phosphate, cytarabine/IFNA2B, cladribine/cytarabine/filgrastim/idarubicin, cytarabine/daunorubicin, cytarabine/etoposide/mitoxantrone, cytarabine/dasatinib/filgrastim/fludarabine phosphate, cladribine/recom…
CELF1	CELF1	CUGBP Elav-like family member 1	H	0.00226	0.519	Cytoplasm	translation regulator
CENPC	CENPC	centromere protein C	H	0.0374	0.64	Nucleus	other
CEP170	CEP170	centrosomal protein 170	H	0.000852	0.691	Nucleus	other
CERS3	CERS3	ceramide synthase 3	H	0.0361	-1.834	Nucleus	transcription regulator
CES1	CES1	carboxylesterase 1	H	0.00786	-3.097	Cytoplasm	enzyme
CFAP298	CFAP298	cilia and flagella associated protein 298	H	0.0228	0.541	Cytoplasm	other
CFL1	CFL1	cofilin 1	H	0.00445	0.526	Nucleus	other
CHAMP1	CHAMP1	chromosome alignment maintaining phosphoprotein 1	H	0.00334	0.653	Nucleus	other
CHCHD3	CHCHD3	coiled-coil-helix-coiled-coil-helix domain containing 3	H	0.0361	0.412	Cytoplasm	transcription regulator
CHD2	CHD2	chromodomain helicase DNA binding protein 2	H	0.028	0.301	Nucleus	enzyme
CHD3	CHD3	chromodomain helicase DNA binding protein 3	H	0.0106	0.808	Nucleus	enzyme
CHD4	CHD4	chromodomain helicase DNA binding protein 4	H	0.000624	0.558	Nucleus	enzyme
CHD8	CHD8	chromodomain helicase DNA binding protein 8	HM	0.00575	0.56	Nucleus	enzyme
CHDH	CHDH	choline dehydrogenase	H	0.0414	0.934	Cytoplasm	enzyme
CHERP	CHERP	calcium homeostasis endoplasmic reticulum protein	H	0.00849	0.519	Cytoplasm	other
CHGA	CHGA	chromogranin A	H	0.0382	1.806	Cytoplasm	other
CHID1	CHID1	chitinase domain containing 1	H	0.00105	0.816	Extracellular Space	other
CHML	CHML	CHM like Rab escort protein	H	0.0146	0.703	Cytoplasm	enzyme
CHMP6	CHMP6	charged multivesicular body protein 6	HM	0.00901	0.657	Cytoplasm	other
CHMP7	CHMP7	charged multivesicular body protein 7	H	0.00609	0.72	Cytoplasm	other
CHORDC1	CHORDC1	cysteine and histidine rich domain containing 1	H	0.0215	0.561	Other	other
CHTF8	CHTF8	chromosome transmission fidelity factor 8	H	0.0498	0.825	Cytoplasm	other
CHTOP	CHTOP	chromatin target of PRMT1	H	0.00228	0.524	Nucleus	other
CIAO1	CIAO1	cytosolic iron-sulfur assembly component 1	H	0.00888	0.415	Nucleus	transcription regulator
CIAO3	CIAO3	cytosolic iron-sulfur assembly component 3	H	0.0365	0.436	Cytoplasm	other
CIRBP	CIRBP	cold inducible RNA binding protein	H	0.00622	0.943	Nucleus	translation regulator
CISD2	CISD2	CDGSH iron sulfur domain 2	H	0.0492	0.365	Cytoplasm	other
CIZ1	CIZ1	CDKN1A interacting zinc finger protein 1	H	0.0411	0.57	Nucleus	transporter
CKAP5	CKAP5	cytoskeleton associated protein 5	H	0.000811	0.562	Nucleus	transcription regulator
CKB	CKB	creatine kinase B	H	0.0105	1.738	Cytoplasm	kinase
Ckb	CKB	creatine kinase B	M	0.0388	1.005	Cytoplasm	kinase
CLASP1	CLASP1	cytoplasmic linker associated protein 1	H	0.0154	0.407	Cytoplasm	other
CLASP2	CLASP2	cytoplasmic linker associated protein 2	H	0.000557	0.576	Cytoplasm	other
CLASRP	CLASRP	CLK4 associating serine/arginine rich protein	HM	0.0304	0.576	Nucleus	other
CLCA2	CLCA2	chloride channel accessory 2	H	0.033	-1.355	Plasma Membrane	ion channel
CLIC4	CLIC4	chloride intracellular channel 4	H	0.00987	0.71	Plasma Membrane	ion channel
CLPTM1L	CLPTM1L	CLPTM1 like	H	0.0477	0.545	Other	other
CNNM3	CNNM3	cyclin and CBS domain divalent metal cation transport mediator 3	H	0.0194	0.546	Other	other
CNOT11	CNOT11	CCR4-NOT transcription complex subunit 11	H	0.0413	0.326	Cytoplasm	other
CNOT9	CNOT9	CCR4-NOT transcription complex subunit 9	HM	0.0228	0.446	Cytoplasm	other
COA7	COA7	cytochrome c oxidase assembly factor 7 (putative)	H	0.0353	0.67	Cytoplasm	other
HDAC2	HDAC2	histone deacetylase 2	HM	0.00138	0.776	Nucleus	transcription regulator	theophylline, trametinib/vorinostat, belinostat, domatinostat, vorinostat, histone deacetylase class II inhibitors, pyroxamide, chidamide, bortezomib/vorinostat, tributyrin
COPA	COPA	COPI coat complex subunit alpha	H	0.0236	0.356	Cytoplasm	transporter
COPB1	COPB1	COPI coat complex subunit beta 1	H	0.0278	0.377	Cytoplasm	transporter
COPG2	COPG2	COPI coat complex subunit gamma 2	H	0.00995	0.496	Cytoplasm	transporter
COPS2	COPS2	COP9 signalosome subunit 2	HM	0.0112	0.358	Cytoplasm	other
COPS3	COPS3	COP9 signalosome subunit 3	HM	0.0321	0.261	Cytoplasm	other
COPS4	COPS4	COP9 signalosome subunit 4	H	0.0117	0.316	Cytoplasm	peptidase
COPS5	COPS5	COP9 signalosome subunit 5	HM	0.0164	0.27	Nucleus	transcription regulator
COPS6	COPS6	COP9 signalosome subunit 6	HM	0.0191	0.287	Nucleus	other
COPS7B	COPS7B	COP9 signalosome subunit 7B	H	0.000701	0.716	Cytoplasm	other
COPS8	COPS8	COP9 signalosome subunit 8	H	0.0124	0.411	Nucleus	other
COQ8A	COQ8A	coenzyme Q8A	H	0.0241	0.91	Cytoplasm	kinase
CORO7	CORO7/CORO7-PAM16	coronin 7	H	0.00734	0.967	Cytoplasm	other
CPE	CPE	carboxypeptidase E	HM	0.0428	1.398	Cytoplasm	peptidase
CPSF1	CPSF1	cleavage and polyadenylation specific factor 1	H	0.000613	0.592	Nucleus	other
CPSF3	CPSF3	cleavage and polyadenylation specific factor 3	H	0.00256	0.442	Nucleus	enzyme
CPSF4	CPSF4	cleavage and polyadenylation specific factor 4	H	0.00113	0.506	Nucleus	other
CPSF6	CPSF6	cleavage and polyadenylation specific factor 6	H	0.000667	0.515	Nucleus	other
CREB1	CREB1	cAMP responsive element binding protein 1	HM	0.00148	0.472	Nucleus	transcription regulator
CRNKL1	CRNKL1	crooked neck pre-mRNA splicing factor 1	H	0.00469	0.474	Nucleus	other
CRYZ	CRYZ	crystallin zeta	H	0.034	0.622	Cytoplasm	enzyme
CSDE1	CSDE1	cold shock domain containing E1	H	0.00257	0.532	Cytoplasm	enzyme
CSNK1A1	CSNK1A1	casein kinase 1 alpha 1	HM	0.00446	-0.627	Cytoplasm	kinase
CSTA	CSTA	cystatin A	H	0.000648	-2.382	Cytoplasm	other
CSTB	CSTB	cystatin B	H	0.000731	-1.484	Cytoplasm	peptidase
CSTF1	CSTF1	cleavage stimulation factor subunit 1	H	0.0241	0.344	Nucleus	other
CSTF2	CSTF2	cleavage stimulation factor subunit 2	H	0.0245	0.421	Nucleus	other
CSTF2T	CSTF2T	cleavage stimulation factor subunit 2 tau variant	H	0.0336	0.686	Nucleus	other
CTBP1	CTBP1	C-terminal binding protein 1	H	0.0243	0.439	Nucleus	enzyme
CTCF	CTCF	CCCTC-binding factor	H	0.00259	0.556	Nucleus	transcription regulator
CTH	CTH	cystathionine gamma-lyase	H	0.0359	1.127	Cytoplasm	enzyme
CTNNBL1	CTNNBL1	catenin beta like 1	H	0.000273	0.622	Nucleus	other
RRM1	RRM1	ribonucleotide reductase catalytic subunit M1	H	0.0187	0.771	Nucleus	enzyme	L-asparaginase/gemcitabine/oxaliplatin, alemtuzumab/cyclophosphamide/fludarabine phosphate/rituximab, cyclophosphamide/fludarabine phosphate, ribonucleotide reductase inhibitor, cetuximab/gemcitabine, clofarabine/filgrastim/idarubicin, docetaxel/gemcitabine/vincristine, cladribine/cytarabine/filgrastim/idarubicin/plerixafor, cladribine, cytarabine/fludarabine phosphate/oxaliplatin/rituximab, gemc…
CTPS2	CTPS2	CTP synthase 2	H	0.0201	0.635	Cytoplasm	enzyme
CUL2	CUL2	cullin 2	H	0.0104	0.372	Nucleus	enzyme
CUL3	CUL3	cullin 3	H	0.0293	0.345	Nucleus	enzyme
CWC27	CWC27	CWC27 spliceosome associated cyclophilin	H	0.028	0.429	Nucleus	enzyme
CWF19L1	CWF19L1	CWF19 like cell cycle control factor 1	H	0.0118	0.502	Other	other
CYP2S1	CYP2S1	cytochrome P450 family 2 subfamily S member 1	H	0.00256	-1.403	Cytoplasm	enzyme
CYP4F11	CYP4F11	cytochrome P450 family 4 subfamily F member 11	H	0.0109	-2.28	Cytoplasm	enzyme
CYP4F3	CYP4F3	cytochrome P450 family 4 subfamily F member 3	H	0.0133	-1.694	Cytoplasm	enzyme
DARS1	DARS1	aspartyl-tRNA synthetase 1	H	0.00253	0.388	Cytoplasm	enzyme
DAXX	DAXX	death domain associated protein	H	0.00425	0.691	Nucleus	transcription regulator
DAZAP1	DAZAP1	DAZ associated protein 1	H	0.0109	0.368	Other	other
DBN1	DBN1	drebrin 1	H	0.00446	0.892	Cytoplasm	other
DCAF13	DCAF13	DDB1 and CUL4 associated factor 13	H	0.0433	0.374	Nucleus	other
TOP1	TOP1	DNA topoisomerase I	H	0.000444	0.77	Nucleus	enzyme	cyclophosphamide/topotecan/vincristine, topoisomerase I inhibitor, aflibercept/irinotecan, bevacizumab/topotecan, simmitecan, paclitaxel/topotecan, bevacizumab/capecitabine/irinotecan, irinotecan, ifosfamide/topotecan, bevacizumab/irinotecan/oxaliplatin, SN-38, bevacizumab/paclitaxel/topotecan, T 0128, belotecan, bevacizumab/irinotecan, 5-fluorouracil/irinotecan/oxaliplatin, capecitabine/cetuxima…
DCP1A	DCP1A	decapping mRNA 1A	H	0.0055	0.529	Nucleus	other
DCTN1	DCTN1	dynactin subunit 1	H	0.0106	0.336	Cytoplasm	other
DCTN2	DCTN2	dynactin subunit 2	H	0.0336	0.362	Cytoplasm	other
DDAH1	DDAH1	dimethylarginine dimethylaminohydrolase 1	H	0.00799	1.109	Cytoplasm	enzyme
DDB1	DDB1	damage specific DNA binding protein 1	H	0.00249	0.417	Nucleus	other
DDI2	DDI2	DNA damage inducible 1 homolog 2	H	0.0441	0.55	Plasma Membrane	transporter
DDX1	DDX1	DEAD-box helicase 1	H	0.0244	0.622	Nucleus	enzyme
DDX1	DDX1	DEAD-box helicase 1	H	0.00991	0.322	Nucleus	enzyme
DDX17	DDX17	DEAD-box helicase 17	HM	0.00398	0.494	Nucleus	enzyme
DDX19A	DDX19A	DEAD-box helicase 19A	H	0.0438	0.324	Nucleus	enzyme
DDX23	DDX23	DEAD-box helicase 23	H	0.000267	0.61	Nucleus	enzyme
DDX27	DDX27	DEAD-box helicase 27	H	0.0411	0.378	Nucleus	enzyme
DDX39B	DDX39B	DExD-box helicase 39B	H	0.000242	0.544	Nucleus	enzyme
DDX3X	DDX3X	DEAD-box helicase 3 X-linked	H	0.00292	0.37	Cytoplasm	enzyme
DDX41	DDX41	DEAD-box helicase 41	H	0.00201	0.538	Nucleus	enzyme
DDX42	DDX42	DEAD-box helicase 42	H	0.0103	0.395	Cytoplasm	enzyme
DDX46	DDX46	DEAD-box helicase 46	H	0.00025	0.565	Nucleus	enzyme
DDX47	DDX47	DEAD-box helicase 47	H	0.0353	0.569	Nucleus	enzyme
DDX5	DDX5	DEAD-box helicase 5	H	0.0102	0.533	Nucleus	enzyme
DDX5	DDX5	DEAD-box helicase 5	HM	0.00296	0.596	Nucleus	enzyme
DDX51	DDX51	DEAD-box helicase 51	H	0.0361	0.395	Other	enzyme
DDX54	DDX54	DEAD-box helicase 54	H	0.00879	0.548	Nucleus	transcription regulator
DDX56	DDX56	DEAD-box helicase 56	H	0.00998	0.484	Nucleus	enzyme
DEK	DEK	DEK proto-oncogene	H	0.00248	0.711	Nucleus	transcription regulator
DENND4C	DENND4C	DENN domain containing 4C	H	0.0357	0.724	Cytoplasm	other
DENR	DENR	density regulated re-initiation and release factor	H	0.023	0.363	Other	other
DFFA	DFFA	DNA fragmentation factor subunit alpha	H	0.00263	0.693	Nucleus	enzyme
DGKA	DGKA	diacylglycerol kinase alpha	H	0.000229	-1.373	Cytoplasm	kinase
CDK1	CDK1	cyclin dependent kinase 1	H	0.0178	0.769	Nucleus	kinase	AZD5438, SB-1317, alvocidib, AG 024322, milciclib, riviciclib, roniciclib, dinaciclib
DHRS3	DHRS3	dehydrogenase/reductase 3	HM	0.00554	-1.226	Cytoplasm	enzyme
DHX15	DHX15	DEAH-box helicase 15	HM	0.00137	0.508	Nucleus	enzyme
DHX30	DHX30	DExH-box helicase 30	H	0.000567	0.651	Nucleus	enzyme
DHX9	DHX9	DExH-box helicase 9	H	0.00387	0.537	Nucleus	enzyme
DIAPH1	DIAPH1	diaphanous related formin 1	H	0.00557	0.498	Plasma Membrane	other
DIAPH3	DIAPH3	diaphanous related formin 3	H	0.0189	1.544	Cytoplasm	enzyme
DIDO1	DIDO1	death inducer-obliterator 1	H	0.0247	0.416	Nucleus	other
DKC1	DKC1	dyskerin pseudouridine synthase 1	H	0.00289	0.479	Nucleus	enzyme
DLGAP5	DLGAP5	DLG associated protein 5	H	0.00229	0.789	Nucleus	other
DMAP1	DMAP1	DNA methyltransferase 1 associated protein 1	HM	0.0336	0.321	Nucleus	transcription regulator
DNAJC1	DNAJC1	DnaJ heat shock protein family (Hsp40) member C1	H	0.0101	0.629	Cytoplasm	other
DNAJC7	DNAJC7	DnaJ heat shock protein family (Hsp40) member C7	H	0.0352	0.435	Cytoplasm	other
DNAJC8	DNAJC8	DnaJ heat shock protein family (Hsp40) member C8	H	0.00284	0.628	Nucleus	other
DNAJC9	DNAJC9	DnaJ heat shock protein family (Hsp40) member C9	H	0.00132	0.811	Nucleus	other
PHKA2	PHKA2	phosphorylase kinase regulatory subunit alpha 2	H	0.0268	0.767	Cytoplasm	kinase	K-252
DPF2	DPF2	double PHD fingers 2	H	0.00475	0.527	Nucleus	transcription regulator
DPH2	DPH2	diphthamide biosynthesis 2	H	0.00354	0.682	Cytoplasm	enzyme
DPH5	DPH5	diphthamide biosynthesis 5	H	0.00322	0.695	Cytoplasm	enzyme
DPYSL2	DPYSL2	dihydropyrimidinase like 2	H	0.00673	0.943	Cytoplasm	enzyme
DPYSL4	DPYSL4	dihydropyrimidinase like 4	H	0.0359	0.748	Cytoplasm	enzyme
DRAP1	DRAP1	DR1 associated protein 1	H	0.00113	0.668	Nucleus	transcription regulator
DSC3	DSC3	desmocollin 3	H	0.00244	-1.659	Plasma Membrane	other
DSG3	DSG3	desmoglein 3	H	0.000675	-2.164	Plasma Membrane	other
DSN1	DSN1	DSN1 component of MIS12 kinetochore complex	H	0.0447	0.603	Nucleus	other
DTYMK	DTYMK	deoxythymidylate kinase	H	0.00289	0.635	Cytoplasm	kinase
APEX1	APEX1	apurinic/apyrimidinic endodeoxyribonuclease 1	H	0.00979	0.752	Nucleus	enzyme	E 3330, lucanthone
DYNLT1	DYNLT1	dynein light chain Tctex-type 1	H	0.0485	0.484	Cytoplasm	other
DYRK1A	DYRK1A	dual specificity tyrosine phosphorylation regulated kinase 1A	HM	0.0337	0.585	Nucleus	kinase
EARS2	EARS2	glutamyl-tRNA synthetase 2, mitochondrial	H	0.0253	0.44	Cytoplasm	enzyme
ECPAS	ECPAS	Ecm29 proteasome adaptor and scaffold	H	0.0122	0.727	Cytoplasm	other
EDC3	EDC3	enhancer of mRNA decapping 3	H	0.0245	0.477	Cytoplasm	enzyme
EDEM2	EDEM2	ER degradation enhancing alpha-mannosidase like protein 2	HM	0.0438	-1.139	Cytoplasm	enzyme
EEF1A1	EEF1A1	eukaryotic translation elongation factor 1 alpha 1	H	0.0251	0.315	Cytoplasm	translation regulator
EEF1AKNMT	EEF1AKNMT	eEF1A lysine and N-terminal methyltransferase	H	0.00389	0.663	Other	enzyme
EEF1E1	EEF1E1	eukaryotic translation elongation factor 1 epsilon 1	H	0.0182	0.609	Cytoplasm	translation regulator
KHDRBS1	KHDRBS1	KH RNA binding domain containing, signal transduction associated 1	H	0.0002	0.744	Nucleus	transcription regulator	CWP232291
EFHD1	EFHD1	EF-hand domain family member D1	H	0.0283	1.669	Cytoplasm	other
EFTUD2	EFTUD2	elongation factor Tu GTP binding domain containing 2	H	0.000847	0.426	Nucleus	enzyme
EIF1AX	EIF1AX	eukaryotic translation initiation factor 1A X-linked	HM	0.00535	0.5	Cytoplasm	translation regulator
EIF2B2	EIF2B2	eukaryotic translation initiation factor 2B subunit beta	H	0.0026	0.485	Cytoplasm	other
EIF2B3	EIF2B3	eukaryotic translation initiation factor 2B subunit gamma	H	0.00108	0.593	Cytoplasm	other
EIF2B4	EIF2B4	eukaryotic translation initiation factor 2B subunit delta	H	0.0302	0.403	Cytoplasm	other
EIF2B5	EIF2B5	eukaryotic translation initiation factor 2B subunit epsilon	H	0.0284	0.548	Cytoplasm	other
EIF2S2	EIF2S2	eukaryotic translation initiation factor 2 subunit beta	H	0.00562	0.375	Cytoplasm	translation regulator
EIF3A	EIF3A	eukaryotic translation initiation factor 3 subunit A	H	0.00104	0.39	Cytoplasm	other
EIF3B	EIF3B	eukaryotic translation initiation factor 3 subunit B	H	0.00878	0.503	Cytoplasm	translation regulator
EIF3C	EIF3C	eukaryotic translation initiation factor 3 subunit C	H	0.00697	0.36	Cytoplasm	translation regulator
EIF3D	EIF3D	eukaryotic translation initiation factor 3 subunit D	H	0.046	0.288	Cytoplasm	other
EIF3F	EIF3F	eukaryotic translation initiation factor 3 subunit F	HM	0.0372	0.322	Cytoplasm	translation regulator
EIF3G	EIF3G	eukaryotic translation initiation factor 3 subunit G	H	0.00403	0.425	Cytoplasm	other
EIF3H	EIF3H	eukaryotic translation initiation factor 3 subunit H	H	0.000747	0.437	Cytoplasm	other
EIF3I	EIF3I	eukaryotic translation initiation factor 3 subunit I	H	0.0258	0.288	Cytoplasm	translation regulator
EIF3L	EIF3L	eukaryotic translation initiation factor 3 subunit L	H	0.0018	0.378	Cytoplasm	other
EIF4A3	EIF4A3	eukaryotic translation initiation factor 4A3	H	0.000826	0.414	Nucleus	enzyme
EIF4B	EIF4B	eukaryotic translation initiation factor 4B	H	0.0148	0.427	Cytoplasm	translation regulator
EIF4G2	EIF4G2	eukaryotic translation initiation factor 4 gamma 2	H	0.00551	0.44	Cytoplasm	translation regulator
EIF5B	EIF5B	eukaryotic translation initiation factor 5B	H	0.0101	0.432	Cytoplasm	translation regulator
EIPR1	EIPR1	EARP complex and GARP complex interacting protein 1	H	0.0482	0.301	Cytoplasm	other
ELAVL1	ELAVL1	ELAV like RNA binding protein 1	H	0.0109	0.447	Cytoplasm	other
ELP1	ELP1	elongator complex protein 1	H	0.0183	0.486	Cytoplasm	other
EMD	EMD	emerin	H	0.0335	0.614	Nucleus	other
EMSY	EMSY	EMSY transcriptional repressor, BRCA2 interacting	H	0.000596	0.764	Nucleus	other
ENO1	ENO1	enolase 1	H	0.0112	0.512	Cytoplasm	enzyme
ENOPH1	ENOPH1	enolase-phosphatase 1	H	0.00297	0.7	Cytoplasm	enzyme
ENPP2	ENPP2	ectonucleotide pyrophosphatase/phosphodiesterase 2	H	0.018	3.661	Plasma Membrane	enzyme
EPB41	EPB41	erythrocyte membrane protein band 4.1	H	0.0195	0.69	Plasma Membrane	other
EPHX1	EPHX1	epoxide hydrolase 1	H	0.0237	-1.146	Cytoplasm	peptidase
EPM2AIP1	EPM2AIP1	EPM2A interacting protein 1	H	0.0365	0.767	Cytoplasm	other
EPRS1	EPRS1	glutamyl-prolyl-tRNA synthetase 1	H	0.0201	0.382	Cytoplasm	enzyme
EPS15L1	EPS15L1	epidermal growth factor receptor pathway substrate 15 like 1	H	0.0349	0.281	Plasma Membrane	other
EPS8	EPS8	epidermal growth factor receptor pathway substrate 8	H	0.0355	-0.91	Plasma Membrane	peptidase
ERCC4	ERCC4	ERCC excision repair 4, endonuclease catalytic subunit	H	0.0243	0.607	Nucleus	enzyme
ERGIC1	ERGIC1	endoplasmic reticulum-golgi intermediate compartment 1	H	0.0365	0.582	Cytoplasm	other
ERI3	ERI3	ERI1 exoribonuclease family member 3	HM	0.0411	0.416	Plasma Membrane	other
EVL	EVL	Enah/Vasp-like	H	0.0249	1.235	Plasma Membrane	other
EVPL	EVPL	envoplakin	H	0.000805	-1.381	Plasma Membrane	other
EXOSC1	EXOSC1	exosome component 1	H	0.00132	0.442	Nucleus	enzyme
EXOSC1	EXOSC1	exosome component 1	HM	0.0151	0.505	Nucleus	enzyme
EXOSC2	EXOSC2	exosome component 2	HM	0.0176	0.458	Nucleus	enzyme
EXOSC6	EXOSC6	exosome component 6	H	0.00752	0.483	Nucleus	other
EXOSC7	EXOSC7	exosome component 7	H	0.00352	0.396	Nucleus	enzyme
EXOSC8	EXOSC8	exosome component 8	H	0.00143	0.69	Nucleus	enzyme
EXOSC9	EXOSC9	exosome component 9	H	0.0042	0.508	Nucleus	enzyme
FAF1	FAF1	Fas associated factor 1	H	0.0106	0.569	Nucleus	other
FAF2	FAF2	Fas associated factor family member 2	H	0.0207	0.418	Cytoplasm	other
FAM114A2	FAM114A2	family with sequence similarity 114 member A2	H	0.0294	0.464	Other	other
FAM170B	FAM170B	family with sequence similarity 170 member B	HM	0.0287	1.039	Cytoplasm	other
FAM172A	FAM172A	family with sequence similarity 172 member A	H	0.0123	0.744	Cytoplasm	transcription regulator
FAM50A	FAM50A	family with sequence similarity 50 member A	HM	0.0294	0.71	Nucleus	other
FAM83B	FAM83B	family with sequence similarity 83 member B	H	0.033	-0.914	Cytoplasm	other
FAM83D	FAM83D	family with sequence similarity 83 member D	H	0.0343	0.76	Cytoplasm	other
FAM83H	FAM83H	family with sequence similarity 83 member H	H	0.00421	-0.978	Cytoplasm	other
FANCI	FANCI	FA complementation group I	H	0.0173	0.582	Nucleus	other
FAR1	FAR1	fatty acyl-CoA reductase 1	HM	0.0406	0.317	Cytoplasm	enzyme
FARSA	FARSA	phenylalanyl-tRNA synthetase subunit alpha	H	0.0109	0.505	Cytoplasm	enzyme
FARSB	FARSB	phenylalanyl-tRNA synthetase subunit beta	H	0.00981	0.421	Cytoplasm	enzyme
FEN1	FEN1	flap structure-specific endonuclease 1	H	0.00905	0.768	Nucleus	enzyme
FERMT2	FERMT2	fermitin family member 2	H	0.0106	1.341	Cytoplasm	other
FGFBP1	FGFBP1	fibroblast growth factor binding protein 1	H	0.0076	-1.637	Extracellular Space	other
FHIT	FHIT	fragile histidine triad diadenosine triphosphatase	H	0.0125	1.18	Cytoplasm	enzyme
FIP1L1	FIP1L1	factor interacting with PAPOLA and CPSF1	H	0	0.701	Nucleus	other
FKBP15	FKBP15	FKBP prolyl isomerase 15	H	0.017	0.425	Plasma Membrane	enzyme
FKBP9	FKBP9	FKBP prolyl isomerase 9	H	0.0158	0.9	Cytoplasm	enzyme
FMR1	FMR1	FMRP translational regulator 1	H	0.00256	0.621	Cytoplasm	translation regulator
FN3K	FN3K	fructosamine 3 kinase	H	0.0115	1.008	Cytoplasm	kinase
FN3KRP	FN3KRP	fructosamine 3 kinase related protein	H	0.0293	0.524	Cytoplasm	kinase
FNBP1L	FNBP1L	formin binding protein 1 like	HM	0.000949	0.969	Cytoplasm	other
FNBP4	FNBP4	formin binding protein 4	H	0.005	0.595	Nucleus	other
FNDC3A	FNDC3A	fibronectin type III domain containing 3A	H	0.000672	0.718	Cytoplasm	other
FOXJ3	FOXJ3	forkhead box J3	HM	0.0288	0.738	Nucleus	transcription regulator
FTO	FTO	FTO alpha-ketoglutarate dependent dioxygenase	H	0.0258	0.488	Nucleus	enzyme
FTSJ3	FTSJ3	FtsJ RNA 2'-O-methyltransferase 3	H	0.0476	0.446	Nucleus	enzyme
FUBP1	FUBP1	far upstream element binding protein 1	H	0.000647	0.746	Nucleus	transcription regulator
FUBP3	FUBP3	far upstream element binding protein 3	H	0.0135	0.433	Nucleus	transcription regulator
FUNDC2	FUNDC2	FUN14 domain containing 2	H	0.00468	0.783	Cytoplasm	other
FUS	FUS	FUS RNA binding protein	HM	0.00321	0.639	Nucleus	transcription regulator
FXR2	FXR2	FMR1 autosomal homolog 2	H	0.02	0.505	Cytoplasm	other
FXYD3	FXYD3	FXYD domain containing ion transport regulator 3	H	0.0385	-0.95	Plasma Membrane	ion channel
G3BP1	G3BP1	G3BP stress granule assembly factor 1	H	0.0179	0.379	Nucleus	enzyme
G3BP2	G3BP2	G3BP stress granule assembly factor 2	H	0.012	0.506	Cytoplasm	enzyme
G6PD	G6PD	glucose-6-phosphate dehydrogenase	H	0.0146	-1.13	Cytoplasm	enzyme
GABARAP	GABARAP	GABA type A receptor-associated protein	HM	0.0316	0.623	Cytoplasm	transporter
GABPA	GABPA	GA binding protein transcription factor subunit alpha	H	0.000756	0.507	Nucleus	transcription regulator
GAN	GAN	gigaxonin	HM	0.00255	-0.979	Cytoplasm	other
TOP2B	TOP2B	DNA topoisomerase II beta	H	0.000951	0.695	Nucleus	enzyme	daunorubicin/tretinoin, chlorambucil/epirubicin, cyclophosphamide/epirubicin/5-fluorouracil/paclitaxel, cisplatin/doxorubicin/methotrexate, chlorambucil/mitoxantrone/prednisone/rituximab, AQ4N, cytarabine/daunorubicin, cytarabine/etoposide/mitoxantrone, clofarabine/cyclophosphamide/etoposide, cyclophosphamide/epirubicin, fludarabine phosphate/mitoxantrone/rituximab, novobiocin, bevacizumab/etopos…
GAPVD1	GAPVD1	GTPase activating protein and VPS9 domains 1	H	0.00325	0.557	Cytoplasm	other
GAR1	GAR1	GAR1 ribonucleoprotein	H	0.00386	0.477	Nucleus	other
SMN1	SMN1/SMN2	survival of motor neuron 1, telomeric	H	0.00686	0.678	Nucleus	other	nusinersen
GATAD2B	GATAD2B	GATA zinc finger domain containing 2B	HM	0.0103	0.542	Nucleus	transcription regulator
GBP6	GBP6	guanylate binding protein family member 6	H	0.000167	-2.434	Cytoplasm	enzyme
GBP7	GBP7	guanylate binding protein 7	H	0.000387	-3.35	Cytoplasm	enzyme
GCC2	GCC2	GRIP and coiled-coil domain containing 2	H	0.0476	0.401	Cytoplasm	other
GCFC2	GCFC2	GC-rich sequence DNA-binding factor 2	H	0.0144	0.626	Nucleus	transcription regulator
GCLC	GCLC	glutamate-cysteine ligase catalytic subunit	H	0.0183	-1.387	Cytoplasm	enzyme
GCN1	GCN1	GCN1 activator of EIF2AK4	H	0.0442	0.349	Cytoplasm	translation regulator
GDI2	GDI2	GDP dissociation inhibitor 2	H	0.00677	0.433	Cytoplasm	other
GEMIN4	GEMIN4	gem nuclear organelle associated protein 4	H	0.0207	0.577	Nucleus	other
GEMIN5	GEMIN5	gem nuclear organelle associated protein 5	H	0.00447	0.614	Nucleus	other
GET3	GET3	guided entry of tail-anchored proteins factor 3, ATPase	H	0.0294	0.32	Nucleus	transporter
GET4	GET4	guided entry of tail-anchored proteins factor 4	H	0.013	0.477	Cytoplasm	other
GIGYF2	GIGYF2	GRB10 interacting GYF protein 2	H	0.0396	0.345	Cytoplasm	other
GLMN	GLMN	glomulin, FKBP associated protein	H	0.00418	0.544	Cytoplasm	other
GLTP	GLTP	glycolipid transfer protein	H	0.0175	-1.023	Cytoplasm	transporter
GLYR1	GLYR1	glyoxylate reductase 1 homolog	H	0.00918	0.496	Nucleus	other
GM2A	GM2A	GM2 ganglioside activator	H	0.0464	-0.742	Cytoplasm	enzyme
GMEB1	GMEB1	glucocorticoid modulatory element binding protein 1	HM	0.00104	0.581	Nucleus	transcription regulator
GNA11	GNA11	G protein subunit alpha 11	H	0.0199	0.546	Plasma Membrane	enzyme
GNAS	GNAS	GNAS complex locus	HM	0.0316	0.393	Plasma Membrane	enzyme
GNB1	GNB1	G protein subunit beta 1	HM	0.0106	0.374	Plasma Membrane	enzyme
GNL2	GNL2	G protein nucleolar 2	H	0.00279	0.732	Nucleus	enzyme
GNL3	GNL3	G protein nucleolar 3	H	0.0029	0.681	Nucleus	other
GOLGA2	GOLGA2	golgin A2	H	0.0161	0.475	Cytoplasm	other
GOLM1	GOLM1	golgi membrane protein 1	H	0.00798	1.527	Cytoplasm	other
GOLPH3	GOLPH3	golgi phosphoprotein 3	H	0.0195	0.682	Cytoplasm	other
GORASP2	GORASP2	golgi reassembly stacking protein 2	H	0.0493	0.395	Cytoplasm	other
GPATCH4	GPATCH4	G-patch domain containing 4	H	0.00571	0.674	Other	other
GPATCH8	GPATCH8	G-patch domain containing 8	H	0.0134	0.463	Other	other
GPKOW	GPKOW	G-patch domain and KOW motifs	H	0.00315	0.643	Nucleus	other
KDM1A	KDM1A	lysine demethylase 1A	HM	0.000962	0.659	Nucleus	enzyme	INCB059872, IMG-7289, CC-90011, seclidemstat, GSK-2879552, RO7051790
GPX2	GPX2	glutathione peroxidase 2	H	0.00062	-1.942	Cytoplasm	enzyme
GPX4	GPX4	glutathione peroxidase 4	H	0.0106	0.647	Cytoplasm	enzyme
GRAMD1A	GRAMD1A	GRAM domain containing 1A	H	0.0218	0.968	Cytoplasm	transporter
GRSF1	GRSF1	G-rich RNA sequence binding factor 1	H	0.033	0.508	Cytoplasm	other
GRWD1	GRWD1	glutamate rich WD repeat containing 1	H	0.00134	0.659	Nucleus	other
GSPT1	GSPT1	G1 to S phase transition 1	H	0.0478	0.487	Cytoplasm	translation regulator
STIP1	STIP1	stress induced phosphoprotein 1	H	0.000662	0.658	Cytoplasm	other	lavendustin C
GSTA1	GSTA1	glutathione S-transferase alpha 1	H	0.0148	-2.213	Cytoplasm	enzyme
GSTA4	GSTA4	glutathione S-transferase alpha 4	H	0.0181	-1.377	Cytoplasm	enzyme
GTF2B	GTF2B	general transcription factor IIB	HM	0.0209	0.45	Nucleus	transcription regulator
GTF2E1	GTF2E1	general transcription factor IIE subunit 1	H	0.048	0.469	Nucleus	transcription regulator
GTF2I	GTF2I	general transcription factor IIi	H	0.0378	0.583	Nucleus	transcription regulator
GTF3C1	GTF3C1	general transcription factor IIIC subunit 1	H	0.00101	0.572	Nucleus	transcription regulator
GTF3C3	GTF3C3	general transcription factor IIIC subunit 3	H	0.0106	0.441	Nucleus	transcription regulator
GTF3C4	GTF3C4	general transcription factor IIIC subunit 4	H	0.000928	0.618	Nucleus	transcription regulator
GTPBP4	GTPBP4	GTP binding protein 4	H	0.0192	0.496	Nucleus	enzyme
H1-2	H1-2	H1.2 linker histone, cluster member	H	0.0107	0.75	Nucleus	other
H1-3	H1-3	H1.3 linker histone, cluster member	H	0.0462	0.946	Nucleus	other
H1-4	H1-4	H1.4 linker histone, cluster member	H	0.00696	0.611	Nucleus	other
H2AC20	H2AC20	H2A clustered histone 20	HM	0.0493	0.403	Nucleus	other
H2AX	H2AX	H2A.X variant histone	H	0.0041	0.536	Nucleus	transcription regulator
H2AZ2	H2AZ2	H2A.Z variant histone 2	HM	0.00435	0.51	Nucleus	other
H2BC21	H2BC21	H2B clustered histone 21	H	0.00202	0.808	Nucleus	other
H2BC5	H2BC5	H2B clustered histone 5	HM	0.00113	0.507	Nucleus	other
HAGH	HAGH	hydroxyacylglutathione hydrolase	H	0.0268	0.536	Cytoplasm	enzyme
HARS1	HARS1	histidyl-tRNA synthetase 1	H	0.0403	0.362	Cytoplasm	enzyme
HAT1	HAT1	histone acetyltransferase 1	HM	0.00515	0.743	Nucleus	enzyme
HBS1L	HBS1L	HBS1 like translational GTPase	H	0.00186	0.637	Cytoplasm	translation regulator
HCFC1	HCFC1	host cell factor C1	HM	0.00476	0.521	Nucleus	transcription regulator
NCL	NCL	nucleolin	H	0.00217	0.655	Nucleus	other	AGRO 100
KIF11	KIF11	kinesin family member 11	H	0.00877	0.652	Nucleus	other	4SC-205, ispinesib, ARRY-520, AZD4877, litronesib, SB-743921, ALN-VSP02, MK-0731
HDGF	HDGF	heparin binding growth factor	H	0.0132	0.516	Extracellular Space	growth factor
HELLS	HELLS	helicase, lymphoid specific	H	0.00411	0.837	Nucleus	enzyme
HERC1	HERC1	HECT and RLD domain containing E3 ubiquitin protein ligase family member 1	H	0.00025	-2.947	Cytoplasm	other
HEXIM1	HEXIM1	HEXIM P-TEFb complex subunit 1	HM	0.0336	0.636	Nucleus	transcription regulator
HGH1	HGH1	HGH1 homolog	H	0.0218	0.578	Other	other
HGS	HGS	hepatocyte growth factor-regulated tyrosine kinase substrate	H	0.0197	0.304	Cytoplasm	other
HIRIP3	HIRIP3	HIRA interacting protein 3	H	0.0104	1.13	Nucleus	other
HK2	HK2	hexokinase 2	H	0.0195	-0.563	Cytoplasm	kinase
HLCS	HLCS	holocarboxylase synthetase	H	0.0463	0.501	Cytoplasm	enzyme
HMGB2	HMGB2	high mobility group box 2	H	0.000716	1.144	Nucleus	transcription regulator
HMGB3	HMGB3	high mobility group box 3	H	0.00332	1.054	Nucleus	other
HMGN1	HMGN1	high mobility group nucleosome binding domain 1	H	0.0328	0.762	Nucleus	transcription regulator
HMGN3	HMGN3	high mobility group nucleosomal binding domain 3	H	0.00247	1.058	Nucleus	other
HNRNPA0	HNRNPA0	heterogeneous nuclear ribonucleoprotein A0	H	0.000357	0.629	Nucleus	other
HNRNPA1	HNRNPA1	heterogeneous nuclear ribonucleoprotein A1	HM	0.000673	0.709	Nucleus	enzyme
HNRNPA2B1	HNRNPA2B1	heterogeneous nuclear ribonucleoprotein A2/B1	HM	0.00254	0.57	Nucleus	other
HNRNPAB	HNRNPAB	heterogeneous nuclear ribonucleoprotein A/B	H	0.00171	0.667	Nucleus	enzyme
HNRNPC	HNRNPC	heterogeneous nuclear ribonucleoprotein C	H	0.000576	0.68	Nucleus	other
HNRNPD	HNRNPD	heterogeneous nuclear ribonucleoprotein D	HM	0.00417	0.594	Nucleus	transcription regulator
HNRNPDL	HNRNPDL	heterogeneous nuclear ribonucleoprotein D like	H	0.000636	0.812	Nucleus	other
HNRNPF	HNRNPF	heterogeneous nuclear ribonucleoprotein F	H	0.0346	0.438	Nucleus	other
HNRNPH1	HNRNPH1	heterogeneous nuclear ribonucleoprotein H1	H	0.000598	0.529	Nucleus	other
HNRNPH3	HNRNPH3	heterogeneous nuclear ribonucleoprotein H3	H	0.00147	0.791	Nucleus	other
HNRNPK	HNRNPK	heterogeneous nuclear ribonucleoprotein K	HM	0.00877	0.467	Nucleus	transcription regulator
HNRNPL	HNRNPL	heterogeneous nuclear ribonucleoprotein L	H	0.000222	0.643	Nucleus	other
HNRNPLL	HNRNPLL	heterogeneous nuclear ribonucleoprotein L like	H	0.0175	0.481	Other	other
HNRNPM	HNRNPM	heterogeneous nuclear ribonucleoprotein M	H	0.0017	0.456	Nucleus	other
HNRNPR	HNRNPR	heterogeneous nuclear ribonucleoprotein R	H	0.000261	0.647	Nucleus	other
HNRNPU	HNRNPU	heterogeneous nuclear ribonucleoprotein U	H	0.000364	0.632	Nucleus	transporter
HNRNPUL1	HNRNPUL1	heterogeneous nuclear ribonucleoprotein U like 1	H	0.00642	0.532	Nucleus	other
HNRNPUL2	HNRNPUL2	heterogeneous nuclear ribonucleoprotein U like 2	H	0.0158	0.453	Nucleus	other
HP1BP3	HP1BP3	heterochromatin protein 1 binding protein 3	H	0.00983	0.597	Nucleus	other
HPF1	HPF1	histone PARylation factor 1	H	0.000211	0.969	Nucleus	other
HS2ST1	HS2ST1	heparan sulfate 2-O-sulfotransferase 1	H	0.0192	0.599	Cytoplasm	enzyme
HSD17B1	HSD17B1	hydroxysteroid 17-beta dehydrogenase 1	H	0.0029	0.561	Cytoplasm	enzyme
HSD17B11	HSD17B11	hydroxysteroid 17-beta dehydrogenase 11	H	0.0485	0.56	Cytoplasm	enzyme
PRIM1	PRIM1	DNA primase subunit 1	H	0.00577	0.645	Nucleus	enzyme	alemtuzumab/cyclophosphamide/fludarabine phosphate, cytarabine/filgrastim/fludarabine phosphate/imatinib, fludarabine phosphate/rituximab, cytarabine/fludarabine phosphate/oxaliplatin/rituximab, dexamethasone/fludarabine phosphate/mitoxantrone/rituximab, cytarabine/fludarabine phosphate, cytarabine/filgrastim/fludarabine phosphate, cyclophosphamide/fludarabine phosphate/mitoxantrone, dexamethason…
RRM2	RRM2	ribonucleotide reductase regulatory subunit M2	H	0.0451	0.644	Nucleus	enzyme	docetaxel/gemcitabine/vincristine, cladribine/cytarabine/filgrastim/idarubicin/plerixafor, cytarabine/filgrastim/fludarabine phosphate/imatinib, fludarabine phosphate/rituximab, cladribine, cytarabine/fludarabine phosphate/oxaliplatin/rituximab, gemcitabine/paclitaxel, cytarabine/fludarabine phosphate, cytarabine/filgrastim/fludarabine phosphate, gallium nitrate, hydroxyurea/6-mercaptopurine, gem…
HSPA13	HSPA13	heat shock protein family A (Hsp70) member 13	H	0.0361	0.694	Cytoplasm	other
Hspa14	HSPA14	heat shock protein family A (Hsp70) member 14	M	0.0193	-1.529	Cytoplasm	peptidase
HSPA4	HSPA4	heat shock protein family A (Hsp70) member 4	H	0.0131	0.475	Cytoplasm	other
HSPA8	HSPA8	heat shock protein family A (Hsp70) member 8	H	0.0132	0.305	Cytoplasm	enzyme
HSPB1	HSPB1	heat shock protein family B (small) member 1	H	0.000308	-1.56	Cytoplasm	other
HSPB11	HSPB11	heat shock protein family B (small) member 11	H	0.0312	0.64	Extracellular Space	other
HUWE1	HUWE1	HECT, UBA and WWE domain containing E3 ubiquitin protein ligase 1	H	0.00349	0.479	Nucleus	transcription regulator
HYOU1	HYOU1	hypoxia up-regulated 1	H	0.0342	0.581	Cytoplasm	other
IFI16	IFI16	interferon gamma inducible protein 16	H	0.0193	-1.046	Nucleus	transcription regulator
IK	IK	IK cytokine	HM	0.00115	0.527	Extracellular Space	cytokine
IL18	IL18	interleukin 18	H	0.014	-1.334	Extracellular Space	cytokine
IL1RN	IL1RN	interleukin 1 receptor antagonist	H	0.000293	-2.668	Extracellular Space	cytokine
ILF2	ILF2	interleukin enhancer binding factor 2	HM	0.0164	0.531	Nucleus	transcription regulator
ILF3	ILF3	interleukin enhancer binding factor 3	H	0.00024	0.67	Nucleus	transcription regulator
ILKAP	ILKAP	ILK associated serine/threonine phosphatase	HM	0.000815	0.718	Cytoplasm	phosphatase
IMMT	IMMT	inner membrane mitochondrial protein	H	0.0134	0.413	Cytoplasm	other
IMPA1	IMPA1	inositol monophosphatase 1	H	0.0335	0.522	Cytoplasm	phosphatase
PRKDC	PRKDC	protein kinase, DNA-activated, catalytic subunit	H	0.00109	0.639	Nucleus	kinase	panulisib, MSC2490484A, CC-115
INPPL1	INPPL1	inositol polyphosphate phosphatase like 1	H	0.0283	0.736	Cytoplasm	phosphatase
INTS3	INTS3	integrator complex subunit 3	H	0.012	0.404	Nucleus	other
INTS9	INTS9	integrator complex subunit 9	HM	0.0156	0.397	Nucleus	other
IPO11	IPO11	importin 11	H	0.011	0.482	Nucleus	transporter
IPO7	IPO7	importin 7	H	0.0168	0.447	Nucleus	transporter
IPO8	IPO8	importin 8	H	0.0341	0.494	Nucleus	transporter
IPO9	IPO9	importin 9	H	0.000708	0.692	Nucleus	transporter
IRF2BP1	IRF2BP1	interferon regulatory factor 2 binding protein 1	H	0.0088	0.632	Nucleus	transcription regulator
IRGQ	IRGQ	immunity related GTPase Q	H	0.0247	0.652	Other	other
ISCU	ISCU	iron-sulfur cluster assembly enzyme	HM	0.0395	0.463	Cytoplasm	other
ISY1	ISY1	ISY1 splicing factor homolog	H	0.0339	0.41	Nucleus	other
ISYNA1	ISYNA1	inositol-3-phosphate synthase 1	H	0.0355	0.925	Cytoplasm	enzyme
ITGB4	ITGB4	integrin subunit beta 4	H	0.0251	-0.916	Plasma Membrane	transmembrane receptor
ITPKC	ITPKC	inositol-trisphosphate 3-kinase C	H	0.0237	-0.871	Cytoplasm	kinase
IVL	IVL	involucrin	H	0.025	-1.724	Cytoplasm	other
IWS1	IWS1	interacts with SUPT6H, CTD assembly factor 1	HM	0.0328	0.425	Nucleus	enzyme
JMJD1C	JMJD1C	jumonji domain containing 1C	H	0.00904	0.576	Nucleus	enzyme
JMJD6	JMJD6	jumonji domain containing 6, arginine demethylase and lysine hydroxylase	H	0.0492	0.451	Plasma Membrane	transmembrane receptor
JUP	JUP	junction plakoglobin	H	0.00257	-0.911	Plasma Membrane	other
KANSL3	KANSL3	KAT8 regulatory NSL complex subunit 3	H	0.0378	0.548	Nucleus	other
KAT8	KAT8	lysine acetyltransferase 8	HM	0.0317	0.697	Nucleus	enzyme
DHPS	DHPS	deoxyhypusine synthase	H	0.024	0.638	Cytoplasm	enzyme	dapsone
KDM3B	KDM3B	lysine demethylase 3B	H	0.00538	0.551	Nucleus	enzyme
DNMT1	DNMT1	DNA methyltransferase 1	H	0.0274	0.627	Nucleus	enzyme	cladribine/cytarabine/decitabine, 5-azacytidine/sorafenib, 5-azacytidine/decitabine, 4'-thio-2'-deoxycytidine, 5-azacytidine/lenalidomide, 5-azacytidine/cytarabine/decitabine, decitabine, decitabine/imatinib, fluorocyclopentenylcytosine, 5-azacytidine, decitabine/sorafenib
KHSRP	KHSRP	KH-type splicing regulatory protein	H	0.0278	0.452	Nucleus	enzyme
PPP3CB	PPP3CB	protein phosphatase 3 catalytic subunit beta	H	0.0271	0.617	Plasma Membrane	phosphatase	voclosporin, cyclosporin A, pimecrolimus, prednisone/tacrolimus, methylprednisolone/tacrolimus, cyclosporin A/methotrexate, tacrolimus
KIF1A	KIF1A	kinesin family member 1A	HM	0.0088	0.877	Cytoplasm	other
KIF22	KIF22	kinesin family member 22	H	0.000657	1.049	Nucleus	other
KIF23	KIF23	kinesin family member 23	H	0.0107	0.603	Cytoplasm	other
KIF2A	KIF2A	kinesin family member 2A	H	0.0328	0.779	Cytoplasm	other
KIF2A	KIF2A	kinesin family member 2A	HM	0.000296	0.784	Cytoplasm	other
KIF2C	KIF2C	kinesin family member 2C	H	0.013	0.741	Nucleus	other
KIF3A	KIF3A	kinesin family member 3A	HM	0.000825	0.603	Cytoplasm	enzyme
KIF5B	KIF5B	kinesin family member 5B	H	0.0047	0.472	Cytoplasm	other
KIFAP3	KIFAP3	kinesin associated protein 3	H	0.00153	0.718	Cytoplasm	other
KIFC1	KIFC1	kinesin family member C1	H	0.0178	0.656	Nucleus	enzyme
KIN	KIN	Kin17 DNA and RNA binding protein	H	0.00254	0.607	Nucleus	other
KLC1	KLC1	kinesin light chain 1	H	0.0112	0.51	Cytoplasm	other
KLC2	KLC2	kinesin light chain 2	H	0.0488	0.448	Cytoplasm	other
KLHDC4	KLHDC4	kelch domain containing 4	H	0.0492	0.733	Other	other
PRIM2	PRIM2	DNA primase subunit 2	H	0.0177	0.616	Nucleus	enzyme	alemtuzumab/cyclophosphamide/fludarabine phosphate, cytarabine/filgrastim/fludarabine phosphate/imatinib, fludarabine phosphate/rituximab, cytarabine/fludarabine phosphate/oxaliplatin/rituximab, dexamethasone/fludarabine phosphate/mitoxantrone/rituximab, cytarabine/fludarabine phosphate, cytarabine/filgrastim/fludarabine phosphate, cyclophosphamide/fludarabine phosphate/mitoxantrone, dexamethason…
KMT2D	KMT2D	lysine methyltransferase 2D	H	0.0243	0.751	Nucleus	transcription regulator
KPNA2	KPNA2	karyopherin subunit alpha 2	H	0.0186	0.695	Nucleus	transporter
KPNA4	KPNA4	karyopherin subunit alpha 4	HM	0.0139	-3.163	Nucleus	transporter
KPNA6	KPNA6	karyopherin subunit alpha 6	H	0.0004	0.477	Nucleus	transporter
KPNB1	KPNB1	karyopherin subunit beta 1	H	0.00419	0.447	Nucleus	transporter
KRT13	KRT13	keratin 13	H	0.000827	-2.916	Cytoplasm	other
KRT14	KRT14	keratin 14	H	0.0103	-2.011	Cytoplasm	other
KRT15	KRT15	keratin 15	H	0.00698	-2.018	Cytoplasm	other
KRT16	KRT16	keratin 16	H	0.00257	-2.099	Cytoplasm	other
KRT17	KRT17	keratin 17	H	0.00216	-1.951	Cytoplasm	other
KRT3	KRT3	keratin 3	H	0.0255	-1.904	Cytoplasm	other
KRT4	KRT4	keratin 4	H	0.00879	-2.309	Cytoplasm	other
KRT5	KRT5	keratin 5	H	0.00108	-2.078	Cytoplasm	other
KRT6A	KRT6A	keratin 6A	H	0	-2.932	Cytoplasm	other
KRT6B	KRT6B	keratin 6B	H	0.00168	-2.552	Cytoplasm	other
KRT6B	KRT6B	keratin 6B	H	0.0123	-1.926	Cytoplasm	other
KRT83	KRT83	keratin 83	H	0.0104	-2.227	Cytoplasm	other
KRT86	KRT86	keratin 86	H	0.0485	0.99	Cytoplasm	other
KTI12	KTI12	KTI12 chromatin associated homolog	H	0.0376	0.591	Other	other
L3MBTL3	L3MBTL3	L3MBTL histone methyl-lysine binding protein 3	H	0.00409	0.876	Nucleus	other
LAD1	LAD1	ladinin 1	H	0.0187	-0.923	Extracellular Space	other
LAMA3	LAMA3	laminin subunit alpha 3	H	0.0462	-1.127	Extracellular Space	other
LARP1	LARP1	La ribonucleoprotein 1, translational regulator	H	0.00123	0.497	Cytoplasm	translation regulator
LARP7	LARP7	La ribonucleoprotein 7, transcriptional regulator	H	0.00063	0.525	Nucleus	other
LAS1L	LAS1L	LAS1 like ribosome biogenesis factor	H	0.0404	0.389	Nucleus	other
LASP1	LASP1	LIM and SH3 protein 1	H	0.0296	0.609	Cytoplasm	transporter
LEO1	LEO1	LEO1 homolog, Paf1/RNA polymerase II complex component	HM	0.0103	0.459	Nucleus	other
LIG1	LIG1	DNA ligase 1	H	0.0329	0.596	Nucleus	enzyme
LIG3	LIG3	DNA ligase 3	H	0.00322	0.577	Nucleus	enzyme
LLPH	LLPH	LLP homolog, long-term synaptic facilitation factor	H	0.0492	0.619	Extracellular Space	other
LMNB1	LMNB1	lamin B1	H	0.000286	1.077	Nucleus	other
Lmnb1	LMNB1	lamin B1	M	0.0294	0.649	Nucleus	other
LMNB2	LMNB2	lamin B2	H	0.0438	0.462	Nucleus	other
PWP2	LOC102724159/PWP2	PWP2 small subunit processome component	H	0.0109	0.436	Nucleus	other
LPCAT1	LPCAT1	lysophosphatidylcholine acyltransferase 1	H	0.0033	0.914	Cytoplasm	enzyme
LRATD2	LRATD2	LRAT domain containing 2	H	0.0258	0.827	Plasma Membrane	other
LRRC2	LRRC2	leucine rich repeat containing 2	H	0.0158	0.857	Other	other
LRRC4	LRRC4	leucine rich repeat containing 4	H	0.0187	0.571	Plasma Membrane	other
LRRC47	LRRC47	leucine rich repeat containing 47	H	0.00105	0.576	Other	other
LSM12	LSM12	LSM12 homolog	HM	0.00475	0.458	Other	other
LSM2	LSM2	LSM2 homolog, U6 small nuclear RNA and mRNA degradation associated	HM	0.0478	0.338	Nucleus	other
LSM4	LSM4	LSM4 homolog, U6 small nuclear RNA and mRNA degradation associated	H	0.0103	0.687	Nucleus	other
LSM8	LSM8	LSM8 homolog, U6 small nuclear RNA associated	HM	0.034	0.44	Nucleus	other
Luc7l	LUC7L	LUC7 like	M	0.0156	0.897	Nucleus	other
LUC7L2	LUC7L2	LUC7 like 2, pre-mRNA splicing factor	HM	0.00753	0.548	Nucleus	other
LUC7L3	LUC7L3	LUC7 like 3 pre-mRNA splicing factor	H	0.00326	0.506	Nucleus	other
Lum	LUM	lumican	M	0.0417	-0.63	Extracellular Space	other
LYPD3	LYPD3	LY6/PLAUR domain containing 3	H	0.000897	-1.674	Plasma Membrane	other
LYPLA2	LYPLA2	lysophospholipase 2	HM	0.0289	0.43	Cytoplasm	enzyme
LZIC	LZIC	leucine zipper and CTNNBIP1 domain containing	H	0.00284	0.587	Other	other
LZTFL1	LZTFL1	leucine zipper transcription factor like 1	H	0.04	0.519	Cytoplasm	other
MACROH2A1	MACROH2A1	macroH2A.1 histone	H	0.0219	0.511	Nucleus	other
MAD2L1	MAD2L1	mitotic arrest deficient 2 like 1	H	0.000642	0.974	Nucleus	other
MAGED2	MAGED2	MAGE family member D2	H	0.00327	0.861	Plasma Membrane	other
MAGI1	MAGI1	membrane associated guanylate kinase, WW and PDZ domain containing 1	HM	0.016	0.843	Plasma Membrane	kinase
MAGOH	MAGOH	mago homolog, exon junction complex subunit	HM	0.00629	0.653	Nucleus	other
MAK16	MAK16	MAK16 homolog	H	0.0299	0.529	Nucleus	other
MALSU1	MALSU1	mitochondrial assembly of ribosomal large subunit 1	H	0.0133	0.868	Extracellular Space	other
MAN1A2	MAN1A2	mannosidase alpha class 1A member 2	H	0.0372	0.729	Cytoplasm	enzyme
TUBB2A	TUBB2A	tubulin beta 2A class IIa	HM	0.0215	0.615	Cytoplasm	other	docetaxel/gemcitabine/vincristine, batabulin, bevacizumab/paclitaxel/topotecan, colchicine/probenecid, cyclophosphamide/epirubicin/5-fluorouracil/paclitaxel, bevacizumab/docetaxel/prednisone/thalidomide/zoledronic acid, gemcitabine/paclitaxel, simotaxel, L-asparaginase/daunorubicin/dexamethasone/vincristine, prednisone/vincristine, docetaxel/5-fluorouracil, vinflunine, L-asparaginase/dexamethason…
MAP1S	MAP1S	microtubule associated protein 1S	H	0.0323	0.564	Cytoplasm	enzyme
VKORC1	VKORC1	vitamin K epoxide reductase complex subunit 1	H	0.0168	0.614	Cytoplasm	enzyme	warfarin, enoxaparin/warfarin, acenocoumarol, vitamin K3, phenprocoumon, dicumarol, phenindione, fondaparinux/warfarin
ATIC	ATIC	5-aminoimidazole-4-carboxamide ribonucleotide formyltransferase/IMP cyclohydrolase	H	0.0083	0.608	Cytoplasm	enzyme	pemetrexed, pembrolizumab/pemetrexed, gemcitabine/pemetrexed
MAPRE1	MAPRE1	microtubule associated protein RP/EB family member 1	H	0.000657	0.692	Cytoplasm	other
MAPRE2	MAPRE2	microtubule associated protein RP/EB family member 2	H	0.00982	0.925	Cytoplasm	other
MARCKSL1	MARCKSL1	MARCKS like 1	H	0.00257	1.387	Cytoplasm	other
MARS1	MARS1	methionyl-tRNA synthetase 1	H	0.00394	0.6	Cytoplasm	enzyme
DCK	DCK	deoxycytidine kinase	H	0.0235	0.601	Nucleus	kinase	fludarabine phosphate/rituximab, cytarabine/filgrastim/fludarabine phosphate/imatinib, cladribine, dexamethasone/fludarabine phosphate/mitoxantrone/rituximab, cytarabine/fludarabine phosphate, cladribine/cytarabine/daunorubicin, cytarabine/filgrastim/fludarabine phosphate, cytarabine/filgrastim/fludarabine phosphate/idarubicin/imatinib, chlorambucil/cladribine, cladribine/cyclophosphamide, alemtu…
MATR3	MATR3	matrin 3	H	0.0005	0.664	Nucleus	other
MBD1	MBD1	methyl-CpG binding domain protein 1	H	0.00126	0.79	Nucleus	transcription regulator
MBD3	MBD3	methyl-CpG binding domain protein 3	H	0.0148	0.806	Nucleus	other
MCM2	MCM2	minichromosome maintenance complex component 2	H	0.00675	0.794	Nucleus	enzyme
MCM3	MCM3	minichromosome maintenance complex component 3	H	0.0251	0.722	Nucleus	enzyme
MCM4	MCM4	minichromosome maintenance complex component 4	H	0.00918	0.783	Nucleus	enzyme
MCM5	MCM5	minichromosome maintenance complex component 5	H	0.0349	0.632	Nucleus	enzyme
MCM6	MCM6	minichromosome maintenance complex component 6	H	0.0105	0.815	Nucleus	enzyme
MCM7	MCM7	minichromosome maintenance complex component 7	H	0.0154	0.732	Nucleus	enzyme
MCMBP	MCMBP	minichromosome maintenance complex binding protein	H	0.0164	0.567	Nucleus	other
MCRIP1	MCRIP1	MAPK regulated corepressor interacting protein 1	H	0.00655	1.024	Nucleus	other
MDC1	MDC1	mediator of DNA damage checkpoint 1	H	0.00982	0.758	Nucleus	other
MDN1	MDN1	midasin AAA ATPase 1	H	0.00487	0.557	Nucleus	other
ME1	ME1	malic enzyme 1	H	0.0111	-1.248	Cytoplasm	enzyme
MEAK7	MEAK7	MTOR associated protein, eak-7 homolog	H	0.018	-0.689	Cytoplasm	other
MED1	MED1	mediator complex subunit 1	H	0.00391	0.511	Nucleus	transcription regulator
MED29	MED29	mediator complex subunit 29	H	0.00572	0.509	Nucleus	other
MED8	MED8	mediator complex subunit 8	H	0.00082	0.749	Nucleus	other
MEF2D	MEF2D	myocyte enhancer factor 2D	H	0.00981	0.625	Nucleus	transcription regulator
GANAB	GANAB	glucosidase II alpha subunit	H	0.00439	0.6	Cytoplasm	enzyme	miglitol
CDK2	CDK2	cyclin dependent kinase 2	HM	0.011	0.593	Nucleus	kinase	AZD5438, CYC065, SB-1317, BMS-387032, roscovitine, CaM kinase II inhibitor, FN-1501, AG 024322, alvocidib, milciclib, roniciclib, dinaciclib
METTL15	METTL15	methyltransferase like 15	H	0.0168	0.789	Other	other
METTL26	METTL26	methyltransferase like 26	H	0.0477	0.663	Other	other
METTL3	METTL3	methyltransferase like 3	HM	0.00696	0.629	Nucleus	enzyme
METTL9	METTL9	methyltransferase like 9	HM	0.0249	0.543	Other	other
MICAL1	MICAL1	microtubule associated monooxygenase, calponin and LIM domain containing 1	H	0.00387	1.499	Cytoplasm	enzyme
MIEF1	MIEF1	mitochondrial elongation factor 1	H	0.0187	0.892	Cytoplasm	other
MIER1	MIER1	MIER1 transcriptional regulator	H	0.00105	0.605	Nucleus	transcription regulator
MIS12	MIS12	MIS12 kinetochore complex component	H	0.0181	0.638	Nucleus	other
MKI67	MKI67	marker of proliferation Ki-67	H	0.000544	1.09	Nucleus	other
MLEC	MLEC	malectin	H	0.0152	0.435	Plasma Membrane	other
MLLT1	MLLT1	MLLT1 super elongation complex subunit	H	0.0124	0.686	Nucleus	transcription regulator
MMS19	MMS19	MMS19 homolog, cytosolic iron-sulfur assembly component	H	0.0328	0.349	Nucleus	transcription regulator
MORF4L1	MORF4L1	mortality factor 4 like 1	HM	0.00816	0.522	Nucleus	other
MOV10	MOV10	Mov10 RISC complex RNA helicase	H	0.0493	0.512	Nucleus	enzyme
MPG	MPG	N-methylpurine DNA glycosylase	H	0.0412	0.679	Nucleus	enzyme
MPHOSPH8	MPHOSPH8	M-phase phosphoprotein 8	H	0.00154	1.001	Nucleus	transcription regulator
MPRIP	MPRIP	myosin phosphatase Rho interacting protein	H	0.0213	0.58	Cytoplasm	other
MRM3	MRM3	mitochondrial rRNA methyltransferase 3	H	0.0281	0.654	Cytoplasm	enzyme
MRPL15	MRPL15	mitochondrial ribosomal protein L15	H	0.0146	0.498	Cytoplasm	other
MRPL16	MRPL16	mitochondrial ribosomal protein L16	H	0.0256	0.542	Cytoplasm	other
MRPL45	MRPL45	mitochondrial ribosomal protein L45	H	0.0244	0.451	Cytoplasm	other
MRTFB	MRTFB	myocardin related transcription factor B	H	0.011	0.55	Nucleus	transcription regulator
MRTO4	MRTO4	MRT4 homolog, ribosome maturation factor	H	0.00219	0.647	Cytoplasm	other
MSH2	MSH2	mutS homolog 2	H	0.00329	0.851	Nucleus	enzyme
MSH3	MSH3	mutS homolog 3	H	0.048	0.478	Nucleus	enzyme
MSH6	MSH6	mutS homolog 6	H	0.00654	0.831	Nucleus	enzyme
MSI1	MSI1	musashi RNA binding protein 1	HM	0.0292	1.141	Cytoplasm	other
MSI2	MSI2	musashi RNA binding protein 2	HM	0.0356	0.63	Cytoplasm	other
MTA1	MTA1	metastasis associated 1	H	0.0152	0.666	Nucleus	transcription regulator
MTA2	MTA2	metastasis associated 1 family member 2	H	0.000548	0.559	Nucleus	transcription regulator
MTDH	MTDH	metadherin	H	0.0199	0.521	Cytoplasm	transcription regulator
MTFR1L	MTFR1L	mitochondrial fission regulator 1 like	HM	0.00712	0.457	Other	other
MTHFD1	MTHFD1	methylenetetrahydrofolate dehydrogenase, cyclohydrolase and formyltetrahydrofolate synthetase 1	H	0.0158	0.633	Cytoplasm	enzyme
MTHFD2	MTHFD2	methylenetetrahydrofolate dehydrogenase (NADP+ dependent) 2, methenyltetrahydrofolate cyclohydrolase	H	0.0485	0.875	Cytoplasm	enzyme
MTPAP	MTPAP	mitochondrial poly(A) polymerase	H	0.0063	0.684	Cytoplasm	enzyme
MTR	MTR	5-methyltetrahydrofolate-homocysteine methyltransferase	H	0.0197	0.579	Cytoplasm	enzyme	mecobalamin, hydroxocobalamin, cyanocobalamin
MTREX	MTREX	Mtr4 exosome RNA helicase	H	0.000358	0.532	Nucleus	enzyme
MUS81	MUS81	MUS81 structure-specific endonuclease subunit	H	0.0495	0.846	Nucleus	enzyme
MYH14	MYH14	myosin heavy chain 14	H	0.0288	-0.684	Extracellular Space	enzyme
NAA15	NAA15	N-alpha-acetyltransferase 15, NatA auxiliary subunit	H	0.0138	0.414	Nucleus	transcription regulator
NAA38	NAA38	N-alpha-acetyltransferase 38, NatC auxiliary subunit	HM	0.0417	0.845	Nucleus	other
NAE1	NAE1	NEDD8 activating enzyme E1 subunit 1	H	0.0108	0.44	Cytoplasm	enzyme
NAP1L1	NAP1L1	nucleosome assembly protein 1 like 1	H	0.0018	0.781	Nucleus	other
NAP1L4	NAP1L4	nucleosome assembly protein 1 like 4	H	0.00298	0.501	Cytoplasm	other
NARF	NARF	nuclear prelamin A recognition factor	H	0.0379	1.168	Nucleus	enzyme
NASP	NASP	nuclear autoantigenic sperm protein	H	0.000667	1.074	Nucleus	other
NAT14	NAT14	N-acetyltransferase 14 (putative)	HM	0.0134	1.807	Extracellular Space	other
NBEA	NBEA	neurobeachin	H	0.0154	1.085	Cytoplasm	other
NBN	NBN	nibrin	H	0.00803	0.474	Nucleus	other
NCAPD2	NCAPD2	non-SMC condensin I complex subunit D2	H	0.0313	0.599	Nucleus	other
NCAPD3	NCAPD3	non-SMC condensin II complex subunit D3	H	0.0374	0.583	Nucleus	other
NCAPG	NCAPG	non-SMC condensin I complex subunit G	H	0.0402	0.526	Nucleus	other
NCAPG2	NCAPG2	non-SMC condensin II complex subunit G2	H	0.0088	0.675	Nucleus	other
NCAPH	NCAPH	non-SMC condensin I complex subunit H	H	0.0257	0.685	Nucleus	other
NCBP1	NCBP1	nuclear cap binding protein subunit 1	H	0.022	0.545	Nucleus	other
NCBP2	NCBP2	nuclear cap binding protein subunit 2	H	0.0326	0.501	Nucleus	other
NCBP3	NCBP3	nuclear cap binding subunit 3	H	0.019	0.565	Nucleus	other
NCCRP1	NCCRP1	NCCRP1, F-box associated domain containing	H	0.0361	-1.307	Cytoplasm	other
MAPK8	MAPK8	mitogen-activated protein kinase 8	HM	0.0268	0.576	Cytoplasm	kinase	aplidine, cetuximab/encorafenib, binimetinib/encorafenib, encorafenib, binimetinib/cetuximab/encorafenib, binimetinib/encorafenib/panitumumab
NCOA1	NCOA1	nuclear receptor coactivator 1	HM	0.0131	0.924	Nucleus	transcription regulator
NCOA5	NCOA5	nuclear receptor coactivator 5	H	0.00066	0.593	Nucleus	other
NCOR2	NCOR2	nuclear receptor corepressor 2	H	0.0337	0.467	Nucleus	transcription regulator
NDC1	NDC1	NDC1 transmembrane nucleoporin	H	0.0125	0.518	Nucleus	other
NDC80	NDC80	NDC80 kinetochore complex component	H	0.00696	0.876	Nucleus	other
NDRG4	NDRG4	NDRG family member 4	HM	0.00418	-2.023	Plasma Membrane	other
NECAP2	NECAP2	NECAP endocytosis associated 2	H	0.0478	0.506	Cytoplasm	other
UCHL5	UCHL5	ubiquitin C-terminal hydrolase L5	H	0.00231	0.555	Cytoplasm	peptidase	VLX1570
NEDD1	NEDD1	NEDD1 gamma-tubulin ring complex targeting factor	H	0.0393	0.479	Cytoplasm	other
NEK7	NEK7	NIMA related kinase 7	H	0.0104	0.492	Nucleus	kinase
NELFA	NELFA	negative elongation factor complex member A	H	0.0107	0.506	Nucleus	other
NELFB	NELFB	negative elongation factor complex member B	H	0.000587	0.551	Nucleus	other
NELFCD	NELFCD	negative elongation factor complex member C/D	HM	0.0272	0.406	Nucleus	other
NELFE	NELFE	negative elongation factor complex member E	H	0.00711	0.526	Nucleus	other
NFATC2IP	NFATC2IP	nuclear factor of activated T cells 2 interacting protein	H	0.000819	1.098	Nucleus	other
NFIB	NFIB	nuclear factor I B	HM	0.0394	1.184	Nucleus	transcription regulator
NFS1	NFS1	NFS1 cysteine desulfurase	H	0.0449	0.386	Cytoplasm	enzyme
NFX1	NFX1	nuclear transcription factor, X-box binding 1	H	0.0283	0.524	Nucleus	transcription regulator
NFXL1	NFXL1	nuclear transcription factor, X-box binding like 1	H	0.0288	0.408	Nucleus	transcription regulator
NFYA	NFYA	nuclear transcription factor Y subunit alpha	HM	0.0349	0.453	Nucleus	transcription regulator
NFYB	NFYB	nuclear transcription factor Y subunit beta	HM	0.0316	0.58	Nucleus	transcription regulator
NHLRC2	NHLRC2	NHL repeat containing 2	H	0.0146	0.515	Cytoplasm	enzyme
NHP2	NHP2	NHP2 ribonucleoprotein	H	0.0197	0.618	Nucleus	other
NIF3L1	NIF3L1	NGG1 interacting factor 3 like 1	H	0.0459	0.326	Cytoplasm	other
NIFK	NIFK	nucleolar protein interacting with the FHA domain of MKI67	H	0.0281	0.448	Nucleus	other
NIPBL	NIPBL	NIPBL cohesin loading factor	H	0.00823	0.467	Nucleus	transcription regulator
NKAP	NKAP	NFKB activating protein	HM	0.00248	0.641	Nucleus	transcription regulator
NKTR	NKTR	natural killer cell triggering receptor	H	0.0406	0.547	Plasma Membrane	enzyme
NME1	NME1	NME/NM23 nucleoside diphosphate kinase 1	H	0.0138	0.566	Cytoplasm	kinase
NME7	NME7	NME/NM23 family member 7	H	0.0242	0.502	Cytoplasm	kinase
NNT	NNT	nicotinamide nucleotide transhydrogenase	H	0.0339	0.74	Cytoplasm	enzyme
NOC4L	NOC4L	nucleolar complex associated 4 homolog	H	0.0215	0.495	Nucleus	transcription regulator
NOL7	NOL7	nucleolar protein 7	H	0.00115	0.658	Nucleus	other
NOL8	NOL8	nucleolar protein 8	H	0.00981	0.914	Nucleus	other
NOL9	NOL9	nucleolar protein 9	H	0.0315	0.553	Nucleus	kinase
NOLC1	NOLC1	nucleolar and coiled-body phosphoprotein 1	H	0.00806	0.531	Nucleus	transcription regulator
NONO	NONO	non-POU domain containing octamer binding	H	0.000245	0.645	Nucleus	transcription regulator
NOP10	NOP10	NOP10 ribonucleoprotein	HM	0.0272	0.349	Nucleus	other
NOP56	NOP56	NOP56 ribonucleoprotein	H	0.00584	0.507	Nucleus	other
NOP58	NOP58	NOP58 ribonucleoprotein	H	0.00418	0.433	Nucleus	enzyme
NOP9	NOP9	NOP9 nucleolar protein	H	0.00725	0.537	Nucleus	other
NPM1	NPM1	nucleophosmin 1	H	0.00115	0.818	Nucleus	transcription regulator
NQO1	NQO1	NAD(P)H quinone dehydrogenase 1	H	0.00102	-2.518	Cytoplasm	enzyme
NR2C2	NR2C2	nuclear receptor subfamily 2 group C member 2	HM	0.0057	0.802	Nucleus	ligand-dependent nuclear receptor
NRDC	NRDC	nardilysin convertase	H	0.039	0.34	Cytoplasm	peptidase
NRDE2	NRDE2	NRDE-2, necessary for RNA interference, domain containing	H	0.0276	0.474	Nucleus	other
NRF1	NRF1	nuclear respiratory factor 1	HM	0.0158	0.437	Nucleus	transcription regulator
NSL1	NSL1	NSL1 component of MIS12 kinetochore complex	H	0.0254	0.772	Nucleus	other
NSUN2	NSUN2	NOP2/Sun RNA methyltransferase 2	H	0.0106	0.606	Nucleus	enzyme
NSUN4	NSUN4	NOP2/Sun RNA methyltransferase 4	HM	0.0401	0.614	Cytoplasm	enzyme
NT5DC2	NT5DC2	5'-nucleotidase domain containing 2	H	0.02	0.754	Cytoplasm	other
NUB1	NUB1	negative regulator of ubiquitin like proteins 1	H	0.00896	0.51	Nucleus	other
NUBP1	NUBP1	nucleotide binding protein 1	H	0.00902	0.775	Cytoplasm	other
NUBP2	NUBP2	nucleotide binding protein 2	H	0.0476	0.767	Nucleus	other
NUCKS1	NUCKS1	nuclear casein kinase and cyclin dependent kinase substrate 1	H	0.0263	0.687	Nucleus	kinase
NUDC	NUDC	nuclear distribution C, dynein complex regulator	H	0.000625	0.76	Cytoplasm	other
NUDCD1	NUDCD1	NudC domain containing 1	H	0.0371	0.418	Nucleus	other
NUDT16L1	NUDT16L1	nudix hydrolase 16 like 1	H	0.009	0.747	Cytoplasm	other
NUF2	NUF2	NUF2 component of NDC80 kinetochore complex	H	0.0178	0.698	Nucleus	other
NUMA1	NUMA1	nuclear mitotic apparatus protein 1	H	0.00114	0.907	Nucleus	other
NUP107	NUP107	nucleoporin 107	H	0.00255	0.407	Nucleus	other
NUP155	NUP155	nucleoporin 155	H	0.00976	0.41	Nucleus	other
NUP160	NUP160	nucleoporin 160	H	0.0349	0.32	Nucleus	other
NUP188	NUP188	nucleoporin 188	H	0.00695	0.418	Nucleus	other
NUP205	NUP205	nucleoporin 205	H	0.0375	0.308	Nucleus	other
NUP214	NUP214	nucleoporin 214	H	0.0186	0.395	Nucleus	transporter
NUP35	NUP35	nucleoporin 35	H	0.0024	0.44	Nucleus	transporter
NUP43	NUP43	nucleoporin 43	H	0.0218	0.489	Nucleus	transporter
NUP54	NUP54	nucleoporin 54	HM	0.00914	0.325	Nucleus	other
NUP58	NUP58	nucleoporin 58	H	0.0123	0.566	Nucleus	other
MEN1	MEN1	menin 1	H	0.0109	0.551	Nucleus	transcription regulator	SNDX-5613
NUP98	NUP98	nucleoporin 98 and 96 precursor	H	0.00219	0.383	Nucleus	transporter
NUSAP1	NUSAP1	nucleolar and spindle associated protein 1	H	0.0438	0.639	Nucleus	other
NXF1	NXF1	nuclear RNA export factor 1	H	0.000267	0.552	Nucleus	other
OARD1	OARD1	O-acyl-ADP-ribose deacylase 1	H	0.00235	0.96	Nucleus	enzyme
OCRL	OCRL	OCRL inositol polyphosphate-5-phosphatase	H	0.0167	0.543	Cytoplasm	phosphatase
ODF2L	ODF2L	outer dense fiber of sperm tails 2 like	H	0.000687	-2.553	Cytoplasm	other
OGT	OGT	O-linked N-acetylglucosamine (GlcNAc) transferase	H	0.000571	0.539	Cytoplasm	enzyme
OPA3	OPA3	outer mitochondrial membrane lipid metabolism regulator OPA3	H	0.0219	0.609	Cytoplasm	other
ORC4	ORC4	origin recognition complex subunit 4	H	0.0245	0.503	Nucleus	other
OSBP	OSBP	oxysterol binding protein	H	0.0345	0.344	Cytoplasm	transporter
OSBPL7	OSBPL7	oxysterol binding protein like 7	H	0.0367	1.053	Cytoplasm	other
OSGEP	OSGEP	O-sialoglycoprotein endopeptidase	H	0.0113	0.482	Nucleus	peptidase
OSTC	OSTC	oligosaccharyltransferase complex non-catalytic subunit	HM	0.0111	0.384	Cytoplasm	enzyme
OXCT1	OXCT1	3-oxoacid CoA-transferase 1	H	0.0493	0.823	Cytoplasm	enzyme
PABPC1	PABPC1	poly(A) binding protein cytoplasmic 1	H	0.000709	0.456	Cytoplasm	translation regulator
PABPC4	PABPC4	poly(A) binding protein cytoplasmic 4	H	0.0209	0.6	Cytoplasm	translation regulator
PABPN1	PABPN1	poly(A) binding protein nuclear 1	HM	0.00542	0.559	Nucleus	enzyme
PACSIN3	PACSIN3	protein kinase C and casein kinase substrate in neurons 3	H	0.0395	-0.591	Cytoplasm	other
PAF1	PAF1	PAF1 homolog, Paf1/RNA polymerase II complex component	HM	0.0367	0.373	Nucleus	other
PAFAH1B3	PAFAH1B3	platelet activating factor acetylhydrolase 1b catalytic subunit 3	H	0.00412	0.946	Cytoplasm	enzyme
PAICS	PAICS	phosphoribosylaminoimidazole carboxylase and phosphoribosylaminoimidazolesuccinocarboxamide synthase	H	0.00419	0.558	Cytoplasm	enzyme
PAIP1	PAIP1	poly(A) binding protein interacting protein 1	H	0.0197	0.63	Cytoplasm	translation regulator
PANK1	PANK1	pantothenate kinase 1	HM	0.045	0.791	Cytoplasm	kinase
PAPOLA	PAPOLA	poly(A) polymerase alpha	H	0.0112	0.504	Nucleus	enzyme
PARK7	PARK7	Parkinsonism associated deglycase	H	0.000351	0.822	Nucleus	enzyme
PARN	PARN	poly(A)-specific ribonuclease	H	0.0186	0.634	Nucleus	enzyme
PRMT5	PRMT5	protein arginine methyltransferase 5	H	0.00166	0.546	Cytoplasm	enzyme	GSK3326595, JNJ-64619178
PAXIP1	PAXIP1	PAX interacting protein 1	H	0.0376	0.673	Nucleus	other
PAXX	PAXX	PAXX non-homologous end joining factor	H	0.0224	0.885	Cytoplasm	other
PBK	PBK	PDZ binding kinase	H	0.0223	0.812	Cytoplasm	kinase
PBRM1	PBRM1	polybromo 1	HM	0.00876	0.478	Nucleus	other
PCF11	PCF11	PCF11 cleavage and polyadenylation factor subunit	H	0.0189	0.446	Nucleus	other
PCM1	PCM1	pericentriolar material 1	H	0.00256	0.743	Cytoplasm	other
PCMT1	PCMT1	protein-L-isoaspartate (D-aspartate) O-methyltransferase	H	0.0313	0.657	Cytoplasm	enzyme
PCNA	PCNA	proliferating cell nuclear antigen	H	0.041	0.582	Nucleus	enzyme
PCNP	PCNP	PEST proteolytic signal containing nuclear protein	H	0.0155	0.629	Nucleus	other
PCYT1A	PCYT1A	phosphate cytidylyltransferase 1, choline, alpha	H	0.0201	-0.566	Cytoplasm	enzyme
PDE6D	PDE6D	phosphodiesterase 6D	H	0.0365	0.495	Cytoplasm	enzyme
PDHB	PDHB	pyruvate dehydrogenase E1 subunit beta	H	0.0301	0.493	Cytoplasm	enzyme
PDHX	PDHX	pyruvate dehydrogenase complex component X	H	0.0349	0.541	Cytoplasm	enzyme
PDIA2	PDIA2	protein disulfide isomerase family A member 2	H	0.0384	3.663	Cytoplasm	enzyme
PDS5A	PDS5A	PDS5 cohesin associated factor A	H	0.00114	0.512	Nucleus	other
PDS5B	PDS5B	PDS5 cohesin associated factor B	H	0.000591	0.649	Nucleus	other
PDXDC1	PDXDC1	pyridoxal dependent decarboxylase domain containing 1	H	0.0496	0.623	Cytoplasm	other
PDXP	PDXP	pyridoxal phosphatase	H	0.0204	0.751	Plasma Membrane	phosphatase
PELP1	PELP1	proline, glutamate and leucine rich protein 1	H	0.0168	0.463	Nucleus	other
PFDN5	PFDN5	prefoldin subunit 5	H	0.0349	0.5	Nucleus	transcription regulator
PGAM2	PGAM2	phosphoglycerate mutase 2	H	0.0114	2.101	Cytoplasm	phosphatase
PGP	PGP	phosphoglycolate phosphatase	H	0.0182	0.507	Cytoplasm	enzyme
PHC2	PHC2	polyhomeotic homolog 2	HM	0.0104	0.958	Nucleus	other
PHF2	PHF2	PHD finger protein 2	H	0.0393	0.519	Nucleus	enzyme
PHF6	PHF6	PHD finger protein 6	HM	0.0119	0.761	Nucleus	transcription regulator
PHGDH	PHGDH	phosphoglycerate dehydrogenase	H	0.0349	0.919	Cytoplasm	enzyme
PHIP	PHIP	pleckstrin homology domain interacting protein	H	0.00438	0.632	Nucleus	other
IMPDH2	IMPDH2	inosine monophosphate dehydrogenase 2	H	0.0429	0.531	Cytoplasm	enzyme	mycophenolic acid, thioguanine, mycophenolate mofetil, imatinib/thioguanine, VX-944, pegintron/ribavirin, mycophenolate mofetil/prednisone, methylprednisolone/mycophenolate mofetil, interferon alfacon-1/ribavirin, 6-mercaptopurine/prednisone/thioguanine, cytarabine/daunorubicin/thioguanine, cytarabine/thioguanine, IFNA2B/ribavirin, ribavirin
PHLDB1	PHLDB1	pleckstrin homology like domain family B member 1	H	0.0059	0.976	Cytoplasm	other
PHPT1	PHPT1	phosphohistidine phosphatase 1	H	0.0268	0.738	Cytoplasm	phosphatase
PI3	PI3	peptidase inhibitor 3	H	0.000654	-3.451	Extracellular Space	other
PIGS	PIGS	phosphatidylinositol glycan anchor biosynthesis class S	H	0.0263	0.435	Cytoplasm	enzyme
PIH1D1	PIH1D1	PIH1 domain containing 1	H	0.0207	0.543	Nucleus	other
PIN4	PIN4	peptidylprolyl cis/trans isomerase, NIMA-interacting 4	H	0.028	0.683	Nucleus	enzyme
PINX1	PINX1	PIN2 (TERF1) interacting telomerase inhibitor 1	H	0.00463	0.786	Nucleus	other
PIP5K1A	PIP5K1A	phosphatidylinositol-4-phosphate 5-kinase type 1 alpha	HM	0.0125	0.6	Cytoplasm	kinase
PKP1	PKP1	plakophilin 1	H	0.00919	-1.376	Plasma Membrane	other
PLD1	PLD1	phospholipase D1	H	0.0292	-0.723	Cytoplasm	enzyme
PLRG1	PLRG1	pleiotropic regulator 1	H	0.00136	0.553	Nucleus	other
PM20D2	PM20D2	peptidase M20 domain containing 2	H	0.034	0.79	Nucleus	peptidase
PMPCA	PMPCA	peptidase, mitochondrial processing subunit alpha	H	0.0326	0.42	Cytoplasm	peptidase
PNISR	PNISR	PNN interacting serine and arginine rich protein	HM	0.0375	0.623	Nucleus	other
PNKP	PNKP	polynucleotide kinase 3'-phosphatase	H	0.0265	0.608	Nucleus	kinase
PNN	PNN	pinin, desmosome associated protein	H	0.000762	0.583	Plasma Membrane	other
POGZ	POGZ	pogo transposable element derived with ZNF domain	HM	0.0114	0.634	Nucleus	enzyme
SYNCRIP	SYNCRIP	synaptotagmin binding cytoplasmic RNA interacting protein	H	0.00148	0.503	Nucleus	other	supinoxin
GART	GART	phosphoribosylglycinamide formyltransferase, phosphoribosylglycinamide synthetase, phosphoribosylaminoimidazole synthetase	H	0.0097	0.5	Cytoplasm	enzyme	pemetrexed, pelitrexol, bevacizumab/erlotinib/pemetrexed, bevacizumab/pemetrexed, pembrolizumab/pemetrexed, gemcitabine/pemetrexed, bevacizumab/paclitaxel/pemetrexed, lometrexol
POLD3	POLD3	DNA polymerase delta 3, accessory subunit	H	0.000348	0.81	Nucleus	transcription regulator
POLR2A	POLR2A	RNA polymerase II subunit A	HM	0.000343	0.495	Nucleus	enzyme
POLR2B	POLR2B	RNA polymerase II subunit B	HM	0.00113	0.421	Nucleus	enzyme
POLR2C	POLR2C	RNA polymerase II subunit C	H	0.00134	0.505	Nucleus	enzyme
POLR2E	POLR2E	RNA polymerase II subunit E	HM	0.0221	0.405	Nucleus	enzyme
POLR2G	POLR2G	RNA polymerase II subunit G	HM	0.0049	0.47	Nucleus	enzyme
POLR2K	POLR2K	RNA polymerase II subunit K	HM	0.0153	0.653	Nucleus	enzyme
POLR2L	POLR2L	RNA polymerase II subunit L	HM	0.0336	0.496	Nucleus	enzyme
POLR3A	POLR3A	RNA polymerase III subunit A	H	0.00154	0.739	Nucleus	enzyme
POLR3B	POLR3B	RNA polymerase III subunit B	HM	0.00551	0.575	Nucleus	enzyme
POLR3C	POLR3C	RNA polymerase III subunit C	H	0.0187	0.437	Nucleus	enzyme
POLR3D	POLR3D	RNA polymerase III subunit D	H	0.0218	0.559	Nucleus	transcription regulator
POLR3E	POLR3E	RNA polymerase III subunit E	H	0.00632	0.575	Nucleus	transcription regulator
POLR3F	POLR3F	RNA polymerase III subunit F	HM	0.000607	0.622	Nucleus	enzyme
POLR3H	POLR3H	RNA polymerase III subunit H	HM	0.0398	0.475	Nucleus	enzyme
POP1	POP1	POP1 homolog, ribonuclease P/MRP subunit	H	0.000581	0.773	Nucleus	enzyme
Postn	POSTN	periostin	M	0.0351	-0.872	Extracellular Space	other
KMT2A	KMT2A	lysine methyltransferase 2A	H	0.0275	0.492	Nucleus	transcription regulator	KO-539
PPHLN1	PPHLN1	periphilin 1	HM	0.0242	0.604	Nucleus	other
PPIA	PPIA	peptidylprolyl isomerase A	H	0.0158	0.483	Cytoplasm	enzyme	cyclosporine A/sirolimus/tacrolimus, N-methyl-4-Ile-cyclosporin, alemtuzumab/cyclosporin A, cyclosporin A, cyclosporine A/tacrolimus, cyclosporin A/methotrexate
PPID	PPID	peptidylprolyl isomerase D	H	0.0248	0.482	Cytoplasm	enzyme
PPIH	PPIH	peptidylprolyl isomerase H	HM	0.00016	0.769	Nucleus	enzyme
PPIL4	PPIL4	peptidylprolyl isomerase like 4	H	0.00881	0.498	Nucleus	enzyme
PPIP5K2	PPIP5K2	diphosphoinositol pentakisphosphate kinase 2	H	0.00324	0.585	Cytoplasm	kinase
PPL	PPL	periplakin	H	0.00693	-0.982	Cytoplasm	other
Ppl	PPL	periplakin	M	0.0118	-2.009	Cytoplasm	other
PPME1	PPME1	protein phosphatase methylesterase 1	H	0.0353	0.6	Nucleus	enzyme
PPP1CC	PPP1CC	protein phosphatase 1 catalytic subunit gamma	HM	0.0066	0.755	Nucleus	phosphatase
PPP1R10	PPP1R10	protein phosphatase 1 regulatory subunit 10	H	0.00822	0.42	Nucleus	other
PPP1R12A	PPP1R12A	protein phosphatase 1 regulatory subunit 12A	H	0.0107	0.49	Cytoplasm	phosphatase
UBA1	UBA1	ubiquitin like modifier activating enzyme 1	H	0.00904	0.482	Cytoplasm	enzyme	MLN7243
PPP5C	PPP5C	protein phosphatase 5 catalytic subunit	H	0.00457	0.65	Nucleus	phosphatase
PPP6C	PPP6C	protein phosphatase 6 catalytic subunit	HM	0.0493	0.335	Nucleus	phosphatase
PPP6R1	PPP6R1	protein phosphatase 6 regulatory subunit 1	H	0.0427	0.546	Cytoplasm	other
PPP6R3	PPP6R3	protein phosphatase 6 regulatory subunit 3	H	0.000381	0.598	Cytoplasm	other
PQBP1	PQBP1	polyglutamine binding protein 1	H	0.0057	0.509	Nucleus	transcription regulator
PRDX2	PRDX2	peroxiredoxin 2	H	0.0317	0.639	Cytoplasm	enzyme
PRDX3	PRDX3	peroxiredoxin 3	H	0.000739	0.918	Cytoplasm	enzyme
TUBA1A	TUBA1A	tubulin alpha 1a	HM	0.0109	0.48	Cytoplasm	other	docetaxel/gemcitabine/vincristine, bevacizumab/paclitaxel/topotecan, colchicine/probenecid, cyclophosphamide/epirubicin/5-fluorouracil/paclitaxel, bevacizumab/docetaxel/prednisone/thalidomide/zoledronic acid, gemcitabine/paclitaxel, L-asparaginase/daunorubicin/dexamethasone/vincristine, prednisone/vincristine, docetaxel/5-fluorouracil, vinflunine, mebendazole, L-asparaginase/dexamethasone/imatini…
NUP62	NUP62	nucleoporin 62	H	0.00291	0.477	Nucleus	transporter	dusquetide
PRKACA	PRKACA	protein kinase cAMP-activated catalytic subunit alpha	H	0.0279	0.637	Cytoplasm	kinase
Prkacb	PRKACB	protein kinase cAMP-activated catalytic subunit beta	M	0.0248	0.835	Cytoplasm	kinase
PRKAR1B	PRKAR1B	protein kinase cAMP-dependent type I regulatory subunit beta	H	0.00944	1.065	Cytoplasm	kinase
HSP90AA1	HSP90AA1	heat shock protein 90 alpha family class A member 1	H	0.0224	0.465	Cytoplasm	enzyme	luminespib, cisplatin, retaspimycin, alvespimycin, TAS-116
PTPN11	PTPN11	protein tyrosine phosphatase non-receptor type 11	H	0.024	0.446	Cytoplasm	phosphatase	TNO155, RMC-4630, RLY-1971, JAB-3068
PRMT6	PRMT6	protein arginine methyltransferase 6	HM	0.0158	0.949	Nucleus	enzyme
PRPF19	PRPF19	pre-mRNA processing factor 19	H	0.000267	0.594	Nucleus	enzyme
PRPF3	PRPF3	pre-mRNA processing factor 3	HM	0.0168	0.479	Nucleus	other
PRPF31	PRPF31	pre-mRNA processing factor 31	HM	0.0411	0.346	Nucleus	other
PRPF38A	PRPF38A	pre-mRNA processing factor 38A	HM	0.0042	0.462	Nucleus	other
PRPF39	PRPF39	pre-mRNA processing factor 39	HM	0.00103	0.646	Nucleus	other
PRPF4	PRPF4	pre-mRNA processing factor 4	H	0.000638	0.532	Nucleus	other
PRPF40A	PRPF40A	pre-mRNA processing factor 40 homolog A	H	0.0008	0.523	Nucleus	other
PRPF4B	PRPF4B	pre-mRNA processing factor 4B	H	0.00114	0.624	Nucleus	kinase
PRPF6	PRPF6	pre-mRNA processing factor 6	H	0.000652	0.5	Nucleus	transcription regulator
PRPF8	PRPF8	pre-mRNA processing factor 8	HM	0.00135	0.479	Nucleus	other
PRR12	PRR12	proline rich 12	H	0.0259	1.116	Extracellular Space	other
PRRC1	PRRC1	proline rich coiled-coil 1	H	0.0256	0.766	Other	other
PRRC2A	PRRC2A	proline rich coiled-coil 2A	H	0.0126	0.426	Cytoplasm	other
PRRC2C	PRRC2C	proline rich coiled-coil 2C	H	0.0168	0.376	Cytoplasm	other
PSIP1	PSIP1	PC4 and SFRS1 interacting protein 1	H	0.000944	1.096	Nucleus	transcription regulator
PSMA1	PSMA1	proteasome 20S subunit alpha 1	H	0.00114	0.404	Cytoplasm	peptidase
PSMA3	PSMA3	proteasome 20S subunit alpha 3	HM	0.00643	0.316	Cytoplasm	peptidase
PSMA4	PSMA4	proteasome 20S subunit alpha 4	H	0.00497	0.359	Cytoplasm	peptidase
PSMA5	PSMA5	proteasome 20S subunit alpha 5	HM	0.0164	0.29	Cytoplasm	peptidase
PSMA6	PSMA6	proteasome 20S subunit alpha 6	H	0.012	0.319	Cytoplasm	peptidase
PSMA7	PSMA7	proteasome 20S subunit alpha 7	H	0.00641	0.448	Cytoplasm	peptidase
TUBB4B	TUBB4B	tubulin beta 4B class IVb	HM	0.00655	0.439	Cytoplasm	other	docetaxel/gemcitabine/vincristine, bevacizumab/paclitaxel/topotecan, colchicine/probenecid, cyclophosphamide/epirubicin/5-fluorouracil/paclitaxel, bevacizumab/docetaxel/prednisone/thalidomide/zoledronic acid, gemcitabine/paclitaxel, simotaxel, L-asparaginase/daunorubicin/dexamethasone/vincristine, prednisone/vincristine, docetaxel/5-fluorouracil, mebendazole, vinflunine, L-asparaginase/dexamethas…
ROCK2	ROCK2	Rho associated coiled-coil containing protein kinase 2	H	0.00655	0.427	Cytoplasm	kinase	KD025
PSMB4	PSMB4	proteasome 20S subunit beta 4	H	0.00998	0.357	Cytoplasm	peptidase
PSMB7	PSMB7	proteasome 20S subunit beta 7	H	0.00419	0.377	Cytoplasm	peptidase
PSMC3	PSMC3	proteasome 26S subunit, ATPase 3	H	0.00217	0.396	Nucleus	enzyme
PSMC4	PSMC4	proteasome 26S subunit, ATPase 4	H	0.0127	0.301	Nucleus	peptidase
PSMC5	PSMC5	proteasome 26S subunit, ATPase 5	HM	0.00836	0.312	Nucleus	transcription regulator
PSMC6	PSMC6	proteasome 26S subunit, ATPase 6	HM	0.00499	0.341	Nucleus	peptidase
XPO1	XPO1	exportin 1	H	0.0225	0.41	Nucleus	transporter	eltanexor, leptomycin B, selinexor, SL-801
PSMD13	PSMD13	proteasome 26S subunit, non-ATPase 13	H	0.0472	0.277	Cytoplasm	peptidase
PSMD3	PSMD3	proteasome 26S subunit, non-ATPase 3	H	0.015	0.323	Cytoplasm	other
PSMD5	PSMD5	proteasome 26S subunit, non-ATPase 5	H	0.00296	0.555	Other	other
PSMD8	PSMD8	proteasome 26S subunit, non-ATPase 8	H	0.0303	0.287	Cytoplasm	other
PSME4	PSME4	proteasome activator subunit 4	H	0.049	0.395	Cytoplasm	other
PSMG1	PSMG1	proteasome assembly chaperone 1	H	0.00707	0.557	Plasma Membrane	other
PSMG2	PSMG2	proteasome assembly chaperone 2	H	0.00201	0.587	Nucleus	other
PSPC1	PSPC1	paraspeckle component 1	HM	0.00437	0.667	Nucleus	transcription regulator
PTBP1	PTBP1	polypyrimidine tract binding protein 1	H	0.0004	0.572	Nucleus	enzyme
PTER	PTER	phosphotriesterase related	H	0.00394	1.014	Cytoplasm	enzyme
SF3B1	SF3B1	splicing factor 3b subunit 1	HM	0.00831	0.405	Nucleus	other	H3B-8800
MAT2A	MAT2A	methionine adenosyltransferase 2A	H	0.0341	0.395	Cytoplasm	enzyme	AG-270
PTPRJ	PTPRJ	protein tyrosine phosphatase receptor type J	HM	0.0321	0.752	Plasma Membrane	phosphatase
PTRHD1	PTRHD1	peptidyl-tRNA hydrolase domain containing 1	H	0.0349	0.573	Cytoplasm	other
PUM1	PUM1	pumilio RNA binding family member 1	H	0.000955	0.532	Cytoplasm	other
PUM2	PUM2	pumilio RNA binding family member 2	HM	0.028	0.481	Cytoplasm	other
PUM3	PUM3	pumilio RNA binding family member 3	H	0.0217	0.725	Nucleus	other
PUM3	PUM3	pumilio RNA binding family member 3	H	0.000632	0.558	Nucleus	other
PUS7	PUS7	pseudouridine synthase 7	H	0.0411	0.563	Nucleus	enzyme
PYCR1	PYCR1	pyrroline-5-carboxylate reductase 1	H	0.0106	0.89	Cytoplasm	enzyme
PYGO2	PYGO2	pygopus family PHD finger 2	H	0.0184	0.515	Nucleus	other
QDPR	QDPR	quinoid dihydropteridine reductase	H	0.0102	0.526	Cytoplasm	enzyme
RAB25	RAB25	RAB25, member RAS oncogene family	HM	0.00495	-0.965	Cytoplasm	enzyme
RAB3GAP1	RAB3GAP1	RAB3 GTPase activating protein catalytic subunit 1	H	0.0378	0.341	Cytoplasm	other
RAB3GAP2	RAB3GAP2	RAB3 GTPase activating non-catalytic protein subunit 2	H	0.0312	0.346	Cytoplasm	enzyme
RABGAP1	RABGAP1	RAB GTPase activating protein 1	H	0.00115	0.619	Cytoplasm	other
RABGAP1L	RABGAP1L	RAB GTPase activating protein 1 like	H	0.00259	0.972	Cytoplasm	other
RABGGTB	RABGGTB	Rab geranylgeranyltransferase subunit beta	HM	0.0184	0.545	Cytoplasm	enzyme
RACGAP1	RACGAP1	Rac GTPase activating protein 1	H	0.00821	0.867	Cytoplasm	transporter
RAD21	RAD21	RAD21 cohesin complex component	H	0.00254	0.602	Nucleus	transcription regulator
RAD50	RAD50	RAD50 double strand break repair protein	H	0.0125	0.508	Nucleus	enzyme
RALBP1	RALBP1	ralA binding protein 1	H	0.0427	0.366	Cytoplasm	enzyme
RALY	RALY	RALY heterogeneous nuclear ribonucleoprotein	H	0.0114	0.63	Nucleus	transcription regulator
RANBP2	RANBP2	RAN binding protein 2	H	0.00115	0.465	Nucleus	enzyme
RAP1GAP2	RAP1GAP2	RAP1 GTPase activating protein 2	H	0.0276	1.043	Cytoplasm	other
RAP2B	RAP2B	RAP2B, member of RAS oncogene family	HM	0.0391	-0.46	Plasma Membrane	enzyme
RARS1	RARS1	arginyl-tRNA synthetase 1	H	0.0117	0.337	Cytoplasm	enzyme
RAVER1	RAVER1	ribonucleoprotein, PTB binding 1	H	0.0187	0.573	Nucleus	other
RBBP4	RBBP4	RB binding protein 4, chromatin remodeling factor	HM	0.000333	0.722	Nucleus	enzyme
RBBP5	RBBP5	RB binding protein 5, histone lysine methyltransferase complex subunit	HM	0.0109	0.541	Nucleus	transcription regulator
RBBP7	RBBP7	RB binding protein 7, chromatin remodeling factor	HM	0.0258	0.534	Nucleus	transcription regulator
RBM12	RBM12	RNA binding motif protein 12	H	0.000375	0.544	Nucleus	other
RBM12B	RBM12B	RNA binding motif protein 12B	H	0.000662	0.755	Other	other
RBM14	RBM14	RNA binding motif protein 14	H	0.000364	0.532	Nucleus	transcription regulator
RBM15	RBM15	RNA binding motif protein 15	H	0	0.685	Nucleus	other
RBM17	RBM17	RNA binding motif protein 17	H	0.00078	0.597	Nucleus	other
RBM19	RBM19	RNA binding motif protein 19	H	0.0143	0.545	Nucleus	other
RBM24	RBM24	RNA binding motif protein 24	HM	0.0339	0.977	Cytoplasm	other
RBM25	RBM25	RNA binding motif protein 25	H	0.00079	0.516	Nucleus	other
RBM27	RBM27	RNA binding motif protein 27	H	0.00169	0.53	Nucleus	other
RBM28	RBM28	RNA binding motif protein 28	H	0.013	0.502	Nucleus	other
RBM34	RBM34	RNA binding motif protein 34	H	0.00854	0.572	Nucleus	other
RBM39	RBM39	RNA binding motif protein 39	HM	0.00359	0.532	Nucleus	transcription regulator
RBM4	RBM4	RNA binding motif protein 4	H	0.000602	0.672	Nucleus	other
RBM8A	RBM8A	RNA binding motif protein 8A	HM	0.000815	0.566	Nucleus	other
RBMX	RBMX	RNA binding motif protein X-linked	HM	0.00158	0.661	Nucleus	other
RBMX2	RBMX2	RNA binding motif protein X-linked 2	H	0.0215	0.648	Nucleus	other
RBMY1A1	RBMY1A1 (includes others)	RNA binding motif protein Y-linked family 1 member A1	H	0.0164	0.425	Nucleus	other
RBPJ	RBPJ	recombination signal binding protein for immunoglobulin kappa J region	HM	0.0127	0.628	Nucleus	transcription regulator
RCC2	RCC2	regulator of chromosome condensation 2	H	0.00159	0.79	Nucleus	other
RCOR1	RCOR1	REST corepressor 1	H	0.0105	0.466	Nucleus	transcription regulator
RCOR3	RCOR3	REST corepressor 3	H	0.00331	1.012	Nucleus	transcription regulator
RDH14	RDH14	retinol dehydrogenase 14	H	0.000676	0.755	Cytoplasm	enzyme
RFC1	RFC1	replication factor C subunit 1	H	0.00126	0.729	Nucleus	transcription regulator
RFC3	RFC3	replication factor C subunit 3	H	0.00153	0.693	Nucleus	enzyme
RFK	RFK	riboflavin kinase	H	0.00522	1.904	Cytoplasm	kinase
RFX1	RFX1	regulatory factor X1	H	0.000937	0.479	Nucleus	transcription regulator
RHOA	RHOA	ras homolog family member A	HM	0.0453	0.231	Cytoplasm	enzyme
RHOT2	RHOT2	ras homolog family member T2	H	0.0256	0.446	Cytoplasm	enzyme
RING1	RING1	ring finger protein 1	HM	0.00508	0.593	Nucleus	transcription regulator
RNASEH2A	RNASEH2A	ribonuclease H2 subunit A	H	0.0194	0.773	Nucleus	enzyme
RNASEH2C	RNASEH2C	ribonuclease H2 subunit C	H	0.0221	0.819	Other	other
RNF2	RNF2	ring finger protein 2	H	0.00333	0.564	Nucleus	transcription regulator
RNF2	RNF2	ring finger protein 2	HM	0.0301	0.554	Nucleus	transcription regulator
RNF214	RNF214	ring finger protein 214	HM	0.00364	0.577	Other	other
RNF4	RNF4	ring finger protein 4	H	0.000773	0.61	Nucleus	transcription regulator
RNGTT	RNGTT	RNA guanylyltransferase and 5'-phosphatase	H	0.000753	0.803	Nucleus	phosphatase
RNPS1	RNPS1	RNA binding protein with serine rich domain 1	HM	0.000694	0.535	Nucleus	other
RO60	RO60	Ro60, Y RNA binding protein	H	0.000957	0.645	Nucleus	other
HSP90AB1	HSP90AB1	heat shock protein 90 alpha family class B member 1	HM	0.0297	0.389	Cytoplasm	enzyme	cisplatin, retaspimycin, alvespimycin, TAS-116
RPA1	RPA1	replication protein A1	H	0.00551	0.607	Nucleus	other
RPA2	RPA2	replication protein A2	H	0.000667	0.813	Nucleus	other
RPA3	RPA3	replication protein A3	H	0.00315	0.728	Nucleus	other
RPAP3	RPAP3	RNA polymerase II associated protein 3	H	0.0107	0.462	Cytoplasm	enzyme
RPL10A	RPL10A	ribosomal protein L10a	H	0.00435	0.335	Nucleus	other
RPL13	RPL13	ribosomal protein L13	H	0.0103	0.305	Nucleus	other
RPL13A	RPL13A	ribosomal protein L13a	H	0.0309	0.271	Cytoplasm	other
RPL14	RPL14	ribosomal protein L14	H	0.0353	0.294	Cytoplasm	other
RPL18	RPL18	ribosomal protein L18	H	0.0327	0.327	Cytoplasm	other
RPL18A	RPL18A	ribosomal protein L18a	H	0.0135	0.311	Cytoplasm	other
RPL19	RPL19	ribosomal protein L19	HM	0.0379	0.284	Cytoplasm	other
RPL21	RPL21	ribosomal protein L21	H	0.0103	0.344	Cytoplasm	other
RPL22	RPL22	ribosomal protein L22	HM	0.0181	0.319	Cytoplasm	translation regulator
RPL26	RPL26	ribosomal protein L26	HM	0.0133	0.394	Cytoplasm	other
TUBG1	TUBG1	tubulin gamma 1	H	0.0475	0.371	Cytoplasm	other	docetaxel/gemcitabine/vincristine, bevacizumab/paclitaxel/topotecan, colchicine/probenecid, cyclophosphamide/epirubicin/5-fluorouracil/paclitaxel, bevacizumab/docetaxel/prednisone/thalidomide/zoledronic acid, gemcitabine/paclitaxel, L-asparaginase/daunorubicin/dexamethasone/vincristine, prednisone/vincristine, docetaxel/5-fluorouracil, vinflunine, L-asparaginase/dexamethasone/imatinib/vincristine…
PSMB1	PSMB1	proteasome 20S subunit beta 1	H	0.00836	0.367	Cytoplasm	peptidase	bortezomib/cladribine/rituximab, bortezomib/dexamethasone/pomalidomide, bortezomib/doxorubicin, bortezomib/dexamethasone/thalidomide, bortezomib/paclitaxel, bortezomib/fulvestrant, carfilzomib, bortezomib/sorafenib, bortezomib/rituximab, bortezomib/lenalidomide, carfilzomib/dexamethasone/lenalidomide, bortezomib/dexamethasone/doxorubicin, bortezomib/dexamethasone/lenalidomide, bortezomib/predniso…
RPL4	RPL4	ribosomal protein L4	H	0.00906	0.298	Cytoplasm	enzyme
RPL5	RPL5	ribosomal protein L5	H	0.000562	0.4	Cytoplasm	other
RPL6	RPL6	ribosomal protein L6	H	0.00811	0.327	Nucleus	other
RPL7A	RPL7A	ribosomal protein L7a	HM	0.017	0.3	Cytoplasm	other
RPL7L1	RPL7L1	ribosomal protein L7 like 1	H	0.00857	0.527	Cytoplasm	transcription regulator
RPL9	RPL9	ribosomal protein L9	H	0.00228	0.489	Nucleus	other
RPLP0	RPLP0	ribosomal protein lateral stalk subunit P0	H	0.0144	0.257	Cytoplasm	other
RPN2	RPN2	ribophorin II	H	0.0415	0.352	Cytoplasm	enzyme
RPP38	RPP38	ribonuclease P/MRP subunit p38	H	0.0377	0.413	Nucleus	enzyme
RPRD1A	RPRD1A	regulation of nuclear pre-mRNA domain containing 1A	HM	0.00421	0.744	Extracellular Space	other
RPRD2	RPRD2	regulation of nuclear pre-mRNA domain containing 2	H	0.0214	0.447	Nucleus	other
RPS11	RPS11	ribosomal protein S11	HM	0.0371	0.264	Cytoplasm	other
RPS13	RPS13	ribosomal protein S13	HM	0.0275	0.265	Cytoplasm	other
RPS14	RPS14	ribosomal protein S14	HM	0.0158	0.312	Cytoplasm	translation regulator
RPS15	RPS15	ribosomal protein S15	HM	0.0333	0.41	Cytoplasm	other
RPS17	RPS17	ribosomal protein S17	HM	0.00114	0.374	Cytoplasm	other
RPS18	RPS18	ribosomal protein S18	HM	0.0121	0.351	Cytoplasm	other
RPS19	RPS19	ribosomal protein S19	HM	0.0268	0.29	Cytoplasm	other
RPS2	RPS2	ribosomal protein S2	HM	0.0115	0.338	Cytoplasm	other
RPS21	RPS21	ribosomal protein S21	H	0.00137	0.419	Cytoplasm	other
RPS23	RPS23	ribosomal protein S23	HM	0.0122	0.285	Cytoplasm	translation regulator
RPS25	RPS25	ribosomal protein S25	HM	0.025	0.294	Cytoplasm	other
METAP2	METAP2	methionyl aminopeptidase 2	H	0.0334	0.359	Cytoplasm	peptidase	XMT-1107, O-(chloroacetylcarbamoyl)fumagillol, beloranib, PPI-2458, SDX-7320, nitroxoline
RPS27A	RPS27A	ribosomal protein S27a	H	0.00786	0.355	Cytoplasm	other
RPS3	RPS3	ribosomal protein S3	H	0.00524	0.312	Cytoplasm	enzyme
RPS3A	RPS3A	ribosomal protein S3A	H	0.00418	0.308	Nucleus	other
RPS4X	RPS4X	ribosomal protein S4 X-linked	HM	0.0256	0.27	Cytoplasm	other
RPS5	RPS5	ribosomal protein S5	H	0.012	0.301	Cytoplasm	other
RPS6	RPS6	ribosomal protein S6	HM	0.0224	0.29	Cytoplasm	other
RPS7	RPS7	ribosomal protein S7	HM	0.0251	0.296	Cytoplasm	other
RPS8	RPS8	ribosomal protein S8	HM	0.0167	0.286	Cytoplasm	other
RPS9	RPS9	ribosomal protein S9	HM	0.0319	0.279	Cytoplasm	translation regulator
RPSA	RPSA	ribosomal protein SA	HM	0.0355	0.232	Cytoplasm	translation regulator
HDAC1	HDAC1	histone deacetylase 1	HM	0.0225	0.355	Nucleus	transcription regulator	pyroxamide, R 306465, bortezomib/vorinostat, OKI-179, tributyrin, trametinib/vorinostat, belinostat, mocetinostat, vorinostat, HDAC class I inhibitors, domatinostat
PTGER4	PTGER4	prostaglandin E receptor 4	H	0.0411	0.348	Plasma Membrane	G-protein coupled receptor	prostaglandin E2, grapiprant, BMS-986310, diclofenac/misoprostol, misoprostol, E7046, prostaglandin E1, rivenprost
RRP12	RRP12	ribosomal RNA processing 12 homolog	H	0.00781	0.572	Nucleus	other
RRP1B	RRP1B	ribosomal RNA processing 1B	H	0.000923	0.642	Nucleus	transcription regulator
RRP8	RRP8	ribosomal RNA processing 8	H	0.00838	0.499	Nucleus	enzyme
RRP9	RRP9	ribosomal RNA processing 9, U3 small nucleolar RNA binding protein	H	0.0457	0.491	Nucleus	other
RRS1	RRS1	ribosome biogenesis regulator 1 homolog	H	0.0336	0.444	Nucleus	other
RSF1	RSF1	remodeling and spacing factor 1	H	0.00106	0.755	Nucleus	transcription regulator
RSL1D1	RSL1D1	ribosomal L1 domain containing 1	H	0.0355	0.529	Nucleus	other
RSRC1	RSRC1	arginine and serine rich coiled-coil 1	HM	0.0288	0.425	Nucleus	other
RTF1	RTF1	RTF1 homolog, Paf1/RNA polymerase II complex component	H	0.0368	0.402	Nucleus	other
RTN3	RTN3	reticulon 3	H	0.0168	0.567	Cytoplasm	other
RUFY1	RUFY1	RUN and FYVE domain containing 1	H	0.00274	0.445	Cytoplasm	other
RUVBL1	RUVBL1	RuvB like AAA ATPase 1	HM	0.0168	0.441	Nucleus	transcription regulator
RUVBL2	RUVBL2	RuvB like AAA ATPase 2	H	0.0042	0.461	Nucleus	transcription regulator
Rwdd4a	RWDD4	RWD domain containing 4	M	0.0336	1.933	Other	other
S100A1	S100A1	S100 calcium binding protein A1	H	0.0106	-1.052	Cytoplasm	other
S100A11	S100A11	S100 calcium binding protein A11	H	0.00126	-1.12	Cytoplasm	other
S100A14	S100A14	S100 calcium binding protein A14	H	0.00409	-1.877	Cytoplasm	other
S100A16	S100A16	S100 calcium binding protein A16	H	0.00178	-1.625	Nucleus	other
S100A2	S100A2	S100 calcium binding protein A2	H	0.00537	-2.203	Nucleus	other
S100A7	S100A7	S100 calcium binding protein A7	H	0.0352	-2.469	Cytoplasm	other
S100A8	S100A8	S100 calcium binding protein A8	H	0.00402	-3.054	Cytoplasm	other
S100A9	S100A9	S100 calcium binding protein A9	H	0.0107	-2.659	Cytoplasm	other
SAE1	SAE1	SUMO1 activating enzyme subunit 1	H	0.0264	0.533	Cytoplasm	enzyme
SAFB	SAFB	scaffold attachment factor B	H	0.00135	0.599	Nucleus	other
SAFB2	SAFB2	scaffold attachment factor B2	H	0.00386	0.665	Cytoplasm	other
SAP130	SAP130	Sin3A associated protein 130	HM	0.0282	0.425	Nucleus	transcription regulator
SAP18	SAP18	Sin3A associated protein 18	HM	0.000907	0.541	Nucleus	transcription regulator
SAP30	SAP30	Sin3A associated protein 30	H	0.00696	0.695	Nucleus	transcription regulator
SAP30BP	SAP30BP	SAP30 binding protein	HM	0.00391	0.51	Nucleus	transcription regulator
SAR1A	SAR1A	secretion associated Ras related GTPase 1A	HM	0.0407	0.376	Cytoplasm	enzyme
SARNP	SARNP	SAP domain containing ribonucleoprotein	H	0.000939	0.561	Nucleus	transcription regulator
SART1	SART1	spliceosome associated factor 1, recruiter of U4/U6.U5 tri-snRNP	H	0.000764	0.474	Nucleus	other
SART3	SART3	spliceosome associated factor 3, U4/U6 recycling protein	H	0.000968	0.626	Nucleus	other
SBNO1	SBNO1	strawberry notch homolog 1	H	0.0313	0.471	Other	enzyme
SCAF1	SCAF1	SR-related CTD associated factor 1	H	0.0201	0.408	Extracellular Space	other
SCAF11	SCAF11	SR-related CTD associated factor 11	H	0.00799	0.401	Nucleus	other
SCAF4	SCAF4	SR-related CTD associated factor 4	H	0.00167	0.771	Nucleus	other
SCAF8	SCAF8	SR-related CTD associated factor 8	H	0.00134	0.786	Nucleus	other
SCAMP3	SCAMP3	secretory carrier membrane protein 3	H	0.0211	0.488	Cytoplasm	transporter
SCGN	SCGN	secretagogin, EF-hand calcium binding protein	H	0.0368	1.591	Cytoplasm	other
SCML2	SCML2	Scm polycomb group protein like 2	H	0.00861	1.172	Nucleus	transcription regulator
SCYL1	SCYL1	SCY1 like pseudokinase 1	H	0.0105	0.417	Cytoplasm	kinase
PSMB2	PSMB2	proteasome 20S subunit beta 2	H	0.00363	0.343	Cytoplasm	peptidase	bortezomib/cladribine/rituximab, bortezomib/dexamethasone/pomalidomide, bortezomib/doxorubicin, bortezomib/dexamethasone/thalidomide, bortezomib/paclitaxel, bortezomib/fulvestrant, carfilzomib, bortezomib/sorafenib, bortezomib/rituximab, bortezomib/lenalidomide, carfilzomib/dexamethasone/lenalidomide, bortezomib/dexamethasone/doxorubicin, bortezomib/dexamethasone/lenalidomide, bortezomib/predniso…
SDCBP	SDCBP	syndecan binding protein	H	0.0411	0.723	Plasma Membrane	enzyme
SEC13	SEC13	SEC13 homolog, nuclear pore and COPII coat complex component	H	0.0106	0.386	Cytoplasm	transporter
SEC16A	SEC16A	SEC16 homolog A, endoplasmic reticulum export factor	H	0.022	0.469	Cytoplasm	phosphatase
SEC22B	SEC22B	SEC22 homolog B, vesicle trafficking protein (gene/pseudogene)	HM	0.00155	0.595	Cytoplasm	other
SEC23B	SEC23B	SEC23 homolog B, COPII coat complex component	H	0.0361	0.439	Extracellular Space	transporter
SEC31A	SEC31A	SEC31 homolog A, COPII coat complex component	H	0.0287	0.374	Cytoplasm	other
SELENOH	SELENOH	selenoprotein H	H	0.0293	0.603	Nucleus	other
SEMA4B	SEMA4B	semaphorin 4B	H	0.0223	-0.785	Plasma Membrane	other
SEPHS1	SEPHS1	selenophosphate synthetase 1	H	0.00104	0.6	Other	enzyme
SEPHS2	SEPHS2	selenophosphate synthetase 2	H	0.0363	0.694	Cytoplasm	enzyme
SERBP1	SERBP1	SERPINE1 mRNA binding protein 1	H	0.0076	0.438	Cytoplasm	other
SERPINB1	SERPINB1	serpin family B member 1	H	0.0373	-1.107	Cytoplasm	other
SERPINB13	SERPINB13	serpin family B member 13	H	0.000723	-2.428	Cytoplasm	other
SERPINB2	SERPINB2	serpin family B member 2	H	0.0225	-2.047	Extracellular Space	other
SERPINB3	SERPINB3	serpin family B member 3	H	0.00258	-2.763	Cytoplasm	other
SERPINB4	SERPINB4	serpin family B member 4	H	0.00383	-2.338	Cytoplasm	other
SERPINB5	SERPINB5	serpin family B member 5	H	0.00105	-1.704	Extracellular Space	other
SET	SET	SET nuclear proto-oncogene	H	0.00169	0.702	Nucleus	phosphatase
SETD1A	SETD1A	SET domain containing 1A, histone lysine methyltransferase	H	0.00804	0.54	Nucleus	ion channel
SETMAR	SETMAR	SET domain and mariner transposase fusion gene	H	0.0349	1.099	Nucleus	enzyme
SF1	SF1	splicing factor 1	HM	0.00694	0.418	Nucleus	transcription regulator
SF3A1	SF3A1	splicing factor 3a subunit 1	H	0.000222	0.518	Nucleus	other
SF3A2	SF3A2	splicing factor 3a subunit 2	HM	0.00267	0.448	Nucleus	other
SF3A3	SF3A3	splicing factor 3a subunit 3	HM	0.0008	0.537	Nucleus	other
MAPK9	MAPK9	mitogen-activated protein kinase 9	HM	0.0363	0.336	Cytoplasm	kinase	cetuximab/encorafenib, binimetinib/encorafenib, encorafenib, binimetinib/cetuximab/encorafenib, binimetinib/encorafenib/panitumumab
SF3B2	SF3B2	splicing factor 3b subunit 2	H	0.00388	0.412	Nucleus	other
SF3B3	SF3B3	splicing factor 3b subunit 3	HM	0.0168	0.361	Nucleus	other
SF3B4	SF3B4	splicing factor 3b subunit 4	HM	0.0357	0.404	Nucleus	other
SF3B6	SF3B6	splicing factor 3b subunit 6	HM	0.0146	0.454	Nucleus	other
SFN	SFN	stratifin	HM	0.000276	-1.847	Cytoplasm	other
SFPQ	SFPQ	splicing factor proline and glutamine rich	H	0.000393	0.566	Nucleus	other
SGTA	SGTA	small glutamine rich tetratricopeptide repeat containing alpha	H	0.0291	0.581	Cytoplasm	other
SH3BP4	SH3BP4	SH3 domain binding protein 4	H	0.049	0.618	Cytoplasm	other
SIN3A	SIN3A	SIN3 transcription regulator family member A	HM	0.0292	0.429	Nucleus	transcription regulator
RPS27	RPS27	ribosomal protein S27	HM	0.0333	0.312	Cytoplasm	other	empesertib
SLC12A6	SLC12A6	solute carrier family 12 member 6	HM	0.000553	-0.915	Plasma Membrane	transporter
SLC25A22	SLC25A22	solute carrier family 25 member 22	H	0.0446	0.546	Cytoplasm	transporter
SLC25A24	SLC25A24	solute carrier family 25 member 24	H	0.0377	0.634	Cytoplasm	transporter
SLC35B2	SLC35B2	solute carrier family 35 member B2	H	0.049	0.525	Cytoplasm	transporter
SLC43A3	SLC43A3	solute carrier family 43 member 3	H	0.00199	2.333	Extracellular Space	other
SLC9A3R1	SLC9A3R1	SLC9A3 regulator 1	H	0.00232	-1.416	Plasma Membrane	other
SLPI	SLPI	secretory leukocyte peptidase inhibitor	H	0.0197	-1.654	Cytoplasm	other
SLTM	SLTM	SAFB like transcription modulator	H	0.000369	0.523	Nucleus	other
SMAD2	SMAD2	SMAD family member 2	HM	0.0302	0.406	Nucleus	transcription regulator
SMAD5	SMAD5	SMAD family member 5	HM	0.0268	0.585	Nucleus	transcription regulator
SMAP1	SMAP1	small ArfGAP 1	H	0.0337	0.477	Cytoplasm	other
SMARCA1	SMARCA1	SWI/SNF related, matrix associated, actin dependent regulator of chromatin, subfamily a, member 1	H	0.0177	0.967	Nucleus	transcription regulator
SMARCA4	SMARCA4	SWI/SNF related, matrix associated, actin dependent regulator of chromatin, subfamily a, member 4	H	0.00257	0.604	Nucleus	transcription regulator
SMARCA5	SMARCA5	SWI/SNF related, matrix associated, actin dependent regulator of chromatin, subfamily a, member 5	H	0.0146	0.452	Nucleus	transcription regulator
SMARCAD1	SMARCAD1	SWI/SNF-related, matrix-associated actin-dependent regulator of chromatin, subfamily a, containing DEAD/H box 1	H	0.0111	0.913	Nucleus	enzyme
SMARCB1	SMARCB1	SWI/SNF related, matrix associated, actin dependent regulator of chromatin, subfamily b, member 1	HM	0.028	0.462	Nucleus	transcription regulator
SMARCC1	SMARCC1	SWI/SNF related, matrix associated, actin dependent regulator of chromatin subfamily c member 1	H	0.000671	0.8	Nucleus	transcription regulator
SMARCC2	SMARCC2	SWI/SNF related, matrix associated, actin dependent regulator of chromatin subfamily c member 2	H	0.00357	0.505	Nucleus	transcription regulator
SMARCE1	SMARCE1	SWI/SNF related, matrix associated, actin dependent regulator of chromatin, subfamily e, member 1	H	0.00068	0.678	Nucleus	transcription regulator
SMC1A	SMC1A	structural maintenance of chromosomes 1A	H	0.00019	0.683	Nucleus	transporter
SMC2	SMC2	structural maintenance of chromosomes 2	H	0.00676	0.744	Nucleus	transporter
SMC3	SMC3	structural maintenance of chromosomes 3	HM	0.00112	0.597	Nucleus	other
SMC4	SMC4	structural maintenance of chromosomes 4	H	0.00319	0.762	Nucleus	transporter
SMCHD1	SMCHD1	structural maintenance of chromosomes flexible hinge domain containing 1	H	0.00387	0.648	Nucleus	enzyme
SMG5	SMG5	SMG5 nonsense mediated mRNA decay factor	HM	0.0326	0.381	Nucleus	other
EEF2	EEF2	eukaryotic translation elongation factor 2	H	0.0444	0.297	Cytoplasm	translation regulator	MDNA55
SMNDC1	SMNDC1	survival motor neuron domain containing 1	HM	0.0372	0.43	Nucleus	other
SMPD4	SMPD4	sphingomyelin phosphodiesterase 4	H	0.00356	0.428	Cytoplasm	enzyme
SMU1	SMU1	SMU1 DNA replication regulator and spliceosomal factor	HM	0.00105	0.484	Nucleus	other
SND1	SND1	staphylococcal nuclease and tudor domain containing 1	H	0.00257	0.568	Nucleus	enzyme
SNRNP27	SNRNP27	small nuclear ribonucleoprotein U4/U6.U5 subunit 27	HM	0.00874	0.49	Nucleus	other
SNRNP40	SNRNP40	small nuclear ribonucleoprotein U5 subunit 40	H	0.0217	0.505	Nucleus	other
SNRNP70	SNRNP70	small nuclear ribonucleoprotein U1 subunit 70	H	0.000211	0.592	Nucleus	other
SNRPA	SNRPA	small nuclear ribonucleoprotein polypeptide A	H	0.000235	0.551	Nucleus	other
SNRPA1	SNRPA1	small nuclear ribonucleoprotein polypeptide A'	H	0.000633	0.546	Nucleus	other
SNRPB	SNRPB	small nuclear ribonucleoprotein polypeptides B and B1	HM	0.0159	0.443	Nucleus	other
SNRPB2	SNRPB2	small nuclear ribonucleoprotein polypeptide B2	H	0.00037	0.489	Nucleus	other
SNRPC	SNRPC	small nuclear ribonucleoprotein polypeptide C	HM	0.0146	0.483	Nucleus	other
SNRPD1	SNRPD1	small nuclear ribonucleoprotein D1 polypeptide	HM	0.0295	0.501	Nucleus	other
SNRPD2	SNRPD2	small nuclear ribonucleoprotein D2 polypeptide	HM	0.00109	0.463	Nucleus	other
SNRPD3	SNRPD3	small nuclear ribonucleoprotein D3 polypeptide	HM	0.0223	0.377	Nucleus	other
SNRPE	SNRPE	small nuclear ribonucleoprotein polypeptide E	HM	0.00405	0.467	Nucleus	other
SNRPG	SNRPG	small nuclear ribonucleoprotein polypeptide G	HM	0.00675	0.531	Nucleus	other
SNU13	SNU13	small nuclear ribonucleoprotein 13	HM	0.0183	0.393	Nucleus	other
SNW1	SNW1	SNW domain containing 1	H	0.0113	0.451	Nucleus	transcription regulator
SNX5	SNX5	sorting nexin 5	H	0.0317	0.518	Cytoplasm	transporter
SOGA1	SOGA1	suppressor of glucose, autophagy associated 1	H	0.025	0.498	Extracellular Space	other
SON	SON	SON DNA and RNA binding protein	H	0.000933	0.41	Nucleus	other
SORT1	SORT1	sortilin 1	H	0.048	0.825	Plasma Membrane	G-protein coupled receptor
Sowahc	SOWAHC	sosondowah ankyrin repeat domain family member C	M	0.024	0.86	Nucleus	transcription regulator
SPATA1	SPATA1	spermatogenesis associated 1	H	0.000837	-3.4	Other	other
SPATA5	SPATA5	spermatogenesis associated 5	H	0.00402	0.593	Cytoplasm	other
SPCS1	SPCS1	signal peptidase complex subunit 1	H	0.0435	0.499	Cytoplasm	peptidase
SPIN1	SPIN1	spindlin 1	HM	0.0158	0.634	Nucleus	other
SPNS1	SPNS1	sphingolipid transporter 1 (putative)	H	0.0465	0.626	Cytoplasm	transporter
SPRR1A	SPRR1A	small proline rich protein 1A	H	0.0141	-2.278	Plasma Membrane	other
SPRR1B	SPRR1B	small proline rich protein 1B	H	0.0237	-2.424	Cytoplasm	other
SPRR3	SPRR3	small proline rich protein 3	H	0.00179	-3.225	Cytoplasm	other
SPTB	SPTB	spectrin beta, erythrocytic	H	0.0292	1.661	Plasma Membrane	other
Sptb	SPTB	spectrin beta, erythrocytic	M	0.0475	0.581	Plasma Membrane	other
SQOR	SQOR	sulfide quinone oxidoreductase	H	0.00265	-1.197	Cytoplasm	enzyme
SRBD1	SRBD1	S1 RNA binding domain 1	H	0.0301	0.52	Extracellular Space	other
SREK1	SREK1	splicing regulatory glutamic acid and lysine rich protein 1	H	0.000353	0.603	Nucleus	other
SRM	SRM	spermidine synthase	H	0.00425	0.957	Cytoplasm	enzyme
SRP14	SRP14	signal recognition particle 14	H	0.0252	0.615	Cytoplasm	other
SRP19	SRP19	signal recognition particle 19	H	0.00806	0.538	Cytoplasm	other
SRP68	SRP68	signal recognition particle 68	H	0.0203	0.345	Nucleus	other
SRP72	SRP72	signal recognition particle 72	H	0.00569	0.438	Nucleus	kinase
SRPK1	SRPK1	SRSF protein kinase 1	H	0.0215	0.444	Nucleus	kinase
SRPRA	SRPRA	SRP receptor subunit alpha	H	0.0168	0.42	Cytoplasm	other
SRRM1	SRRM1	serine and arginine repetitive matrix 1	H	0.000329	0.672	Nucleus	other
SRRM2	SRRM2	serine/arginine repetitive matrix 2	H	0.000182	0.736	Nucleus	other
SRRT	SRRT	serrate, RNA effector molecule	H	0.0003	0.583	Nucleus	other
SRSF1	SRSF1	serine and arginine rich splicing factor 1	HM	0.0154	0.45	Nucleus	other
SRSF11	SRSF11	serine and arginine rich splicing factor 11	H	0.000205	0.768	Nucleus	other
SRSF2	SRSF2	serine and arginine rich splicing factor 2	HM	0.00211	0.468	Nucleus	transcription regulator
SRSF3	SRSF3	serine and arginine rich splicing factor 3	HM	0.00931	0.487	Nucleus	other
SRSF4	SRSF4	serine and arginine rich splicing factor 4	H	0.000174	0.561	Nucleus	other
SRSF5	SRSF5	serine and arginine rich splicing factor 5	HM	0.00445	0.513	Nucleus	other
SRSF6	SRSF6	serine and arginine rich splicing factor 6	H	0.0129	0.446	Nucleus	other
SRSF7	SRSF7	serine and arginine rich splicing factor 7	HM	0.0415	0.434	Nucleus	other
SRXN1	SRXN1	sulfiredoxin 1	H	0.00326	-1.896	Cytoplasm	enzyme
SS18L1	SS18L1	SS18L1 subunit of BAF chromatin remodeling complex	HM	0.0427	0.711	Nucleus	transcription regulator
SSB	SSB	small RNA binding exonuclease protection factor La	H	0.0178	0.564	Nucleus	enzyme
SSBP3	SSBP3	single stranded DNA binding protein 3	HM	0.00571	0.924	Nucleus	transcription regulator
SSR4	SSR4	signal sequence receptor subunit 4	H	0.0113	0.45	Cytoplasm	other
SSRP1	SSRP1	structure specific recognition protein 1	H	0.00387	0.787	Nucleus	transcription regulator
SSU72	SSU72	SSU72 homolog, RNA polymerase II CTD phosphatase	HM	0.00643	0.456	Other	phosphatase
STAG2	STAG2	stromal antigen 2	H	0.000618	0.639	Nucleus	other
STAM	STAM	signal transducing adaptor molecule	H	0.00171	0.569	Cytoplasm	other
RPL3	RPL3	ribosomal protein L3	H	0.0198	0.273	Nucleus	other	omacetaxine mepesuccinate
STK3	STK3	serine/threonine kinase 3	H	0.00902	0.513	Cytoplasm	kinase
STK32C	STK32C	serine/threonine kinase 32C	H	0.0426	1.509	Other	kinase
STMN1	STMN1	stathmin 1	H	0.000333	1.368	Cytoplasm	other
STMN2	STMN2	stathmin 2	HM	0.0112	1.112	Plasma Membrane	other
STXBP1	STXBP1	syntaxin binding protein 1	HM	0.0103	0.88	Cytoplasm	transporter
STXBP3	STXBP3	syntaxin binding protein 3	H	0.0268	0.367	Plasma Membrane	transporter
SUB1	SUB1	SUB1 regulator of transcription	H	0.000652	1.12	Nucleus	transcription regulator
SUGP1	SUGP1	SURP and G-patch domain containing 1	H	0.000831	0.589	Nucleus	other
SUGP2	SUGP2	SURP and G-patch domain containing 2	H	0.00101	0.909	Nucleus	other
SULT2B1	SULT2B1	sulfotransferase family 2B member 1	H	0.00907	-1.337	Cytoplasm	enzyme
SUPT16H	SUPT16H	SPT16 homolog, facilitates chromatin remodeling subunit	H	0.00102	0.715	Nucleus	transcription regulator
SUPT5H	SUPT5H	SPT5 homolog, DSIF elongation factor subunit	H	0.0397	0.427	Nucleus	transcription regulator
SUPT6H	SUPT6H	SPT6 homolog, histone chaperone and transcription elongation factor	H	0.00607	0.462	Nucleus	transcription regulator
SUPV3L1	SUPV3L1	Suv3 like RNA helicase	H	0.0365	0.483	Cytoplasm	enzyme
SURF2	SURF2	surfeit 2	H	0.0476	0.798	Nucleus	other
SURF6	SURF6	surfeit 6	H	0.0282	0.603	Nucleus	other
SYF2	SYF2	SYF2 pre-mRNA splicing factor	H	0.0476	0.598	Nucleus	other
SYMPK	SYMPK	symplekin	H	0.000279	0.519	Cytoplasm	other
SYN1	SYN1	synapsin I	HM	0.00445	1.806	Plasma Membrane	transporter
PSMD1	PSMD1	proteasome 26S subunit, non-ATPase 1	H	0.0294	0.269	Cytoplasm	other	bortezomib/cladribine/rituximab, bortezomib/dexamethasone/pomalidomide, bortezomib/doxorubicin, bortezomib/dexamethasone/thalidomide, bortezomib/paclitaxel, bortezomib/fulvestrant, bortezomib/sorafenib, bortezomib/rituximab, bortezomib/lenalidomide, bortezomib/dexamethasone/doxorubicin, bortezomib/dexamethasone/lenalidomide, bortezomib/prednisone, bortezomib/dexamethasone, bortezomib/vorinostat, …
SYNE1	SYNE1	spectrin repeat containing nuclear envelope protein 1	H	0.024	0.475	Nucleus	other
SYT1	SYT1	synaptotagmin 1	HM	0.0478	1.354	Cytoplasm	transporter
TAB1	TAB1	TGF-beta activated kinase 1 (MAP3K7) binding protein 1	H	0.0288	0.362	Cytoplasm	enzyme
RPL3	RPL3	ribosomal protein L3	HM	0.0284	0.265	Nucleus	other	omacetaxine mepesuccinate
TARDBP	TARDBP	TAR DNA binding protein	H	0.00081	0.475	Nucleus	transcription regulator
TBC1D13	TBC1D13	TBC1 domain family member 13	H	0.0288	0.746	Cytoplasm	other
TBC1D2	TBC1D2	TBC1 domain family member 2	H	0.00699	-0.89	Cytoplasm	other
TBC1D23	TBC1D23	TBC1 domain family member 23	H	0.0444	0.492	Cytoplasm	other
TBCD	TBCD	tubulin folding cofactor D	H	0.022	0.502	Cytoplasm	other
TBCE	TBCE	tubulin folding cofactor E	H	0.0254	0.465	Cytoplasm	other
TBL3	TBL3	transducin beta like 3	H	0.00837	0.441	Cytoplasm	peptidase
TCEA1	TCEA1	transcription elongation factor A1	H	0.00417	0.651	Nucleus	transcription regulator
TCERG1	TCERG1	transcription elongation regulator 1	H	0.000216	0.512	Nucleus	transcription regulator
TCP1	TCP1	t-complex 1	H	0.00452	0.414	Cytoplasm	other
TCP11L1	TCP11L1	t-complex 11 like 1	H	0.0463	0.567	Cytoplasm	other
TELO2	TELO2	telomere maintenance 2	H	0.000805	0.666	Cytoplasm	other
Tespa1	TESPA1	thymocyte expressed, positive selection associated 1	M	0.0218	-2.196	Cytoplasm	other
TFAM	TFAM	transcription factor A, mitochondrial	H	0.0134	0.697	Cytoplasm	transcription regulator
TFB2M	TFB2M	transcription factor B2, mitochondrial	H	0.0251	0.687	Cytoplasm	enzyme
TFIP11	TFIP11	tuftelin interacting protein 11	H	0.00598	0.461	Extracellular Space	other
TGS1	TGS1	trimethylguanosine synthase 1	H	0.0377	0.646	Nucleus	enzyme
THG1L	THG1L	tRNA-histidine guanylyltransferase 1 like	H	0.0129	0.711	Cytoplasm	enzyme
THOC1	THOC1	THO complex 1	H	0.0107	0.42	Nucleus	transcription regulator
THOC2	THOC2	THO complex 2	H	0.00226	0.535	Nucleus	other
THOC5	THOC5	THO complex 5	H	0.00979	0.449	Cytoplasm	other
THOC6	THOC6	THO complex 6	H	0.00104	0.487	Nucleus	other
THOP1	THOP1	thimet oligopeptidase 1	H	0.00762	0.502	Cytoplasm	peptidase
THRAP3	THRAP3	thyroid hormone receptor associated protein 3	H	0.00025	0.614	Nucleus	transcription regulator
THUMPD1	THUMPD1	THUMP domain containing 1	H	0.000821	0.742	Nucleus	other
THYN1	THYN1	thymocyte nuclear protein 1	H	0.0168	0.659	Nucleus	other
TIMELESS	TIMELESS	timeless circadian regulator	H	0.0328	0.759	Nucleus	other
TMA16	TMA16	translation machinery associated 16 homolog	H	0.00941	0.814	Nucleus	other
TMBIM1	TMBIM1	transmembrane BAX inhibitor motif containing 1	H	0.000235	-0.998	Cytoplasm	other
TMED5	TMED5	transmembrane p24 trafficking protein 5	H	0.0033	0.766	Cytoplasm	other
TMED8	TMED8	transmembrane p24 trafficking protein family member 8	H	0.0133	0.609	Other	other
TMEM128	TMEM128	transmembrane protein 128	H	0.00679	0.867	Other	other
TMEM263	TMEM263	transmembrane protein 263	H	0.0187	0.771	Other	other
TMPO	TMPO	thymopoietin	H	0.000338	0.823	Nucleus	other
TMPO	TMPO	thymopoietin	H	0.000677	0.842	Nucleus	other
TMX4	TMX4	thioredoxin related transmembrane protein 4	H	0.0414	0.578	Cytoplasm	enzyme
TNPO1	TNPO1	transportin 1	H	0.0416	0.356	Nucleus	transporter
TNPO2	TNPO2	transportin 2	H	0.0407	0.495	Nucleus	transporter
TNS3	TNS3	tensin 3	H	0.00256	1.317	Plasma Membrane	phosphatase
TOE1	TOE1	target of EGR1, exonuclease	H	0.0144	0.854	Nucleus	enzyme
CAPN1	CAPN1	calpain 1	H	0.00947	-0.534	Cytoplasm	peptidase	alicapistat
GSR	GSR	glutathione-disulfide reductase	H	0.0329	-0.859	Cytoplasm	enzyme	carmustine/prednisone, carmustine
CD44	CD44	CD44 molecule (Indian blood group)	H	0.0355	-1.042	Plasma Membrane	other	A6 peptide, anti-CD44v7 antibody, AMC303
TOP3A	TOP3A	DNA topoisomerase III alpha	H	0.0432	0.852	Nucleus	enzyme
TOR1A	TOR1A	torsin family 1 member A	H	0.0203	0.709	Cytoplasm	enzyme
TP53BP1	TP53BP1	tumor protein p53 binding protein 1	H	0.00933	0.644	Nucleus	transcription regulator
TP53RK	TP53RK	TP53 regulating kinase	H	0.0317	0.437	Nucleus	kinase
TPD52L1	TPD52L1	TPD52 like 1	HM	0.00459	-1.266	Cytoplasm	other
TPR	TPR	translocated promoter region, nuclear basket protein	H	0.000736	0.503	Nucleus	other
TPRKB	TPRKB	TP53RK binding protein	H	0.0162	0.534	Cytoplasm	other
TPX2	TPX2	TPX2 microtubule nucleation factor	H	0.00837	0.853	Nucleus	other
TRA2A	TRA2A	transformer 2 alpha homolog	HM	0.00172	0.653	Nucleus	other
TRADD	TRADD	TNFRSF1A associated via death domain	H	0.00984	-0.519	Cytoplasm	other
TRAFD1	TRAFD1	TRAF-type zinc finger domain containing 1	H	0.0146	0.529	Other	other
TRIM16	TRIM16	tripartite motif containing 16	H	0.000771	-1.504	Cytoplasm	transcription regulator
TRIM24	TRIM24	tripartite motif containing 24	HM	0.0248	0.629	Nucleus	transcription regulator
TRIM26	TRIM26	tripartite motif containing 26	H	0.00255	0.576	Cytoplasm	other
TRIM28	TRIM28	tripartite motif containing 28	H	0.00144	0.896	Nucleus	transcription regulator
TRIM29	TRIM29	tripartite motif containing 29	H	0.0292	-0.96	Cytoplasm	transcription regulator
TRIM33	TRIM33	tripartite motif containing 33	HM	0.000718	0.757	Nucleus	transcription regulator
TRIP11	TRIP11	thyroid hormone receptor interactor 11	H	0.0183	0.417	Cytoplasm	transcription regulator
TRIP13	TRIP13	thyroid hormone receptor interactor 13	H	0.048	0.783	Cytoplasm	transcription regulator
TRMT112	TRMT112	tRNA methyltransferase subunit 11-2	H	0.0406	0.457	Cytoplasm	enzyme
TRPM4	TRPM4	transient receptor potential cation channel subfamily M member 4	H	0.00759	-0.888	Plasma Membrane	ion channel
TSN	TSN	translin	H	0.0373	0.505	Nucleus	other
TSNAX	TSNAX	translin associated factor X	H	0.00328	0.582	Nucleus	other
TSPAN8	TSPAN8	tetraspanin 8	H	0.0194	2.144	Plasma Membrane	other
TSPYL5	TSPYL5	TSPY like 5	H	0.00227	1.678	Other	other
TSR1	TSR1	TSR1 ribosome maturation factor	H	0.0248	0.494	Nucleus	other
TTC17	TTC17	tetratricopeptide repeat domain 17	HM	0.0392	1.077	Cytoplasm	other
TTC37	TTC37	tetratricopeptide repeat domain 37	H	0.0134	0.477	Nucleus	other
TTC4	TTC4	tetratricopeptide repeat domain 4	H	0.0215	0.533	Nucleus	other
NECTIN4	NECTIN4	nectin cell adhesion molecule 4	HM	0.000824	-1.138	Plasma Membrane	other	anti-nectin-4 monoclonal antibody-drug conjugate AGS-22M6E, enfortumab vedotin
TUBA1B	TUBA1B	tubulin alpha 1b	HM	0.00352	0.543	Cytoplasm	other
SDC1	SDC1	syndecan 1	H	0.0121	-1.138	Plasma Membrane	enzyme	indatuximab ravtansine
TUBB2B	TUBB2B	tubulin beta 2B class IIb	HM	0.0278	1.615	Cytoplasm	other
MAOA	MAOA	monoamine oxidase A	H	0.0159	-1.278	Cytoplasm	enzyme	fenfluramine/phentermine, moclobemide, methamphetamine, isocarboxazid, CX-1370, benzphetamine, phentermine/topiramate, N-(2-indanyl)glycinamide, iproniazid, phentermine, tranylcypromine, procainamide, MAO-A inhibitor, ladostigil, phenelzine, dextroamphetamine
TUBB8	TUBB8	tubulin beta 8 class VIII	H	0.0232	0.438	Cytoplasm	other
VTCN1	VTCN1	V-set domain containing T cell activation inhibitor 1	H	0.0261	-1.383	Plasma Membrane	other	FPA150
TUBGCP2	TUBGCP2	tubulin gamma complex associated protein 2	H	0.026	0.339	Cytoplasm	peptidase
TUBGCP4	TUBGCP4	tubulin gamma complex associated protein 4	HM	0.0305	0.403	Cytoplasm	other
TUFT1	TUFT1	tuftelin 1	H	0.0268	-0.731	Cytoplasm	other
TWISTNB	TWISTNB	TWIST neighbor	H	0.0102	0.524	Nucleus	other
TXLNA	TXLNA	taxilin alpha	H	0.0276	0.55	Extracellular Space	cytokine
TXNDC5	TXNDC5	thioredoxin domain containing 5	H	0.0406	0.624	Cytoplasm	enzyme
TXNDC9	TXNDC9	thioredoxin domain containing 9	H	0.0237	0.443	Cytoplasm	other
TXNL4A	TXNL4A	thioredoxin like 4A	HM	0.0129	0.514	Nucleus	enzyme
ANXA1	ANXA1	annexin A1	H	0.00081	-1.523	Plasma Membrane	enzyme	dasatinib/hydrocortisone, hydrocortisone, hydrocortisone/mitoxantrone, cytarabine/hydrocortisone/methotrexate, hydrocortisone/imatinib, hydrocortisone/prednisone
U2AF1	U2AF1/U2AF1L5	U2 small nuclear RNA auxiliary factor 1	HM	0.0187	0.418	Nucleus	other
U2AF2	U2AF2	U2 small nuclear RNA auxiliary factor 2	HM	0.00411	0.456	Nucleus	other
U2SURP	U2SURP	U2 snRNP associated SURP domain containing	H	0.00256	0.489	Nucleus	other
UAP1	UAP1	UDP-N-acetylglucosamine pyrophosphorylase 1	H	0.033	0.568	Nucleus	enzyme
ALDH1A1	ALDH1A1	aldehyde dehydrogenase 1 family member A1	H	0.0391	-1.546	Cytoplasm	enzyme	disulfiram, chlorpropamide
UBA2	UBA2	ubiquitin like modifier activating enzyme 2	H	0.0147	0.541	Cytoplasm	enzyme
UBAP2	UBAP2	ubiquitin associated protein 2	H	0.0478	0.557	Cytoplasm	other
UBAP2L	UBAP2L	ubiquitin associated protein 2 like	H	0.00898	0.349	Nucleus	other
UBE2E3	UBE2E3	ubiquitin conjugating enzyme E2 E3	HM	0.0134	1.625	Nucleus	enzyme
UBE2I	UBE2I	ubiquitin conjugating enzyme E2 I	HM	0.0365	0.506	Nucleus	enzyme
UBE2K	UBE2K	ubiquitin conjugating enzyme E2 K	HM	0.0363	0.406	Cytoplasm	transcription regulator
UBE2Q1	UBE2Q1	ubiquitin conjugating enzyme E2 Q1	HM	0.00687	0.654	Other	enzyme
UBE2T	UBE2T	ubiquitin conjugating enzyme E2 T	H	0.0106	0.988	Nucleus	enzyme
UBFD1	UBFD1	ubiquitin family domain containing 1	H	0.0358	0.529	Other	other
UBR4	UBR4	ubiquitin protein ligase E3 component n-recognin 4	H	0.00782	0.346	Nucleus	enzyme
UBR7	UBR7	ubiquitin protein ligase E3 component n-recognin 7	H	0.0291	0.691	Other	enzyme
UBTF	UBTF	upstream binding transcription factor	H	0.00283	0.577	Nucleus	transcription regulator
UBXN1	UBXN1	UBX domain protein 1	H	0.00497	0.563	Cytoplasm	other
TACSTD2	TACSTD2	tumor associated calcium signal transducer 2	H	0.000286	-2.013	Plasma Membrane	other	sacituzumab govitecan
UGGT1	UGGT1	UDP-glucose glycoprotein glucosyltransferase 1	H	0.0224	0.431	Cytoplasm	enzyme
UGT1A6	UGT1A6	UDP glucuronosyltransferase family 1 member A6	H	0.009	-1.524	Cytoplasm	enzyme
UHRF1	UHRF1	ubiquitin like with PHD and ring finger domains 1	H	0.00868	0.776	Nucleus	transcription regulator
UIMC1	UIMC1	ubiquitin interaction motif containing 1	H	0.0392	0.54	Nucleus	other
UPF1	UPF1	UPF1 RNA helicase and ATPase	H	0.0378	0.363	Nucleus	enzyme
UPF2	UPF2	UPF2 regulator of nonsense mediated mRNA decay	H	0.0197	0.392	Cytoplasm	other
UPF3B	UPF3B	UPF3B regulator of nonsense mediated mRNA decay	H	0.00255	0.742	Nucleus	transporter
UPK1B	UPK1B	uroplakin 1B	H	0.0223	-1.711	Plasma Membrane	other
UROD	UROD	uroporphyrinogen decarboxylase	H	0.0292	0.502	Cytoplasm	enzyme
UROS	UROS	uroporphyrinogen III synthase	H	0.0455	0.763	Cytoplasm	enzyme
USP11	USP11	ubiquitin specific peptidase 11	H	0.00324	0.786	Nucleus	peptidase
USP24	USP24	ubiquitin specific peptidase 24	H	0.0224	0.358	Nucleus	peptidase
[truncated: 79 more rows]

## Sheet: LUSCC Proteome IPA results
Ingenuity Canonical Pathways	-log(p-value)	Ratio	z-score	Molecules
[truncated: 73 more rows]

[truncated: 3 more sheets: Proteotype Biomarkers, LUAD3 vs LUAD1&LUAD2-stromal, LUAD3 vs LUAD1 stromal IPA]
