# Supplementary material for: Integrative analysis of non-small cell lung cancer patient-derived xenografts identifies distinct proteotypes associated with patient outcomes
Source: Nat Commun. 2022 Apr 5;13:1811. doi: 10.1038/s41467-022-29444-9 (PMC8983714; doi:10.1038/s41467-022-29444-9)
Supplement: Supplementary file 6 — Supplementary Data 3 [file 41467_2022_29444_MOESM6_ESM.xlsx]

## Sheet: summary
sheets	Description
pY functional category	heatmap of relative signal for all pY sites organized by categorical function (RTK=receptor tyrosine kinases, PK-Y= tyrosine phosphokinase, pk=phosphokinase, SH2/PTB=proteins with pY binding domain), Raw intensities and information on pathway involvement by KEGG and Reactome, GOCC=GO annotation for cellular component, pfam=panther protein family, and corum protein complex is provided.
LUAD1 pY enriched	LUAD1 enriched pY (pval<0.05), phosphosite, location, type, biomarker,drug
LUAD1 pY IPA results	LUAD1 phosphoproteome enriched pathways, -log(pvalue), gene set
LUAD2 pY enriched	LUAD2 enriched pY (pval<0.05), phosphosite, location, type, biomarker,drug
LUAD2 pY IPA results	LUAD2 phosphoproteome enriched pathways, -log(pvalue), gene set
LUAD3 pY enriched	LUAD3 uenriched pY (pval<0.05), phosphosite, location, type, biomarker,drug
LUAD3 pY IPA results	LUAD3 phosphoproteome enriched pathways, -log(pvalue), gene set
LUSC1 vs LUSC2 pY enriched	LUSC1 vs LUSC2 enriched pY (pval<0.05), phosphosite, location, type, biomarker,drug
LUSC pY IPA results	LUSC1 vs LUSC2 phosphoproteome enriched pathways, -log(pvalue), gene set

## Sheet: pY functional category
Gene-name-pY site	Groups	pFam2	GOMF	GOBP	GOCC	Samples	Calculatd from Equations								Gene-name-pY site	Relative value for LUAD and LUSC					log10(max Signal)	Source	GOBP name	GOMF name	GOCC name	GSEA	PHLC435	PHLC82	PHLC153	PHLC215	PHLC192	PHLC431	PHLC311	PHLC444	PHLC191	PHLC344	PHLC471	PHLC309	PHLC168	PHLC334	PHLC151	PHLC282	PHLC251	PHLC189	PHLC211	PHLC133	PHLC196	PHLC256	PHLC137
						Cluster	LUAD1	LUAD2	LUAD3	LUSC1	LUSC2		max of LUAD	Max of LUSC	Cluster	LUAD1	LUAD2	LUAD3	LUSC1	LUSC2		Source					LUAD1	LUAD1	LUAD1	LUAD1	LUAD1	LUAD1	LUAD1	LUAD1	LUAD1	LUAD1	LUAD1	LUAD1	LUAD1	LUAD1	LUAD1	LUAD1	LUAD1	LUAD1	LUAD1	LUAD1	LUAD1	LUAD1	LUAD1
Axl	RTK	PK_Y	RTK	SP	PM		0	0	0	0	0		0	0	Axl						6.65276	H/M	anatomical structure development;anatomical structure morphogenesis;apoptotic cell clearance;biological adhesion;biological regulation;blood vessel remodeling;cell activation;cell adhesion;cell communication;cell differentiation;cell migration;cell morphogenesis;cell morphogenesis involved in differentiation;cell motility;cell surface receptor linked signaling pathway;cell-substrate adhesion;cell…	adenyl nucleotide binding;adenyl ribonucleotide binding;ATP binding;binding;catalytic activity;kinase activity;lipid binding;molecular transducer activity;nucleotide binding;phosphatidylserine binding;phospholipid binding;phosphotransferase activity, alcohol group as acceptor;protein binding;protein dimerization activity;protein heterodimerization activity;protein kinase activity;protein tyrosine…	cell part;cell surface;extracellular membrane-bounded organelle;extracellular organelle;extracellular region part;extracellular space;extracellular vesicular exosome;host cell part;host cell surface;integral to membrane;intrinsic to membrane;membrane part;membrane-bounded organelle;membrane-bounded vesicle;organelle;other organism part;vesicle	AACTTT_UNKNOWN;ACCAAAG,MIR-9;ACEVEDO_LIVER_TUMOR_VS_NORMAL_ADJACENT_TISSUE_DN;AMUNDSON_GENOTOXIC_SIGNATURE;ARGGGTTAA_UNKNOWN;BAELDE_DIABETIC_NEPHROPATHY_DN;BASAKI_YBX1_TARGETS_UP;BLALOCK_ALZHEIMERS_DISEASE_DN;BOQUEST_STEM_CELL_UP;BROWNE_HCMV_INFECTION_14HR_DN;BROWNE_HCMV_INFECTION_18HR_DN;BROWNE_HCMV_INFECTION_20HR_DN;BROWNE_HCMV_INFECTION_2HR_DN;BROWNE_HCMV_INFECTION_30MIN_DN;CACTGCC,MIR-34A,MIR…	0	0	0	0	0	0	0	0	0	0	0	0	0	0	0	0	0	0	0	0	0	0	0
Ddr1		PK_Y	RTK	No	PM		0.202437	0.00705154	0.0620547	0.0634645	0.0355032		0.202437	0.0634645	Ddr1	1	0.0348333	0.306539			7.68986	H/M	anatomical structure development;anatomical structure morphogenesis;biological adhesion;biological regulation;body fluid secretion;branching involved in mammary gland duct morphogenesis;branching morphogenesis of a tube;cell adhesion;cell migration;cell motility;cell-matrix adhesion;cell-substrate adhesion;cellular component movement;cellular macromolecule metabolic process;cellular metabolic pro…	adenyl nucleotide binding;adenyl ribonucleotide binding;ATP binding;binding;cation binding;collagen binding;ion binding;metal ion binding;nucleotide binding;protein binding;purine nucleotide binding;purine ribonucleoside triphosphate binding;purine ribonucleotide binding;ribonucleotide binding	cell part;extracellular membrane-bounded organelle;extracellular organelle;extracellular region part;extracellular space;extracellular vesicular exosome;integral to membrane;integral to plasma membrane;intrinsic to membrane;intrinsic to plasma membrane;macromolecular complex;membrane;membrane part;membrane-bounded organelle;membrane-bounded vesicle;organelle;plasma membrane;plasma membrane part;p…	ACACTGG,MIR-199A,MIR-199B;BLALOCK_ALZHEIMERS_DISEASE_UP;BOGNI_TREATMENT_RELATED_MYELOID_LEUKEMIA_DN;BORLAK_LIVER_CANCER_EGF_UP;BOYAULT_LIVER_CANCER_SUBCLASS_G1_UP;BRUINS_UVC_RESPONSE_VIA_TP53_GROUP_A;BYSTRYKH_HEMATOPOIESIS_STEM_CELL_QTL_TRANS;CAGCTG_V$AP4_Q5;CAGGTG_V$E12_Q6;CCCNNGGGAR_V$OLF1_01;CHARAFE_BREAST_CANCER_LUMINAL_VS_MESENCHYMAL_UP;CHIANG_LIVER_CANCER_SUBCLASS_PROLIFERATION_UP;CHIARADON…	0.578191	3	0.913736	0.169613	0	0	0	0.111322	0	0.0775917	0	0.0551093	0.0561109	0	0	0	0	0	0	0	0	0	0.0654682
Ddr2		PK_Y	RTK	SP	PM		0	0	0	0.0531075	0.00775509		0	0.0531075	Ddr2				1	0.559418	6.15827	H/M	anatomical structure development;biological regulation;biomineral tissue development;cell proliferation;cell surface receptor linked signaling pathway;cellular component organization;cellular component organization at cellular level;cellular component organization or biogenesis;cellular component organization or biogenesis at cellular level;cellular macromolecule metabolic process;cellular metabo…	adenyl nucleotide binding;adenyl ribonucleotide binding;ATP binding;binding;catalytic activity;collagen binding;kinase activity;molecular transducer activity;nucleotide binding;phosphotransferase activity, alcohol group as acceptor;protein binding;protein kinase activity;protein tyrosine kinase activity;purine nucleotide binding;purine ribonucleoside triphosphate binding;purine ribonucleotide bin…	adherens junction;anchoring junction;cell junction;cell part;cell-substrate adherens junction;cell-substrate junction;extracellular membrane-bounded organelle;extracellular organelle;extracellular region part;extracellular vesicular exosome;focal adhesion;integral to membrane;integral to plasma membrane;intrinsic to membrane;intrinsic to plasma membrane;membrane part;membrane-bounded organelle;me…	AACTTT_UNKNOWN;ABE_INNER_EAR;BERTUCCI_MEDULLARY_VS_DUCTAL_BREAST_CANCER_DN;BLALOCK_ALZHEIMERS_DISEASE_UP;BLUM_RESPONSE_TO_SALIRASIB_DN;BOQUEST_STEM_CELL_UP;BROWNE_HCMV_INFECTION_48HR_DN;CHANDRAN_METASTASIS_DN;CHEN_LIVER_METABOLISM_QTL_CIS;CHIARADONNA_NEOPLASTIC_TRANSFORMATION_CDC25_DN;chr1q12;CTTTGA_V$LEF1_Q2;DACOSTA_UV_RESPONSE_VIA_ERCC3_DN;FOSTER_KDM1A_TARGETS_UP;GABRIELY_MIR21_TARGETS;GAJATE_R…	0	0	0	0	0	0	0	0	0	0	0	0	0	0	0	0	0	0	0	0	0	0	0
EGFR		PK_Y	RTK	SP	PM		0.0846231	0.0355849	0.285794	0.0561806	0.321032		0.285794	0.321032	EGFR	0.296098	0.124512	1	1	0.146026	8.93934	H/M	activation of phospholipase A2 activity;activation of phospholipase A2 activity by calcium-mediated signaling;activation of phospholipase C activity;alkanesulfonate metabolic process;anatomical structure development;anatomical structure morphogenesis;astrocyte activation;axon guidance;behavior;biological adhesion;biological regulation;biosynthetic process;calcium-mediated signaling;cation homeost…	actin binding;actin filament binding;adenyl nucleotide binding;adenyl ribonucleotide binding;ATP binding;binding;catalytic activity;chromatin binding;cytoskeletal protein binding;DNA binding;double-stranded DNA binding;enzyme binding;epidermal growth factor-activated receptor activity;identical protein binding;kinase activity;MAP kinase kinase kinase activity;molecular transducer activity;nucleic…	adherens junction;anchoring junction;apical plasma membrane;basolateral plasma membrane;cell junction;cell part;cell surface;cell-substrate adherens junction;cell-substrate junction;cytoplasm;cytoplasmic membrane-bounded vesicle;cytoplasmic part;cytoplasmic vesicle;early endosome membrane;endocytic vesicle;endoplasmic reticulum membrane;endoplasmic reticulum part;endosomal part;endosome;endosome …	ACTGTGA,MIR-27A,MIR-27B;ACTIN_BINDING;ACTIN_FILAMENT_BINDING;AFFAR_YY1_TARGETS_UP;AMIT_EGF_RESPONSE_480_HELA;APPIERTO_RESPONSE_TO_FENRETINIDE_DN;BENPORATH_EED_TARGETS;BIOCARTA_AGR_PATHWAY;BIOCARTA_AT1R_PATHWAY;BIOCARTA_CARDIACEGF_PATHWAY;BIOCARTA_CBL_PATHWAY;BIOCARTA_EGF_PATHWAY;BIOCARTA_EGFR_SMRTE_PATHWAY;BIOCARTA_ERK_PATHWAY;BIOCARTA_HER2_PATHWAY;BIOCARTA_KERATINOCYTE_PATHWAY;BIOCARTA_MCALPAIN_…	0.180472	0.0271266	0.0175534	1.12551	0.505514	0.0472138	0	0	0	0.0508193	0.0157892	0.0410869	0.0038342	0.00391892	0	0.0296833	0.00966228	0.00628946	0.0056898	0.00990605	0.00180204	0	0.0255947
EPHA1		PK_Y	RTK	SP	PM		0.194372	0.160918	0.0239512	0.0351304	0.102893		0.194372	0.102893	EPHA1	1	0.82789	0.123224	0.175	1	6.92371	H/M	anatomical structure formation involved in morphogenesis;anatomical structure morphogenesis;angiogenesis;axon guidance;biological adhesion;biological regulation;cell adhesion;cell morphogenesis;cell morphogenesis involved in differentiation;cell surface receptor linked signaling pathway;cell-substrate adhesion;cellular component morphogenesis;cellular component organization;cellular component org…	adenyl nucleotide binding;adenyl ribonucleotide binding;ATP binding;binding;catalytic activity;enzyme binding;ephrin receptor activity;kinase activity;kinase binding;molecular transducer activity;nucleotide binding;phosphotransferase activity, alcohol group as acceptor;protein binding;protein kinase activity;protein kinase binding;protein tyrosine kinase activity;purine nucleotide binding;purine …	cell part;integral to membrane;integral to plasma membrane;intrinsic to membrane;intrinsic to plasma membrane;membrane;membrane part;plasma membrane;plasma membrane part	ALFANO_MYC_TARGETS;ATM_DN.V1_DN;BENPORATH_ES_1;BENPORATH_ES_2;BENPORATH_NANOG_TARGETS;BENPORATH_NOS_TARGETS;BENPORATH_OCT4_TARGETS;BENPORATH_SOX2_TARGETS;BOYAULT_LIVER_CANCER_SUBCLASS_G2;BRUINS_UVC_RESPONSE_LATE;CAGGTG_V$E12_Q6;CHARAFE_BREAST_CANCER_BASAL_VS_MESENCHYMAL_UP;CHARAFE_BREAST_CANCER_LUMINAL_VS_MESENCHYMAL_UP;CHEMNITZ_RESPONSE_TO_PROSTAGLANDIN_E2_DN;CHIANG_LIVER_CANCER_SUBCLASS_CTNNB1_…	0	0.93346	0	0.264954	1	0.602956	0.136238	0.592347	0.195434	0.181213	0	0	0	0.414519	0	0.103537	0	0	0.0718477	0	0.138825	0.22396	0
EPHA2		PK_Y	RTK	SP	PM		0.474383	0.417889	0.648047	0.140849	0.229163		0.648047	0.229163	EPHA2	0.732019	0.644844	1	0.341426	1	8.28773	H/M	anatomical structure development;anatomical structure formation involved in morphogenesis;anatomical structure morphogenesis;angiogenesis;axial mesoderm formation;axon guidance;biological adhesion;biological regulation;bone remodeling;branching involved in mammary gland duct morphogenesis;branching morphogenesis of a tube;cell adhesion;cell chemotaxis;cell development;cell differentiation;cell mi…	adenyl nucleotide binding;adenyl ribonucleotide binding;ATP binding;binding;catalytic activity;ephrin receptor activity;kinase activity;molecular transducer activity;nucleotide binding;phosphotransferase activity, alcohol group as acceptor;protein kinase activity;protein tyrosine kinase activity;purine nucleotide binding;purine ribonucleoside triphosphate binding;purine ribonucleotide binding;rec…	adherens junction;anchoring junction;cell junction;cell part;cell projection membrane;cell projection part;cell surface;cell-substrate adherens junction;cell-substrate junction;focal adhesion;integral to membrane;integral to plasma membrane;intrinsic to membrane;intrinsic to plasma membrane;lamellipodium membrane;leading edge membrane;membrane;membrane part;plasma membrane;plasma membrane part;ru…	ACEVEDO_LIVER_CANCER_DN;ACEVEDO_LIVER_TUMOR_VS_NORMAL_ADJACENT_TISSUE_DN;AFFAR_YY1_TARGETS_UP;AGCACTT,MIR-93,MIR-302A,MIR-302B,MIR-302C,MIR-302D,MIR-372,MIR-373,MIR-520E,MIR-520A,MIR-526B,MIR-520B,MIR-520C,MIR-520D;AMIT_EGF_RESPONSE_120_HELA;AMIT_EGF_RESPONSE_120_MCF10A;BASAKI_YBX1_TARGETS_UP;BEGUM_TARGETS_OF_PAX3_FOXO1_FUSION_DN;BERENJENO_TRANSFORMED_BY_RHOA_FOREVER_DN;BERENJENO_TRANSFORMED_BY_R…	1.77908	1.1606	0.275647	1.1015	0.75255	0.723915	0.25087	0.320167	1.93093	0.818605	0.634608	0.439331	0	0.00976991	0.0197739	0.109815	0.254961	0.414711	0.191465	0.354315	0.158438	0.0784708	0.0106444
Epha3		PK_Y	RTK	SP	PM		0.072615	0.0669981	0.131396	0.0188181	0.0988655		0.131396	0.0988655	Epha3	0.552642	0.509894	1	0.614626	1	6.8235	H/M	anatomical structure development;axonal fasciculation;biological regulation;cell communication;cell migration;cell motility;cell recognition;cell surface receptor linked signaling pathway;cellular component movement;cellular process;cellular response to chemical stimulus;cellular response to external stimulus;cellular response to extracellular stimulus;cellular response to nutrient;cellular respo…	adenyl nucleotide binding;adenyl ribonucleotide binding;ATP binding;binding;catalytic activity;ephrin receptor activity;GPI-linked ephrin receptor activity;kinase activity;molecular transducer activity;nucleotide binding;phosphotransferase activity, alcohol group as acceptor;protein kinase activity;protein tyrosine kinase activity;purine nucleotide binding;purine ribonucleoside triphosphate bindi…	cell part;cytoplasmic part;early endosome;endosome;extracellular region;integral to membrane;integral to plasma membrane;intracellular membrane-bounded organelle;intracellular organelle;intracellular part;intrinsic to membrane;intrinsic to plasma membrane;membrane part;membrane-bounded organelle;organelle;plasma membrane part	AAGCCAT,MIR-135A,MIR-135B;ACEVEDO_FGFR1_TARGETS_IN_PROSTATE_CANCER_MODEL_DN;ATACCTC,MIR-202;BENPORATH_ES_WITH_H3K27ME3;BERTUCCI_MEDULLARY_VS_DUCTAL_BREAST_CANCER_DN;BOQUEST_STEM_CELL_CULTURED_VS_FRESH_UP;BRUINS_UVC_RESPONSE_VIA_TP53_GROUP_B;CATGTAA,MIR-496;CHANDRAN_METASTASIS_DN;chr3p11;CTTGTAT,MIR-381;CTTTGTA,MIR-524;DAVICIONI_TARGETS_OF_PAX_FOXO1_FUSIONS_UP;DE_YY1_TARGETS_DN;DELYS_THYROID_CANCE…	0	0	0	0.0546319	0.15478	0.269849	0	0.396688	0	0	0	0.24458	0	0	0.269548	0	0.146904	0.127081	0.101416	0	0	0	0.0498979
EPHA4		PK_Y	RTK	SP	PM		0.0647586	0.0159026	0.00500223	0.00210621	0.00352969		0.0647586	0.00352969	EPHA4	1	0.245567	0.0772443	0.19034	1	7.44149	H/M	adult behavior;adult locomotory behavior;adult walking behavior;anatomical structure morphogenesis;axon guidance;axonal fasciculation;axonogenesis;behavior;biological adhesion;biological regulation;cell adhesion;cell migration;cell motility;cell part morphogenesis;cell projection morphogenesis;cell projection organization;cell recognition;cell surface receptor linked signaling pathway;cellular co…	adenyl nucleotide binding;adenyl ribonucleotide binding;ATP binding;binding;catalytic activity;ephrin receptor activity;GPI-linked ephrin receptor activity;kinase activity;molecular transducer activity;nucleotide binding;PH domain binding;phosphotransferase activity, alcohol group as acceptor;protein binding;protein domain specific binding;protein kinase activity;protein tyrosine kinase activity;…	axon;axon part;axon terminus;axonal growth cone;cell junction;cell part;cell projection;cell projection part;cell surface;cytoplasm;cytoplasmic part;cytoskeletal part;dendrite;dendritic spine;early endosome membrane;endoplasmic reticulum;endosomal part;endosome membrane;filopodium;Golgi apparatus;growth cone;integral to membrane;integral to plasma membrane;intracellular membrane-bounded organelle…	AAAGACA,MIR-511;AAGCAAT,MIR-137;AAGGGAT,MIR-188;ACAGGGT,MIR-10A,MIR-10B;ATAAGCT,MIR-21;ATATGCA,MIR-448;BEGUM_TARGETS_OF_PAX3_FOXO1_FUSION_UP;BEIER_GLIOMA_STEM_CELL_UP;BENPORATH_ES_WITH_H3K27ME3;BENPORATH_SUZ12_TARGETS;BHAT_ESR1_TARGETS_NOT_VIA_AKT1_DN;BILD_HRAS_ONCOGENIC_SIGNATURE;BIOCARTA_EPHA4_PATHWAY;BLALOCK_ALZHEIMERS_DISEASE_DN;BMI1_DN.V1_DN;BMI1_DN_MEL18_DN.V1_DN;BROWNE_HCMV_INFECTION_14HR_…	0.150787	0	0	0	0.0362919	0	1	0.129403	0	0	0	0.0622933	0	0	0.174161	0	0.0373268	0	0.0287025	0	0	0	0
EPHA7		PK_Y	RTK	SP	PM		0.0040888	0	0.000428819	0.0641991	0.109541		0.0040888	0.109541	EPHA7	1	0	0.104876	0.596714	1	8.40481	H/M	anatomical structure development;anatomical structure morphogenesis;axon guidance;biological regulation;brain development;branching morphogenesis of a nerve;cell surface receptor linked signaling pathway;cellular macromolecule metabolic process;cellular metabolic process;cellular process;cellular protein metabolic process;cellular response to stimulus;chemotaxis;developmental process;enzyme linke…	adenyl nucleotide binding;adenyl ribonucleotide binding;ATP binding;axon guidance receptor activity;binding;catalytic activity;chemorepellent activity;ephrin receptor activity;GPI-linked ephrin receptor activity;kinase activity;molecular transducer activity;nucleotide binding;phosphotransferase activity, alcohol group as acceptor;protein kinase activity;protein tyrosine kinase activity;purine nuc…	cell body;cell part;cell projection;dendrite;integral to membrane;integral to plasma membrane;intrinsic to membrane;intrinsic to plasma membrane;membrane;membrane part;neuromuscular junction;neuron projection;neuronal cell body;plasma membrane;plasma membrane part;postsynaptic membrane;synapse;synapse part;synaptic membrane	AAAGGGA,MIR-204,MIR-211;AAANWWTGC_UNKNOWN;AAAYRNCTG_UNKNOWN;AACTTT_UNKNOWN;AAGCAAT,MIR-137;ACACTGG,MIR-199A,MIR-199B;ACCAAAG,MIR-9;ACTACCT,MIR-196A,MIR-196B;AFFAR_YY1_TARGETS_UP;AGGCACT,MIR-515-3P;ATCATGA,MIR-433;ATGCTGC,MIR-103,MIR-107;ATGTACA,MIR-493;BLALOCK_ALZHEIMERS_DISEASE_DN;CAGGTA_V$AREB6_01;CAGTCAC,MIR-134;CAGTGTT,MIR-141,MIR-200A;CAHOY_NEURONAL;CCCACAT,MIR-299-3P;chr6q16;CTAWWWATA_V$RSR…	0	0	0	0.100714	0	0	0	0	0	0	0	0	0	0	0	0	0	0.00150612	0	0	0	0	0
Ephb2		PK_Y	RTK	SP	PM		0.0879288	0.0099162	0.30132	0.00247945	0.0242764		0.30132	0.0242764	Ephb2	0.291812	0.0329092	1	0.586073	1	7.34545	H/M	anatomical structure development;anatomical structure formation involved in morphogenesis;anatomical structure morphogenesis;angiogenesis;axon guidance;axonal fasciculation;axonogenesis;behavior;biological regulation;camera-type eye morphogenesis;cell morphogenesis;cell part morphogenesis;cell projection morphogenesis;cell projection organization;cell recognition;cell surface receptor linked sign…	adenyl nucleotide binding;adenyl ribonucleotide binding;ATP binding;axon guidance receptor activity;binding;catalytic activity;ephrin receptor activity;identical protein binding;kinase activity;molecular transducer activity;nucleotide binding;phosphotransferase activity, alcohol group as acceptor;protein binding;protein kinase activity;protein tyrosine kinase activity;purine nucleotide binding;pu…	axon;cell body;cell part;cell projection;dendrite;integral to membrane;integral to plasma membrane;intrinsic to membrane;intrinsic to plasma membrane;membrane;membrane part;neuron projection;neuronal cell body;plasma membrane;plasma membrane part;synapse	AAANWWTGC_UNKNOWN;AACTTT_UNKNOWN;ACCAAAG,MIR-9;ACTGTGA,MIR-27A,MIR-27B;ANATOMICAL_STRUCTURE_DEVELOPMENT;ATATGCA,MIR-448;BEGUM_TARGETS_OF_PAX3_FOXO1_FUSION_DN;BIOPOLYMER_METABOLIC_PROCESS;BIOPOLYMER_MODIFICATION;BLALOCK_ALZHEIMERS_DISEASE_DN;BROWNE_HCMV_INFECTION_24HR_UP;CACTGTG,MIR-128A,MIR-128B;CACTTTG,MIR-520G,MIR-520H;CAGCTG_V$AP4_Q5;CAGGTA_V$AREB6_01;CCTGTGA,MIR-513;CELLULAR_MACROMOLECULE_MET…	1.9958	0	0.202422	0	0	0	0	0	0	0	0	0	0	0	0	0	0	0	0	0	0	0	0
Ephb3		PK_Y	RTK	SP	PM		0.0969423	0.0302124	0.00828437	0.353853	0.191581		0.0969423	0.353853	Ephb3	1	0.311654	0.0854567	0.102134	1	7.95655	H/M	anatomical structure development;anatomical structure formation involved in morphogenesis;anatomical structure morphogenesis;angiogenesis;axon guidance;axonal fasciculation;axonogenesis;biological adhesion;biological regulation;cell adhesion;cell migration;cell morphogenesis;cell morphogenesis involved in differentiation;cell motility;cell part morphogenesis;cell projection morphogenesis;cell pro…	adenyl nucleotide binding;adenyl ribonucleotide binding;ATP binding;axon guidance receptor activity;binding;catalytic activity;ephrin receptor activity;kinase activity;molecular transducer activity;nucleotide binding;phosphotransferase activity, alcohol group as acceptor;protein kinase activity;protein tyrosine kinase activity;purine nucleotide binding;purine ribonucleoside triphosphate binding;p…	cell part;cell projection;dendrite;integral to membrane;integral to plasma membrane;intrinsic to membrane;intrinsic to plasma membrane;membrane part;neuron projection;plasma membrane part	AACWWCAANK_UNKNOWN;ACAWYAAAG_UNKNOWN;AGGGCAG,MIR-18A;AIYAR_COBRA1_TARGETS_DN;BENPORATH_EED_TARGETS;BENPORATH_ES_WITH_H3K27ME3;BENPORATH_PRC2_TARGETS;BENPORATH_SUZ12_TARGETS;BRUINS_UVC_RESPONSE_MIDDLE;BURTON_ADIPOGENESIS_11;BYSTRYKH_HEMATOPOIESIS_STEM_CELL_RUNX1;CCCAGAG,MIR-326;CCCNNGGGAR_V$OLF1_01;CHARAFE_BREAST_CANCER_LUMINAL_VS_MESENCHYMAL_UP;CTTTGT_V$LEF1_Q2;DAVICIONI_MOLECULAR_ARMS_VS_ERMS_DN…	0.766413	0	0.0370948	0.150933	0.193101	0.277135	0.0621377	0	0	0	0.476033	0	0	0	0	0.410189	0.0505213	0	0	0	0	0	0
ERBB2		PK_Y	RTK	SP	PM		0.149101	0.010077	0.197303	0.0409019	0.0518623		0.197303	0.0518623	ERBB2	0.755697	0.0510738	1	1	0.541413	7.68596	H	anatomical structure development;axon ensheathment;axon guidance;biological regulation;biosynthetic process;cell differentiation;cell proliferation;cell surface receptor linked signaling pathway;cellular biosynthetic process;cellular component organization;cellular component organization or biogenesis;cellular developmental process;cellular macromolecule biosynthetic process;cellular macromolecul…	adenyl nucleotide binding;adenyl ribonucleotide binding;ATP binding;binding;catalytic activity;enzyme binding;ErbB-3 class receptor binding;identical protein binding;kinase activity;molecular transducer activity;nucleotide binding;phosphatase binding;phosphotransferase activity, alcohol group as acceptor;protein binding;protein C-terminus binding;protein dimerization activity;protein heterodimeri…	apical plasma membrane;basolateral plasma membrane;cell part;cytoplasm;cytoplasmic part;cytoplasmic vesicle;endosomal part;endosome membrane;integral to membrane;intracellular membrane-bounded organelle;intracellular organelle;intracellular organelle part;intracellular part;intrinsic to membrane;macromolecular complex;membrane;membrane part;membrane-bounded organelle;nucleus;organelle;organelle m…	AACTTT_UNKNOWN;ANATOMICAL_STRUCTURE_DEVELOPMENT;BARIS_THYROID_CANCER_DN;BENPORATH_ES_1;BENPORATH_NANOG_TARGETS;BENPORATH_SOX2_TARGETS;BERTUCCI_INVASIVE_CARCINOMA_DUCTAL_VS_LOBULAR_UP;BIOPOLYMER_METABOLIC_PROCESS;BIOPOLYMER_MODIFICATION;BREUHAHN_GROWTH_FACTOR_SIGNALING_IN_LIVER_CANCER;BROWNE_HCMV_INFECTION_14HR_DN;BROWNE_HCMV_INFECTION_48HR_DN;CELL_PROLIFERATION_GO_0008283;CELL_SURFACE_RECEPTOR_LI…	0.521052	0.190225	0.0953767	0.157908	0.259036	0.889057	0.793097	0	0	0.163954	0.0383147	0.320294	0.0561105	0.0556362	0	0	0.0635109	0	0.0634912	0	0.0365574	0	0
INSR		PK_Y	RTK	SP	PM		0	0	0	0	0.03125		0	0.03125	INSR				0.788663	1	5.33716	H/M	activation of MAPK activity;activation of protein kinase activity;activation of protein kinase B activity;anatomical structure development;anatomical structure morphogenesis;biological regulation;carbohydrate homeostasis;carbohydrate metabolic process;cell surface receptor linked signaling pathway;cellular component assembly;cellular component organization;cellular component organization or bioge…	adenyl nucleotide binding;adenyl ribonucleotide binding;ATP binding;binding;catalytic activity;enzyme binding;growth factor binding;GTP binding;guanyl nucleotide binding;guanyl ribonucleotide binding;hormone binding;insulin binding;insulin receptor substrate binding;insulin-activated receptor activity;insulin-like growth factor binding;insulin-like growth factor I binding;insulin-like growth fact…	caveola;cell part;cytoplasmic part;endosomal part;endosome membrane;extracellular membrane-bounded organelle;extracellular organelle;extracellular region part;extracellular vesicular exosome;insulin receptor complex;integral to membrane;integral to plasma membrane;intracellular membrane-bounded organelle;intracellular organelle;intracellular organelle part;intracellular part;intrinsic to membrane…	ACTGTGA,MIR-27A,MIR-27B;BENPORATH_CYCLING_GENES;BENPORATH_MYC_TARGETS_WITH_EBOX;BILD_E2F3_ONCOGENIC_SIGNATURE;BIOCARTA_GH_PATHWAY;BIOCARTA_HDAC_PATHWAY;BIOCARTA_INSULIN_PATHWAY;BIOPOLYMER_METABOLIC_PROCESS;BIOPOLYMER_MODIFICATION;BLALOCK_ALZHEIMERS_DISEASE_UP;BRCA1_DN.V1_DN;BUYTAERT_PHOTODYNAMIC_THERAPY_STRESS_UP;CAGCTG_V$AP4_Q5;CARBOHYDRATE_METABOLIC_PROCESS;CELL_SURFACE_RECEPTOR_LINKED_SIGNAL_T…	0	0	0	0	0	0	0	0	0	0	0	0	0	0	0	0	0	0	0	0	0	0	0
KDR		PK_Y	RTK	SP	PM		0.0959376	0	0.0679718	0	0		0.0959376	0	KDR	1	0	0.7085	0	1	6.98553	H	anatomical structure development;anatomical structure formation involved in morphogenesis;anatomical structure homeostasis;anatomical structure morphogenesis;angiogenesis;biological regulation;blood vessel endothelial cell migration;branching morphogenesis of a tube;calcium ion homeostasis;calcium-mediated signaling;calcium-mediated signaling using intracellular calcium source;cation homeostasis;…	adenyl nucleotide binding;adenyl ribonucleotide binding;ATP binding;binding;catalytic activity;growth factor binding;heat shock protein binding;Hsp90 protein binding;integrin binding;kinase activity;molecular transducer activity;nucleotide binding;phosphotransferase activity, alcohol group as acceptor;protein binding;protein complex binding;protein kinase activity;protein tyrosine kinase activity…	cell junction;cell part;cytoplasmic membrane-bounded vesicle;cytoplasmic part;cytoplasmic vesicle;early endosome;endoplasmic reticulum;endosome;external side of plasma membrane;extracellular region;Golgi apparatus;integral to membrane;integral to plasma membrane;intracellular membrane-bounded organelle;intracellular organelle;intracellular part;intrinsic to membrane;intrinsic to plasma membrane;m…	AFFAR_YY1_TARGETS_UP;BENPORATH_NANOG_TARGETS;BENPORATH_NOS_TARGETS;BENPORATH_OCT4_TARGETS;BENPORATH_SOX2_TARGETS;BIOCARTA_NO1_PATHWAY;BIOCARTA_VEGF_PATHWAY;BONOME_OVARIAN_CANCER_SURVIVAL_SUBOPTIMAL_DEBULKING;BOQUEST_STEM_CELL_DN;CELL_SURFACE_RECEPTOR_LINKED_SIGNAL_TRANSDUCTION_GO_0007166;chr4q11;DING_LUNG_CANCER_MUTATED_SIGNIFICANTLY;ENZYME_LINKED_RECEPTOR_PROTEIN_SIGNALING_PATHWAY;FIRESTEIN_PROL…	0	0.39844	2	0	0	0	0	0	0	0	0	0	0	0	0	0	0	0	0	0	0	0	0
KIT		PK_Y	RTK	SP	PM		0.171926	0.0577341	0	0.0588235	0		0.171926	0.0588235	KIT	1	0.335809	0			6.86906	H/M	actin cytoskeleton organization;actin cytoskeleton reorganization;actin filament-based process;activation of MAPK activity;anatomical structure development;associative learning;B cell activation;B cell differentiation;behavior;biological regulation;cell activation;cell activation involved in immune response;cell chemotaxis;cell death;cell development;cell differentiation;cell division;cell migrat…	adenyl nucleotide binding;adenyl ribonucleotide binding;ATP binding;binding;catalytic activity;cation binding;cytokine binding;identical protein binding;ion binding;kinase activity;metal ion binding;molecular transducer activity;nucleotide binding;phosphotransferase activity, alcohol group as acceptor;protein binding;protein dimerization activity;protein homodimerization activity;protein kinase a…	acrosomal vesicle;cell junction;cell part;cell-cell junction;cytoplasmic membrane-bounded vesicle;cytoplasmic part;cytoplasmic vesicle;external side of plasma membrane;extracellular region part;extracellular space;integral to membrane;internal side of plasma membrane;intracellular membrane-bounded organelle;intracellular organelle;intracellular part;intrinsic to membrane;lysosome;lytic vacuole;ma…	AACTTT_UNKNOWN;AAGCACA,MIR-218;ACTTTAT,MIR-142-5P;ALONSO_METASTASIS_NEURAL_UP;BAKKER_FOXO3_TARGETS_UP;BEGUM_TARGETS_OF_PAX3_FOXO1_FUSION_DN;BIOCARTA_BAD_PATHWAY;BLALOCK_ALZHEIMERS_DISEASE_DN;BOYLAN_MULTIPLE_MYELOMA_C_D_DN;BROWNE_HCMV_INFECTION_24HR_DN;BRUINS_UVC_RESPONSE_VIA_TP53_GROUP_A;CAGGTG_V$E12_Q6;CHANG_CORE_SERUM_RESPONSE_DN;chr4q11;chr4q12;CSR_LATE_UP.V1_DN;CTTTGT_V$LEF1_Q2;DELACROIX_RAR_…	0	0.260181	0	0	0	0	0.435421	0.880473	0	0.82185	0	0	1	0.6233	0.276914	0	0	0	0	0	0	0	0
Met		PK_Y	RTK	SP	PM		0.00347284	0.00732689	0.166739	0.000300429	0.000285059		0.166739	0.000300429	Met	0.020828	0.0439423	1	1	0	8.26728	H/M	activation of MAPK activity;adult behavior;anatomical structure development;anatomical structure morphogenesis;behavior;biological regulation;brain development;branching morphogenesis of a tube;carbohydrate homeostasis;cell communication;cell differentiation;cell migration;cell morphogenesis;cell morphogenesis involved in differentiation;cell motility;cell proliferation;cell surface receptor link…	adenyl nucleotide binding;adenyl ribonucleotide binding;ATP binding;binding;catalytic activity;enzyme binding;hepatocyte growth factor-activated receptor activity;kinase activity;molecular transducer activity;nucleotide binding;phosphatase binding;phosphotransferase activity, alcohol group as acceptor;protein binding;protein kinase activity;protein phosphatase binding;protein tyrosine kinase acti…	basal plasma membrane;cell part;cell surface;integral to membrane;intrinsic to membrane;membrane;membrane part;plasma membrane part	AACATTC,MIR-409-3P;AATGTGA,MIR-23A,MIR-23B;ACATTCC,MIR-1,MIR-206;ACEVEDO_LIVER_CANCER_UP;ACEVEDO_NORMAL_TISSUE_ADJACENT_TO_LIVER_TUMOR_UP;ACTGCCT,MIR-34B;BASAKI_YBX1_TARGETS_DN;BASOLATERAL_PLASMA_MEMBRANE;BENPORATH_CYCLING_GENES;BENPORATH_MYC_TARGETS_WITH_EBOX;BIOCARTA_CBL_PATHWAY;BIOCARTA_MET_PATHWAY;BLALOCK_ALZHEIMERS_DISEASE_DN;BLALOCK_ALZHEIMERS_DISEASE_INCIPIENT_UP;BLALOCK_ALZHEIMERS_DISEASE…	0.0420062	0.0162829	0.00566335	0.00969684	0	0	0	0	0	0.00456168	0	0	0	0	0	0	0.00132109	0	0	0.00517858	0.00211046	0	0
MST1R		PK_Y	RTK	SP	PM		0	0	0.13923	0	0		0.13923	0	MST1R	0	0	1	1	0.94884	7.47047	H	biological regulation;cell surface receptor linked signaling pathway;cellular component movement;cellular process;cellular response to stimulus;defense response;developmental process;enzyme linked receptor protein signaling pathway;fertilization;immune response;immune system process;innate immune response;multicellular organismal development;multicellular organismal process;multi-organism process…	adenyl nucleotide binding;adenyl ribonucleotide binding;ATP binding;binding;catalytic activity;enzyme binding;kinase activity;macrophage colony-stimulating factor receptor activity;molecular transducer activity;nucleotide binding;phosphotransferase activity, alcohol group as acceptor;protein binding;protein kinase activity;protein tyrosine kinase activity;purine nucleotide binding;purine ribonucl…	actin filament bundle;actomyosin;cell part;cell surface;cytoskeletal part;integral to membrane;integral to plasma membrane;intracellular organelle part;intracellular part;intrinsic to membrane;intrinsic to plasma membrane;membrane part;organelle part;plasma membrane part;stress fiber	BENPORATH_MYC_MAX_TARGETS;BILD_MYC_ONCOGENIC_SIGNATURE;BRIDEAU_IMPRINTED_GENES;CELL_PROLIFERATION_GO_0008283;chr3p21;COLDREN_GEFITINIB_RESISTANCE_DN;DANG_BOUND_BY_MYC;DEFENSE_RESPONSE;DELYS_THYROID_CANCER_UP;FEVR_CTNNB1_TARGETS_UP;FORTSCHEGGER_PHF8_TARGETS_DN;GCNP_SHH_UP_EARLY.V1_DN;GSE10463_CD40L_AND_VA347_VS_CD40L_IN_DC_DN;GSE12845_NAIVE_VS_PRE_GC_TONSIL_BCELL_UP;GSE13306_TREG_RA_VS_TCONV_RA_UP…	0	0	0	0	0	0	0	0	0	0	0	0	0	0	0	0	0	0	0	0	0	0	0
PDGFRB		PK_Y	RTK	SP	PM		0	0	0	0	0		0	0	PDGFRB						6.89048	H	actin cytoskeleton organization;actin filament-based process;actomyosin structure organization;adrenal gland development;amine metabolic process;aminoglycan biosynthetic process;aminoglycan metabolic process;anatomical structure development;anatomical structure formation involved in morphogenesis;anatomical structure homeostasis;anatomical structure morphogenesis;aorta morphogenesis;artery morpho…	adenyl nucleotide binding;adenyl ribonucleotide binding;ATP binding;binding;catalytic activity;enzyme binding;G-protein coupled receptor activity;growth factor binding;growth factor receptor binding;kinase activity;kinase binding;molecular transducer activity;nucleotide binding;phosphotransferase activity, alcohol group as acceptor;platelet activating factor receptor activity;platelet-derived gro…	adherens junction;anchoring junction;apical plasma membrane;cell junction;cell part;cell surface;cell-substrate adherens junction;cell-substrate junction;cytoplasm;cytoplasmic membrane-bounded vesicle;cytoplasmic part;cytoplasmic vesicle;extracellular membrane-bounded organelle;extracellular organelle;extracellular region part;extracellular vesicular exosome;focal adhesion;integral to membrane;in…	AAANWWTGC_UNKNOWN;ABRAHAM_ALPC_VS_MULTIPLE_MYELOMA_UP;ACCAAAG,MIR-9;ACEVEDO_LIVER_CANCER_UP;ACEVEDO_LIVER_CANCER_WITH_H3K27ME3_DN;ANASTASSIOU_CANCER_MESENCHYMAL_TRANSITION_SIGNATURE;BERENJENO_TRANSFORMED_BY_RHOA_DN;BLALOCK_ALZHEIMERS_DISEASE_UP;BLUM_RESPONSE_TO_SALIRASIB_DN;BROWNE_HCMV_INFECTION_18HR_DN;BROWNE_HCMV_INFECTION_24HR_DN;BURTON_ADIPOGENESIS_PEAK_AT_0HR;CAIRO_PML_TARGETS_BOUND_BY_MYC_D…	0	0	0	0	0	0	0	0	0	0	0	0	0	0	0	0	0	0	0	0	0	0	0
Ret		PK_Y	RTK	SP	PM		0	0	0.0666667	0	0		0.0666667	0	Ret	0	0	1			7.39665	H/M	activation of caspase activity;ameboidal cell migration;anatomical structure development;anatomical structure formation involved in morphogenesis;anatomical structure maturation;anatomical structure morphogenesis;biological adhesion;biological regulation;cell adhesion;cell communication;cell differentiation;cell maturation;cell migration;cell motility;cell surface receptor linked signaling pathwa…	adenyl nucleotide binding;adenyl ribonucleotide binding;ATP binding;binding;calcium ion binding;catalytic activity;cation binding;ion binding;kinase activity;metal ion binding;molecular transducer activity;nucleotide binding;phosphotransferase activity, alcohol group as acceptor;protein kinase activity;protein tyrosine kinase activity;purine nucleotide binding;purine ribonucleoside triphosphate b…	cell part;cytoplasm;cytoplasmic part;endosomal part;endosome membrane;integral to membrane;integral to plasma membrane;intracellular membrane-bounded organelle;intracellular organelle;intracellular organelle part;intracellular part;intrinsic to membrane;intrinsic to plasma membrane;macromolecular complex;membrane;membrane part;membrane raft;membrane-bounded organelle;organelle;organelle membrane;…	AAAGGAT,MIR-501;AAGCACA,MIR-218;ACCAAAG,MIR-9;ANATOMICAL_STRUCTURE_DEVELOPMENT;ATGCTGC,MIR-103,MIR-107;ATM_DN.V1_UP;BHAT_ESR1_TARGETS_NOT_VIA_AKT1_UP;BHAT_ESR1_TARGETS_VIA_AKT1_UP;BIOPOLYMER_METABOLIC_PROCESS;BIOPOLYMER_MODIFICATION;BOYLAN_MULTIPLE_MYELOMA_PCA3_UP;BROWNE_HCMV_INFECTION_1HR_UP;BROWNE_HCMV_INFECTION_20HR_UP;BROWNE_HCMV_INFECTION_48HR_UP;CELLULAR_MACROMOLECULE_METABOLIC_PROCESS;CELL…	0	0	0	0	0	0	0	0	0	0	0	0	0	0	0	0	0	0	0	0	0	0	0
ABL2	PK_Y	PK_Y	No	SP	PM		0	0	0.0666667	0	0		0.0666667	0	ABL2	0	0	1			5.82162	H	actin cytoskeleton organization;actin filament bundle assembly;actin filament organization;actin filament-based process;alpha-beta T cell activation;alpha-beta T cell differentiation;anatomical structure morphogenesis;associative learning;astrocyte differentiation;axon guidance;behavior;Bergmann glial cell differentiation;biological regulation;calcium ion homeostasis;cation homeostasis;cell activ…	actin binding;actin filament binding;actin monomer binding;adenyl nucleotide binding;adenyl ribonucleotide binding;ATP binding;binding;catalytic activity;cation binding;cytoskeletal protein binding;ion binding;kinase activity;magnesium ion binding;manganese ion binding;metal ion binding;non-membrane spanning protein tyrosine kinase activity;nucleotide binding;phosphotransferase activity, alcohol …	actin cytoskeleton;cell part;cell projection;cell projection part;cytoplasmic part;cytoskeleton;cytosol;dendritic spine;extrinsic to internal side of plasma membrane;extrinsic to membrane;extrinsic to plasma membrane;intracellular non-membrane-bounded organelle;intracellular organelle;intracellular part;lamellipodium;membrane part;neuron projection;neuron spine;non-membrane-bounded organelle;orga…	BILD_MYC_ONCOGENIC_SIGNATURE;BIOPOLYMER_METABOLIC_PROCESS;BIOPOLYMER_MODIFICATION;BUYTAERT_PHOTODYNAMIC_THERAPY_STRESS_UP;CAGGTG_V$E12_Q6;CATION_BINDING;CELLULAR_MACROMOLECULE_METABOLIC_PROCESS;CELLULAR_PROTEIN_METABOLIC_PROCESS;CHANG_IMMORTALIZED_BY_HPV31_UP;CHEN_METABOLIC_SYNDROM_NETWORK;CHO_NR4A1_TARGETS;chr1q25;FORTSCHEGGER_PHF8_TARGETS_DN;FULCHER_INFLAMMATORY_RESPONSE_LECTIN_VS_LPS_UP;GARGAL…	0	0	0	0	0	0	0	0	0	0	0	0	0	0	0	0	0	0	0	0	0	0	0
BMX		PK_Y	No	SP	PM		0	0	0	0	0.03125		0	0.03125	BMX						6.36487	H/M	adaptive immune response;anatomical structure development;apoptosis;biological adhesion;biological regulation;cell adhesion;cell death;cell differentiation;cell surface receptor linked signaling pathway;cellular component disassembly;cellular component disassembly at cellular level;cellular component disassembly involved in apoptosis;cellular component organization;cellular component organization…	adenyl nucleotide binding;adenyl ribonucleotide binding;ATP binding;binding;catalytic activity;cation binding;ion binding;kinase activity;metal ion binding;molecular transducer activity;non-membrane spanning protein tyrosine kinase activity;nucleotide binding;phosphotransferase activity, alcohol group as acceptor;protein kinase activity;protein tyrosine kinase activity;purine nucleotide binding;p…	cell part;cell projection membrane;cell projection part;cytoplasmic part;cytosol;extrinsic to internal side of plasma membrane;extrinsic to membrane;extrinsic to plasma membrane;intracellular part;leading edge membrane;membrane part;plasma membrane part;ruffle membrane	AAAYRNCTG_UNKNOWN;ACEVEDO_LIVER_CANCER_WITH_H3K9ME3_DN;AGCYRWTTC_UNKNOWN;ANATOMICAL_STRUCTURE_DEVELOPMENT;BENPORATH_ES_WITH_H3K27ME3;BENPORATH_SUZ12_TARGETS;BIOPOLYMER_METABOLIC_PROCESS;BIOPOLYMER_MODIFICATION;BROWNE_HCMV_INFECTION_14HR_DN;CAGGTG_V$E12_Q6;CELLULAR_MACROMOLECULE_METABOLIC_PROCESS;CELLULAR_PROTEIN_METABOLIC_PROCESS;chrxp22;CTTTGT_V$LEF1_Q2;DCA_UP.V1_UP;GSE13484_3H_UNSTIM_VS_YF17D_V…	0	0	0	0	0	0	0	0	0	0	0	0	0	0	0	0	0	0	0	0	0	0	0
FER		PK_Y	No	SP	PM		0.103084	0.0737831	0.217898	0.0981525	0.0620995		0.217898	0.0981525	FER	0.473085	0.338613	1	0	1	6.48681	H/M	actin cytoskeleton organization;actin cytoskeleton reorganization;actin filament-based process;anatomical structure morphogenesis;biological adhesion;biological regulation;cell adhesion;cell adhesion mediated by integrin;cell communication;cell cycle;cell differentiation;cell migration;cell morphogenesis;cell morphogenesis involved in differentiation;cell motility;cell proliferation;cell surface …	adenyl nucleotide binding;adenyl ribonucleotide binding;ATP binding;binding;catalytic activity;epidermal growth factor receptor binding;growth factor receptor binding;kinase activity;lipid binding;non-membrane spanning protein tyrosine kinase activity;nucleotide binding;phosphotransferase activity, alcohol group as acceptor;protein binding;protein kinase activity;protein tyrosine kinase activity;…	cell cortex;cell junction;cell part;cell projection;cytoplasm;cytoplasmic part;cytoskeleton;cytosol;extrinsic to internal side of plasma membrane;extrinsic to membrane;extrinsic to plasma membrane;intracellular membrane-bounded organelle;intracellular non-membrane-bounded organelle;intracellular organelle;intracellular part;membrane part;membrane-bounded organelle;non-membrane-bounded organelle;n…	ATM_DN.V1_DN;BRUINS_UVC_RESPONSE_LATE;CHARAFE_BREAST_CANCER_LUMINAL_VS_MESENCHYMAL_DN;chr5q21;E2F1_UP.V1_DN;EBAUER_TARGETS_OF_PAX3_FOXO1_FUSION_UP;FALVELLA_SMOKERS_WITH_LUNG_CANCER;FIRESTEIN_CTNNB1_PATHWAY;FORTSCHEGGER_PHF8_TARGETS_DN;GRAESSMANN_APOPTOSIS_BY_DOXORUBICIN_DN;GRAESSMANN_RESPONSE_TO_MC_AND_DOXORUBICIN_DN;GSE1448_ANTI_VALPHA2_VS_VBETA5_DP_THYMOCYTE_DN;GSE17721_0.5H_VS_24H_POLYIC_BMDM_…	0.922352	0	0.371223	0.156596	0	0	0	0	0.176924	0.341526	0	0	0	0	0	0	0.113805	0	0	0.379959	0.114724	0	0
Fgr		PK_Y	No	SP	PM		0.0514696	0.191042	0.110116	0.123993	0.110887		0.191042	0.123993	Fgr	0.269415	1	0.576397	1	0.632684	7.3586	M	biological regulation;cell differentiation;cell surface receptor linked signaling pathway;cellular developmental process;cellular macromolecule metabolic process;cellular metabolic process;cellular process;cellular protein metabolic process;cellular response to chemical stimulus;cellular response to endogenous stimulus;cellular response to hormone stimulus;cellular response to organic substance;c…	adenyl nucleotide binding;adenyl ribonucleotide binding;ATP binding;binding;catalytic activity;enzyme binding;Fc-gamma receptor I complex binding;immunoglobulin receptor binding;kinase activity;kinase binding;non-membrane spanning protein tyrosine kinase activity;nucleotide binding;phosphoprotein binding;phosphotransferase activity, alcohol group as acceptor;phosphotyrosine binding;protein bindin…	cell part;cell projection membrane;cell projection part;cytoplasmic part;cytoskeleton;cytosol;extracellular membrane-bounded organelle;extracellular organelle;extracellular region part;extracellular vesicular exosome;extrinsic to internal side of plasma membrane;extrinsic to membrane;extrinsic to plasma membrane;intracellular non-membrane-bounded organelle;intracellular organelle;intracellular or…	ATF2_UP.V1_UP;BIOPOLYMER_METABOLIC_PROCESS;BIOPOLYMER_MODIFICATION;BROWN_MYELOID_CELL_DEVELOPMENT_UP;CAGCTG_V$AP4_Q5;CAGGTG_V$E12_Q6;CELLULAR_MACROMOLECULE_METABOLIC_PROCESS;CELLULAR_PROTEIN_METABOLIC_PROCESS;CHIARETTI_ACUTE_LYMPHOBLASTIC_LEUKEMIA_ZAP70;chr1p36;CYTAGCAAY_UNKNOWN;DCA_UP.V1_DN;FERRANDO_T_ALL_WITH_MLL_ENL_FUSION_UP;FINETTI_BREAST_CANCER_KINOME_GREEN;GAL_LEUKEMIC_STEM_CELL_DN;GARY_CD…	0.269539	0	0.393158	0	0	0	0.0205115	0	0.0541713	0	0.127247	0	0	0	0.0477857	0.0304082	0	0.0665829	0.0224865	0.0184912	0.0220886	0	0
FRK		PK_Y	No	SP	PM		0.280355	0.157112	0.0259225	0.0641265	0.225925		0.280355	0.225925	FRK	1	0.560402	0.0924631	1	0.894301	7.6681	H	actin cytoskeleton organization;actin filament-based process;biological regulation;cell differentiation;cell migration;cell motility;cell surface receptor linked signaling pathway;cellular component movement;cellular component organization;cellular component organization at cellular level;cellular component organization or biogenesis;cellular component organization or biogenesis at cellular level…	adenyl nucleotide binding;adenyl ribonucleotide binding;ATP binding;binding;catalytic activity;kinase activity;non-membrane spanning protein tyrosine kinase activity;nucleotide binding;phosphotransferase activity, alcohol group as acceptor;protein binding;protein kinase activity;protein tyrosine kinase activity;purine nucleotide binding;purine ribonucleoside triphosphate binding;purine ribonucleo…	cell part;cytoplasm;extracellular membrane-bounded organelle;extracellular organelle;extracellular region part;extracellular vesicular exosome;extrinsic to internal side of plasma membrane;extrinsic to membrane;extrinsic to plasma membrane;intracellular;intracellular membrane-bounded organelle;intracellular organelle;intracellular part;membrane part;membrane-bounded organelle;membrane-bounded ves…	AAGCCAT,MIR-135A,MIR-135B;ATGAAGG,MIR-205;BHAT_ESR1_TARGETS_NOT_VIA_AKT1_UP;BIOPOLYMER_METABOLIC_PROCESS;BIOPOLYMER_MODIFICATION;CAGCAGG,MIR-370;CELL_PROLIFERATION_GO_0008283;CELLULAR_MACROMOLECULE_METABOLIC_PROCESS;CELLULAR_PROTEIN_METABOLIC_PROCESS;chr6q21;CREIGHTON_ENDOCRINE_THERAPY_RESISTANCE_4;CUI_TCF21_TARGETS_2_DN;DOUGLAS_BMI1_TARGETS_DN;DUTERTRE_ESTRADIOL_RESPONSE_6HR_UP;GSE15733_BM_VS_SP…	0.909266	0.872682	0.127332	0.141263	0.11236	0	1.06778	0	0	0.685104	0.455841	0.0378092	0.179647	0.452613	0.226904	0.672931	0.0367965	0	0.0425154	0	0.128601	0	0
FYN		PK_Y	No	SP	PM		0.235953	0.137165	0.280866	0.544726	0.598772		0.280866	0.598772	FYN	0.84009	0.488364	1	0.28384	1	7.26364	H	activated T cell proliferation;activation of immune response;activation of innate immune response;anatomical structure development;anatomical structure morphogenesis;antigen receptor-mediated signaling pathway;axon guidance;behavior;biological regulation;blood coagulation;calcium ion transport;cation transport;cell activation;cell differentiation;cell migration;cell motility;cell part morphogenes…	adenyl nucleotide binding;adenyl ribonucleotide binding;ATP binding;binding;catalytic activity;cation binding;ephrin receptor binding;glycoprotein binding;growth factor receptor binding;ion binding;kinase activity;metal ion binding;non-membrane spanning protein tyrosine kinase activity;nucleotide binding;phosphotransferase activity, alcohol group as acceptor;protein binding;protein kinase activit…	actin filament;cell part;cytoplasmic part;cytoskeletal part;cytosol;endosome;extrinsic to internal side of plasma membrane;extrinsic to membrane;extrinsic to plasma membrane;intracellular membrane-bounded organelle;intracellular organelle;intracellular organelle part;intracellular part;macromolecular complex;membrane;membrane part;membrane-bounded organelle;mitochondrion;nucleus;organelle;organel…	ACEVEDO_METHYLATED_IN_LIVER_CANCER_DN;ACTIVATION_OF_IMMUNE_RESPONSE;AKL_HTLV1_INFECTION_DN;ALFANO_MYC_TARGETS;BAELDE_DIABETIC_NEPHROPATHY_DN;BANDRES_RESPONSE_TO_CARMUSTIN_MGMT_48HR_DN;BANDRES_RESPONSE_TO_CARMUSTIN_WITHOUT_MGMT_48HR_DN;BEHAVIOR;BENPORATH_CYCLING_GENES;BILBAN_B_CLL_LPL_DN;BIOCARTA_BIOPEPTIDES_PATHWAY;BIOCARTA_ECM_PATHWAY;BIOCARTA_EPHA4_PATHWAY;BIOCARTA_IL7_PATHWAY;BIOCARTA_INTEGRIN…	0.843377	0.0826603	0.0974281	0.811335	0	0	0.601714	0.588122	0.562582	0.158516	0.845827	0.141548	0.0585335	0.177194	0.027084	0	0	0.142124	0.0920282	0.531984	0	0	0.136767
HCK		PK_Y	No	SP	PM		0.0271769	0	0	0.0265429	0.0703274		0.0271769	0.0703274	HCK	1	0	0	0.909738	1	7.16373	H	activation of immune response;activation of innate immune response;anatomical structure development;biological adhesion;biological regulation;cell adhesion;cell differentiation;cell migration;cell motility;cell surface receptor linked signaling pathway;cellular component movement;cellular component organization;cellular component organization or biogenesis;cellular developmental process;cellular …	adenyl nucleotide binding;adenyl ribonucleotide binding;ATP binding;binding;catalytic activity;kinase activity;non-membrane spanning protein tyrosine kinase activity;nucleotide binding;phosphotransferase activity, alcohol group as acceptor;protein binding;protein kinase activity;protein tyrosine kinase activity;purine nucleotide binding;purine ribonucleoside triphosphate binding;purine ribonucleo…	adherens junction;anchoring junction;caveola;cell junction;cell part;cell projection;cell-substrate adherens junction;cell-substrate junction;cytoplasmic membrane-bounded vesicle;cytoplasmic part;cytoplasmic vesicle;cytoskeleton;cytosol;extrinsic to internal side of plasma membrane;extrinsic to membrane;extrinsic to plasma membrane;focal adhesion;Golgi apparatus;intracellular membrane-bounded org…	AKT_UP.V1_UP;AKT_UP_MTOR_DN.V1_UP;ANATOMICAL_STRUCTURE_DEVELOPMENT;BHAT_ESR1_TARGETS_NOT_VIA_AKT1_UP;BHAT_ESR1_TARGETS_VIA_AKT1_UP;BHATI_G2M_ARREST_BY_2METHOXYESTRADIOL_UP;BIOCARTA_BARRESTIN_SRC_PATHWAY;BIOPOLYMER_METABOLIC_PROCESS;BIOPOLYMER_MODIFICATION;BOHN_PRIMARY_IMMUNODEFICIENCY_SYNDROM_DN;BROCKE_APOPTOSIS_REVERSED_BY_IL6;BROWN_MYELOID_CELL_DEVELOPMENT_UP;CELLULAR_MACROMOLECULE_METABOLIC_PR…	0	0	0	0	0	0	0	0	0	0	0.679422	0	0	0	0	0	0	0	0	0	0	0	0
Hck		PK_Y	No	SP	PM		0.00730811	0.00833726	0.0125796	0.0630366	0.060076		0.0125796	0.0630366	Hck	0.580949	0.66276	1	0.377418	1	7.57493	M	biological regulation;cell differentiation;cell surface receptor linked signaling pathway;cellular component organization;cellular component organization at cellular level;cellular component organization or biogenesis;cellular component organization or biogenesis at cellular level;cellular developmental process;cellular macromolecule metabolic process;cellular membrane organization;cellular metab…	adenyl nucleotide binding;adenyl ribonucleotide binding;ATP binding;binding;catalytic activity;kinase activity;non-membrane spanning protein tyrosine kinase activity;nucleotide binding;phosphotransferase activity, alcohol group as acceptor;protein binding;protein kinase activity;protein tyrosine kinase activity;purine nucleotide binding;purine ribonucleoside triphosphate binding;purine ribonucleo…	adherens junction;anchoring junction;caveola;cell junction;cell part;cell-substrate adherens junction;cell-substrate junction;cytoplasmic part;extrinsic to internal side of plasma membrane;extrinsic to membrane;extrinsic to plasma membrane;focal adhesion;intracellular membrane-bounded organelle;intracellular organelle;intracellular part;lysosome;lytic vacuole;membrane part;membrane raft;membrane-…	AKT_UP.V1_UP;AKT_UP_MTOR_DN.V1_UP;ANATOMICAL_STRUCTURE_DEVELOPMENT;BHAT_ESR1_TARGETS_NOT_VIA_AKT1_UP;BHAT_ESR1_TARGETS_VIA_AKT1_UP;BHATI_G2M_ARREST_BY_2METHOXYESTRADIOL_UP;BIOCARTA_BARRESTIN_SRC_PATHWAY;BIOPOLYMER_METABOLIC_PROCESS;BIOPOLYMER_MODIFICATION;BOHN_PRIMARY_IMMUNODEFICIENCY_SYNDROM_DN;BROCKE_APOPTOSIS_REVERSED_BY_IL6;BROWN_MYELOID_CELL_DEVELOPMENT_UP;CELLULAR_MACROMOLECULE_METABOLIC_PR…	0	0	0.128878	0	0	0	0	0	0.0112939	0	0	0.0425312	0	0	0	0	0	0	0	0	0	0	0
Jak1		PK_Y	No	SP	PM		0.0121893	0.00531927	0.0436161	0.0015863	0.000711092		0.0436161	0.0015863	Jak1	0.279467	0.121957	1	1	0.953033	6.9187	H/M	biological regulation;cell differentiation;cell migration;cell motility;cell surface receptor linked signaling pathway;cellular component movement;cellular developmental process;cellular macromolecule metabolic process;cellular metabolic process;cellular process;cellular protein metabolic process;cellular response to chemical stimulus;cellular response to cytokine stimulus;cellular response to or…	adenyl nucleotide binding;adenyl ribonucleotide binding;ATP binding;binding;catalytic activity;enzyme binding;kinase activity;non-membrane spanning protein tyrosine kinase activity;nucleotide binding;phosphatase binding;phosphotransferase activity, alcohol group as acceptor;protein binding;protein kinase activity;protein phosphatase binding;protein tyrosine kinase activity;purine nucleotide bindi…	adherens junction;anchoring junction;cell junction;cell part;cell-substrate adherens junction;cell-substrate junction;cytoplasm;cytoskeleton;extrinsic to internal side of plasma membrane;extrinsic to membrane;extrinsic to plasma membrane;focal adhesion;intracellular membrane-bounded organelle;intracellular non-membrane-bounded organelle;intracellular organelle;intracellular part;membrane part;mem…	BAE_BRCA1_TARGETS_DN;BIOCARTA_EGF_PATHWAY;BIOCARTA_IL10_PATHWAY;BIOCARTA_IL2_PATHWAY;BIOCARTA_IL22BP_PATHWAY;BIOCARTA_IL2RB_PATHWAY;BIOCARTA_IL4_PATHWAY;BIOCARTA_IL6_PATHWAY;BIOCARTA_IL7_PATHWAY;BIOCARTA_PDGF_PATHWAY;chr1p32;CREIGHTON_ENDOCRINE_THERAPY_RESISTANCE_1;CUI_TCF21_TARGETS_2_DN;DAVICIONI_TARGETS_OF_PAX_FOXO1_FUSIONS_UP;GAVIN_FOXP3_TARGETS_CLUSTER_P3;GAVIN_FOXP3_TARGETS_CLUSTER_T7;GNF2_C…	0	0	0	0.0475478	0.117257	0	0	0	0	0	0	0	0	0	0	0	0	0.0538003	0.0552992	0	0	0	0.0308271
JAK2		PK_Y	No	SP	PM		0.00408552	0	0.0879417	0.0074217	0.0276035		0.0879417	0.0276035	JAK2	0.0464571	0	1	1	0.448271	7.08831	H	actin cytoskeleton organization;actin filament organization;actin filament polymerization;actin filament-based process;actin polymerization or depolymerization;activation of caspase activity;activation of JAK2 kinase activity;activation of Janus kinase activity;activation of MAPKK activity;activation of protein kinase activity;anatomical structure development;anatomical structure morphogenesis;ap…	adenyl nucleotide binding;adenyl ribonucleotide binding;ATP binding;binding;catalytic activity;cation binding;cytokine receptor binding;enzyme binding;growth factor receptor binding;growth hormone receptor binding;heme binding;histone binding;histone kinase activity;histone kinase activity (H3-Y41 specific);histone tyrosine kinase activity;hormone receptor binding;interleukin-12 receptor binding;…	caveola;cell part;cytoplasm;cytoplasmic part;cytoskeleton;cytosol;endosomal part;endosome lumen;extrinsic to internal side of plasma membrane;extrinsic to membrane;extrinsic to plasma membrane;intracellular membrane-bounded organelle;intracellular non-membrane-bounded organelle;intracellular organelle;intracellular organelle lumen;intracellular organelle part;intracellular part;membrane part;memb…	AAGCCAT,MIR-135A,MIR-135B;ANATOMICAL_STRUCTURE_DEVELOPMENT;ATCATGA,MIR-433;BERTUCCI_INVASIVE_CARCINOMA_DUCTAL_VS_LOBULAR_UP;BIOCARTA_BIOPEPTIDES_PATHWAY;BIOCARTA_EPO_PATHWAY;BIOCARTA_EPONFKB_PATHWAY;BIOCARTA_GH_PATHWAY;BIOCARTA_GLEEVEC_PATHWAY;BIOCARTA_IL12_PATHWAY;BIOCARTA_IL22BP_PATHWAY;BIOCARTA_IL3_PATHWAY;BIOCARTA_IL6_PATHWAY;BIOCARTA_NO2IL12_PATHWAY;BIOCARTA_TID_PATHWAY;BIOCARTA_TPO_PATHWAY;…	0	0	0	0	0	0	0	0	0	0	0	0	0	0	0	0	0	0	0	0.102138	0	0	0
LCK		PK_Y	No	SP	PM		0.0240535	0.0204769	0.0321028	0.0563732	0.0104827		0.0321028	0.0563732	LCK	0.749265	0.637855	1	0.268868	1	8.52037	H	activation of caspase activity;activation of immune response;aging;anatomical structure development;antigen receptor-mediated signaling pathway;B cell receptor signaling pathway;biological regulation;blood coagulation;calcium ion homeostasis;calcium ion transport;calcium ion transport into cytosol;cation homeostasis;cation transport;cell activation;cell differentiation;cell migration;cell motilit…	adenyl nucleotide binding;adenyl ribonucleotide binding;antigen binding;ATP binding;ATPase binding;binding;catalytic activity;CD4 receptor binding;CD8 receptor binding;enzyme binding;glycoprotein binding;hydrolase activity;hydrolase activity, acting on ester bonds;identical protein binding;kinase activity;kinase binding;non-membrane spanning protein tyrosine kinase activity;nucleotide binding;pho…	cell junction;cell part;cell-cell junction;cytoplasmic membrane-bounded vesicle;cytoplasmic part;cytoplasmic vesicle;cytoskeletal part;cytosol;endocytic vesicle;extracellular membrane-bounded organelle;extracellular organelle;extracellular region part;extracellular vesicular exosome;extrinsic to internal side of plasma membrane;extrinsic to membrane;extrinsic to plasma membrane;immunological syna…	ANATOMICAL_STRUCTURE_DEVELOPMENT;APOPTOSIS_GO;APOPTOTIC_PROGRAM;BENPORATH_ES_1;BHATI_G2M_ARREST_BY_2METHOXYESTRADIOL_DN;BIOCARTA_CSK_PATHWAY;BIOCARTA_CTLA4_PATHWAY;BIOCARTA_IL2_PATHWAY;BIOCARTA_IL7_PATHWAY;BIOCARTA_TCR_PATHWAY;BIOCARTA_TCRA_PATHWAY;BIOPOLYMER_METABOLIC_PROCESS;BIOPOLYMER_MODIFICATION;CAGCTG_V$AP4_Q5;CAIRO_HEPATOBLASTOMA_CLASSES_DN;CASPASE_ACTIVATION;CATION_HOMEOSTASIS;CELL_ACTIVA…	0	0	0	0	0	0	0	0	0	0	0	0	0	0	0	0	0.00139669	0	0	0	0	0	0
Lck		PK_Y	No	SP	PM		0	0	0	0	0		0	0	Lck				1	0.185952	7.85612	M	activation of caspase activity;activation of immune response;antigen receptor-mediated signaling pathway;B cell receptor signaling pathway;biological regulation;calcium ion homeostasis;calcium ion transport;calcium ion transport into cytosol;cation homeostasis;cation transport;cell activation;cell differentiation;cell surface receptor linked signaling pathway;cellular calcium ion homeostasis;cell…	adenyl nucleotide binding;adenyl ribonucleotide binding;ATP binding;ATPase binding;binding;catalytic activity;CD4 receptor binding;CD8 receptor binding;enzyme binding;glycoprotein binding;hydrolase activity;hydrolase activity, acting on ester bonds;identical protein binding;kinase activity;kinase binding;non-membrane spanning protein tyrosine kinase activity;nucleotide binding;phosphatase activit…	cell junction;cell part;cell-cell junction;cytoplasmic part;cytoskeletal part;cytosol;extracellular membrane-bounded organelle;extracellular organelle;extracellular region part;extracellular vesicular exosome;extrinsic to internal side of plasma membrane;extrinsic to membrane;extrinsic to plasma membrane;immunological synapse;intracellular organelle part;intracellular part;membrane;membrane part;…	ANATOMICAL_STRUCTURE_DEVELOPMENT;APOPTOSIS_GO;APOPTOTIC_PROGRAM;BENPORATH_ES_1;BHATI_G2M_ARREST_BY_2METHOXYESTRADIOL_DN;BIOCARTA_CSK_PATHWAY;BIOCARTA_CTLA4_PATHWAY;BIOCARTA_IL2_PATHWAY;BIOCARTA_IL7_PATHWAY;BIOCARTA_TCR_PATHWAY;BIOCARTA_TCRA_PATHWAY;BIOPOLYMER_METABOLIC_PROCESS;BIOPOLYMER_MODIFICATION;CAGCTG_V$AP4_Q5;CAIRO_HEPATOBLASTOMA_CLASSES_DN;CASPASE_ACTIVATION;CATION_HOMEOSTASIS;CELL_ACTIVA…	0	0	0	0	0	0	0	0	0	0	0	0	0	0	0	0	0	0	0	0	0	0	0
LYN		PK_Y	No	SP	PM		0.359589	0.180893	0.505045	0.306263	0.278982		0.505045	0.306263	LYN	0.711993	0.358171	1			7.57606	H	activation of immune response;activation of innate immune response;amine transport;anatomical structure development;antigen receptor-mediated signaling pathway;axon guidance;B cell homeostasis;B cell receptor signaling pathway;biological regulation;blood coagulation;cell activation;cell communication;cell development;cell differentiation;cell migration;cell motility;cell surface receptor linked s…	adenyl nucleotide binding;adenyl ribonucleotide binding;ATP binding;binding;catalytic activity;enzyme binding;glycolipid binding;glycosphingolipid binding;ion channel binding;kinase activity;lipid binding;molecular transducer activity;non-membrane spanning protein tyrosine kinase activity;nucleotide binding;phosphotransferase activity, alcohol group as acceptor;protein binding;protein kinase acti…	alpha2-beta1 integrin complex;cell part;cytoplasm;cytoplasmic part;cytoskeletal part;cytosol;extracellular membrane-bounded organelle;extracellular organelle;extracellular region part;extracellular vesicular exosome;extrinsic to internal side of plasma membrane;extrinsic to membrane;extrinsic to plasma membrane;Golgi apparatus;integrin complex;intracellular membrane-bounded organelle;intracellula…	AMUNDSON_RESPONSE_TO_ARSENITE;ANATOMICAL_STRUCTURE_DEVELOPMENT;BARRIER_CANCER_RELAPSE_TUMOR_SAMPLE_UP;BASSO_CD40_SIGNALING_UP;BILD_HRAS_ONCOGENIC_SIGNATURE;BIOCARTA_BCR_PATHWAY;BIOCARTA_EPHA4_PATHWAY;BIOCARTA_FCER1_PATHWAY;BIOCARTA_PTDINS_PATHWAY;BIOPOLYMER_METABOLIC_PROCESS;BIOPOLYMER_MODIFICATION;BOCHKIS_FOXA2_TARGETS;BROWNE_HCMV_INFECTION_16HR_UP;BROWNE_HCMV_INFECTION_18HR_UP;BROWNE_HCMV_INFEC…	0.0948992	0.0589635	0.51747	0.0278212	0	0	0.772165	2.20043	0	0.0357774	0.652309	0.348995	0.308374	2.7794	0.0307704	0	0.132454	0	0.448363	0.0791121	0.157843	0	0
Lyn		PK_Y	No	SP	PM		0.00472283	0.00410076	0.0132035	0.00194835	0.0335026		0.0132035	0.0335026	Lyn	0.357695	0.310581	1	1	0.910921	6.99517	M	activation of immune response;amine transport;anatomical structure development;antigen receptor-mediated signaling pathway;B cell homeostasis;B cell receptor signaling pathway;biological regulation;biosynthetic process;cell communication;cell development;cell differentiation;cell projection organization;cell surface receptor linked signaling pathway;cellular biosynthetic process;cellular componen…	adenyl nucleotide binding;adenyl ribonucleotide binding;ATP binding;binding;catalytic activity;cytokine receptor binding;enzyme binding;erythropoietin receptor binding;glycolipid binding;glycosphingolipid binding;ion channel binding;kinase activity;lipid binding;non-membrane spanning protein tyrosine kinase activity;nucleotide binding;phosphotransferase activity, alcohol group as acceptor;protein…	alpha2-beta1 integrin complex;cell part;cytoplasm;cytoplasmic part;cytoskeletal part;cytosol;extracellular membrane-bounded organelle;extracellular organelle;extracellular region part;extracellular vesicular exosome;extrinsic to internal side of plasma membrane;extrinsic to membrane;extrinsic to plasma membrane;Golgi apparatus;integrin complex;intracellular membrane-bounded organelle;intracellula…	AMUNDSON_RESPONSE_TO_ARSENITE;ANATOMICAL_STRUCTURE_DEVELOPMENT;BARRIER_CANCER_RELAPSE_TUMOR_SAMPLE_UP;BASSO_CD40_SIGNALING_UP;BILD_HRAS_ONCOGENIC_SIGNATURE;BIOCARTA_BCR_PATHWAY;BIOCARTA_EPHA4_PATHWAY;BIOCARTA_FCER1_PATHWAY;BIOCARTA_PTDINS_PATHWAY;BIOPOLYMER_METABOLIC_PROCESS;BIOPOLYMER_MODIFICATION;BOCHKIS_FOXA2_TARGETS;BROWNE_HCMV_INFECTION_16HR_UP;BROWNE_HCMV_INFECTION_18HR_UP;BROWNE_HCMV_INFEC…	0	0	0.0608686	0	0	0	0	0	0.0572021	0	0	0	0	0	0	0	0	0	0	0	0	0	0
LYN		PK_Y	No	SP	PM		0.104234	0	0.0441608	0	0.0372793		0.104234	0.0372793	LYN	1	0	0.423668	0.0581552	1	7.43976	H/M	activation of immune response;activation of innate immune response;amine transport;anatomical structure development;antigen receptor-mediated signaling pathway;axon guidance;B cell homeostasis;B cell receptor signaling pathway;biological regulation;blood coagulation;cell activation;cell communication;cell development;cell differentiation;cell migration;cell motility;cell surface receptor linked s…	adenyl nucleotide binding;adenyl ribonucleotide binding;ATP binding;binding;catalytic activity;enzyme binding;glycolipid binding;glycosphingolipid binding;ion channel binding;kinase activity;lipid binding;molecular transducer activity;non-membrane spanning protein tyrosine kinase activity;nucleotide binding;phosphotransferase activity, alcohol group as acceptor;protein binding;protein kinase acti…	alpha2-beta1 integrin complex;cell part;cytoplasm;cytoplasmic part;cytoskeletal part;cytosol;extracellular membrane-bounded organelle;extracellular organelle;extracellular region part;extracellular vesicular exosome;extrinsic to internal side of plasma membrane;extrinsic to membrane;extrinsic to plasma membrane;Golgi apparatus;integrin complex;intracellular membrane-bounded organelle;intracellula…	AMUNDSON_RESPONSE_TO_ARSENITE;ANATOMICAL_STRUCTURE_DEVELOPMENT;BARRIER_CANCER_RELAPSE_TUMOR_SAMPLE_UP;BASSO_CD40_SIGNALING_UP;BILD_HRAS_ONCOGENIC_SIGNATURE;BIOCARTA_BCR_PATHWAY;BIOCARTA_EPHA4_PATHWAY;BIOCARTA_FCER1_PATHWAY;BIOCARTA_PTDINS_PATHWAY;BIOPOLYMER_METABOLIC_PROCESS;BIOPOLYMER_MODIFICATION;BOCHKIS_FOXA2_TARGETS;BROWNE_HCMV_INFECTION_16HR_UP;BROWNE_HCMV_INFECTION_18HR_UP;BROWNE_HCMV_INFEC…	0	0.28116	0	0	0	0	0.108548	0.544774	0	0	0.671377	0	1	0	0	0	0	0	0	0	0	0	0
PTK2		PK_Y	No	SP	PM		0.229131	0.129714	0.282144	0.196824	0.0834885		0.282144	0.196824	PTK2	0.812105	0.459743	1	0	1	8.07023	H	anatomical structure development;anatomical structure formation involved in morphogenesis;anatomical structure morphogenesis;angiogenesis;apoptosis;axon guidance;axonogenesis;biological regulation;blood coagulation;cell activation;cell death;cell differentiation;cell migration;cell motility;cell part morphogenesis;cell projection morphogenesis;cell projection organization;cell surface receptor li…	actin binding;adenyl nucleotide binding;adenyl ribonucleotide binding;ATP binding;binding;catalytic activity;cytoskeletal protein binding;enzyme binding;JUN kinase binding;kinase activity;kinase binding;molecular transducer activity;non-membrane spanning protein tyrosine kinase activity;nucleotide binding;phosphotransferase activity, alcohol group as acceptor;protein binding;protein domain specif…	actin filament bundle;actomyosin;adherens junction;anchoring junction;apical plasma membrane;cell cortex;cell junction;cell part;cell projection;cell-substrate adherens junction;cell-substrate junction;cytoplasm;cytoplasmic part;cytoskeletal part;cytoskeleton;cytosol;extrinsic to internal side of plasma membrane;extrinsic to membrane;extrinsic to plasma membrane;focal adhesion;intracellular membr…	AACTTT_UNKNOWN;AAGCCAT,MIR-135A,MIR-135B;AGUIRRE_PANCREATIC_CANCER_COPY_NUMBER_UP;BIOCARTA_ACH_PATHWAY;BIOCARTA_AGR_PATHWAY;BIOCARTA_AT1R_PATHWAY;BIOCARTA_CCR3_PATHWAY;BIOCARTA_CELL2CELL_PATHWAY;BIOCARTA_CHEMICAL_PATHWAY;BIOCARTA_CXCR4_PATHWAY;BIOCARTA_ECM_PATHWAY;BIOCARTA_EDG1_PATHWAY;BIOCARTA_HIVNEF_PATHWAY;BIOCARTA_INTEGRIN_PATHWAY;BIOCARTA_MCALPAIN_PATHWAY;BIOCARTA_MET_PATHWAY;BIOCARTA_PTEN_P…	0.401554	0.27025	0.755441	0.0601306	0.241694	0.682791	0.275509	0.420659	0.063449	0.18705	0.115878	0.109172	0.79008	0	0.207809	0.246621	0.0256223	0.444474	0.197827	0.0576126	0	0	0
PTK6		PK_Y	No	SP	PM		0.0931971	0.0808138	0.0465896	0.0289422	0.149621		0.0931971	0.149621	PTK6	1	0.867128	0.499904	1	0.424179	7.84738	H	actin cytoskeleton organization;actin filament-based process;biological regulation;cell communication;cell differentiation;cell migration;cell motility;cell surface receptor linked signaling pathway;cellular component movement;cellular component organization;cellular component organization at cellular level;cellular component organization or biogenesis;cellular component organization or biogenesi…	adenyl nucleotide binding;adenyl ribonucleotide binding;ATP binding;binding;catalytic activity;identical protein binding;kinase activity;non-membrane spanning protein tyrosine kinase activity;nucleotide binding;phosphotransferase activity, alcohol group as acceptor;protein binding;protein kinase activity;protein tyrosine kinase activity;purine nucleotide binding;purine ribonucleoside triphosphate…	cell part;cell projection;cytoplasm;extrinsic to internal side of plasma membrane;extrinsic to membrane;extrinsic to plasma membrane;intracellular membrane-bounded organelle;intracellular organelle;intracellular organelle part;intracellular part;membrane part;membrane-bounded organelle;nuclear part;nucleoplasm;nucleus;organelle;organelle part;plasma membrane part;ruffle	BECKER_TAMOXIFEN_RESISTANCE_UP;BIOPOLYMER_METABOLIC_PROCESS;BIOPOLYMER_MODIFICATION;BYSTRYKH_HEMATOPOIESIS_STEM_CELL_QTL_TRANS;CELLULAR_MACROMOLECULE_METABOLIC_PROCESS;CELLULAR_PROTEIN_METABOLIC_PROCESS;CHIANG_LIVER_CANCER_SUBCLASS_POLYSOMY7_UP;chr20q13;COLDREN_GEFITINIB_RESISTANCE_DN;CREIGHTON_ENDOCRINE_THERAPY_RESISTANCE_3;CREIGHTON_ENDOCRINE_THERAPY_RESISTANCE_5;DODD_NASOPHARYNGEAL_CARCINOMA_U…	0.796042	0	0.108754	0	0	0	0.18951	0.0457592	0.309375	0.0993035	0.175637	0	0	0.0331747	0.00313988	0.015074	0.00535536	0	0.426681	0	0.0678284	0	0
Syk		PK_Y	No	SP	PM		0.0583048	0.0134409	0.102887	0.0182081	0.0566445		0.102887	0.0566445	Syk	0.566686	0.130637	1	0.193436	1	7.18616	M	activation of immune response;activation of JUN kinase activity;activation of MAPK activity;adaptive immune response;alkene biosynthetic process;amine transport;anatomical structure development;anatomical structure formation involved in morphogenesis;anatomical structure morphogenesis;angiogenesis;antigen receptor-mediated signaling pathway;B cell receptor signaling pathway;beta selection;biologi…	adenyl nucleotide binding;adenyl ribonucleotide binding;ATP binding;binding;catalytic activity;enzyme binding;integrin binding;kinase activity;kinase binding;molecular transducer activity;non-membrane spanning protein tyrosine kinase activity;nucleotide binding;phosphotransferase activity, alcohol group as acceptor;protein binding;protein complex binding;protein kinase activity;protein kinase bin…	B cell receptor complex;cell part;cytoplasm;cytoplasmic membrane-bounded vesicle;cytoplasmic part;cytoplasmic vesicle;cytosol;early phagosome;endocytic vesicle;extrinsic to internal side of plasma membrane;extrinsic to membrane;extrinsic to plasma membrane;immunoglobulin complex;intracellular membrane-bounded organelle;intracellular organelle;intracellular part;macromolecular complex;membrane par…	ANATOMICAL_STRUCTURE_DEVELOPMENT;ANATOMICAL_STRUCTURE_MORPHOGENESIS;BASSO_CD40_SIGNALING_DN;BEHAVIOR;BENPORATH_MYC_MAX_TARGETS;BIDUS_METASTASIS_DN;BIOCARTA_BCR_PATHWAY;BIOCARTA_FCER1_PATHWAY;BIOCARTA_IL2_PATHWAY;BIOCARTA_IL2RB_PATHWAY;BIOCARTA_NKCELLS_PATHWAY;BIOCARTA_SPPA_PATHWAY;BONOME_OVARIAN_CANCER_SURVIVAL_SUBOPTIMAL_DEBULKING;BYSTROEM_CORRELATED_WITH_IL5_DN;BYSTRYKH_HEMATOPOIESIS_STEM_CELL_…	0	0	0.312897	0	0.0707009	0	0	0	0	0.15467	0	0	0	0	0.0554455	0	0	0	0.11136	0.614317	0	0	0
SYK		PK_Y	No	SP	PM		0.0502551	0.0260172	0.0818463	0.0667791	0.0736579		0.0818463	0.0736579	SYK	0.614018	0.317879	1	0.321445	1	6.84298	H/M	activation of immune response;activation of innate immune response;activation of JUN kinase activity;activation of MAPK activity;adaptive immune response;alkene biosynthetic process;amine transport;anatomical structure development;anatomical structure formation involved in morphogenesis;anatomical structure morphogenesis;angiogenesis;antigen receptor-mediated signaling pathway;B cell receptor sig…	adenyl nucleotide binding;adenyl ribonucleotide binding;ATP binding;binding;catalytic activity;integrin binding;kinase activity;molecular transducer activity;non-membrane spanning protein tyrosine kinase activity;nucleotide binding;phosphotransferase activity, alcohol group as acceptor;protein binding;protein complex binding;protein kinase activity;protein serine/threonine kinase activity;protein…	B cell receptor complex;cell part;cytoplasm;cytoplasmic membrane-bounded vesicle;cytoplasmic part;cytoplasmic vesicle;cytosol;early phagosome;endocytic vesicle;extrinsic to internal side of plasma membrane;extrinsic to membrane;extrinsic to plasma membrane;immunoglobulin complex;intracellular membrane-bounded organelle;intracellular organelle;intracellular part;macromolecular complex;membrane;mem…	ANATOMICAL_STRUCTURE_DEVELOPMENT;ANATOMICAL_STRUCTURE_MORPHOGENESIS;BASSO_CD40_SIGNALING_DN;BEHAVIOR;BENPORATH_MYC_MAX_TARGETS;BIDUS_METASTASIS_DN;BIOCARTA_BCR_PATHWAY;BIOCARTA_FCER1_PATHWAY;BIOCARTA_IL2_PATHWAY;BIOCARTA_IL2RB_PATHWAY;BIOCARTA_NKCELLS_PATHWAY;BIOCARTA_SPPA_PATHWAY;BONOME_OVARIAN_CANCER_SURVIVAL_SUBOPTIMAL_DEBULKING;BYSTROEM_CORRELATED_WITH_IL5_DN;BYSTRYKH_HEMATOPOIESIS_STEM_CELL_…	0.58294	0	0.335936	0	0	0	0	0	0	0	0	0	0.337501	0	0	0	0	0	0	0	0	0	0
TNK2		PK_Y	No	SP	PM		0.124339	0.115595	0.519346	0.190439	0.233214		0.519346	0.233214	TNK2	0.239415	0.222578	1	0.906611	1	7.78286	H	biological regulation;cell differentiation;cell migration;cell motility;cell surface receptor linked signaling pathway;cellular component movement;cellular component organization;cellular component organization or biogenesis;cellular developmental process;cellular membrane organization;cellular metabolic process;cellular process;cellular response to stimulus;defense response;developmental process…	adenyl nucleotide binding;adenyl ribonucleotide binding;ATP binding;binding;catalytic activity;cation binding;enzyme inhibitor activity;enzyme regulator activity;epidermal growth factor receptor binding;growth factor receptor binding;GTPase inhibitor activity;GTPase regulator activity;hormone receptor binding;identical protein binding;ion binding;kinase activity;metal ion binding;non-membrane spa…	adherens junction;anchoring junction;axon;cell body;cell junction;cell part;cell projection;cell projection part;clathrin-coated vesicle;coated pit;coated vesicle;cytoplasm;cytoplasmic membrane-bounded vesicle;cytoplasmic part;cytoplasmic vesicle;cytoplasmic vesicle membrane;cytoplasmic vesicle part;dendrite;endosome;extrinsic to internal side of plasma membrane;extrinsic to membrane;extrinsic to…	AATGTGA,MIR-23A,MIR-23B;BERENJENO_TRANSFORMED_BY_RHOA_FOREVER_DN;BERENJENO_TRANSFORMED_BY_RHOA_UP;BIOPOLYMER_METABOLIC_PROCESS;BIOPOLYMER_MODIFICATION;BREDEMEYER_RAG_SIGNALING_VIA_ATM_NOT_VIA_NFKB_DN;CELLULAR_MACROMOLECULE_METABOLIC_PROCESS;CELLULAR_PROTEIN_METABOLIC_PROCESS;CHARAFE_BREAST_CANCER_LUMINAL_VS_MESENCHYMAL_UP;chr3q29;COULOUARN_TEMPORAL_TGFB1_SIGNATURE_DN;ENZYME_INHIBITOR_ACTIVITY;ENZ…	0.469785	0.16321	0.457878	0.078459	0.430704	0	0	0.0897761	0.120366	0.12578	0.0752833	0	0	0.230553	0.372752	0	0.224684	0.0475844	0.0425053	0	0	0	0
TYK2		PK_Y	No	SP	PM		0.0902213	0.0463902	0.0703954	0.072625	0.078666		0.0902213	0.078666	TYK2	1	0.514183	0.780253	0.816583	1	6.85163	H	biological regulation;cell differentiation;cell migration;cell motility;cell surface receptor linked signaling pathway;cellular component movement;cellular developmental process;cellular macromolecule metabolic process;cellular metabolic process;cellular process;cellular protein metabolic process;cellular response to chemical stimulus;cellular response to cytokine stimulus;cellular response to or…	adenyl nucleotide binding;adenyl ribonucleotide binding;ATP binding;binding;catalytic activity;cytokine receptor binding;growth hormone receptor binding;hormone receptor binding;kinase activity;non-membrane spanning protein tyrosine kinase activity;nucleotide binding;phosphotransferase activity, alcohol group as acceptor;protein binding;protein kinase activity;protein tyrosine kinase activity;pur…	cell part;cytoplasm;cytoplasmic part;cytoskeleton;cytosol;extracellular membrane-bounded organelle;extracellular organelle;extracellular region part;extracellular vesicular exosome;extrinsic to internal side of plasma membrane;extrinsic to membrane;extrinsic to plasma membrane;intracellular membrane-bounded organelle;intracellular non-membrane-bounded organelle;intracellular organelle;intracellul…	BARRIER_CANCER_RELAPSE_NORMAL_SAMPLE_DN;BENPORATH_MYC_MAX_TARGETS;BIOCARTA_IL12_PATHWAY;BIOCARTA_IL22BP_PATHWAY;BIOCARTA_IL6_PATHWAY;BIOCARTA_NO2IL12_PATHWAY;BIOPOLYMER_METABOLIC_PROCESS;BIOPOLYMER_MODIFICATION;BLALOCK_ALZHEIMERS_DISEASE_UP;CELLULAR_MACROMOLECULE_METABOLIC_PROCESS;CELLULAR_PROTEIN_METABOLIC_PROCESS;chr19p13;DACOSTA_UV_RESPONSE_VIA_ERCC3_UP;DANG_BOUND_BY_MYC;DEBIASI_APOPTOSIS_BY_R…	0	0.186575	0.211948	0.119009	0.113628	0.537898	0	0.319702	0	0	0	0.0585871	0	0.445075	0.180678	0	0.0469026	0	0	0	0.0355305	0	0
1700009N14Rik	PK	Pk	No	No	No		0	0	0	0	0		0	0	1700009N14Rik				0.923206	1	6.35668	H/M	biological regulation;cellular localization;cellular process;cellular response to stimulus;establishment of localization;establishment of localization in cell;establishment of organelle localization;establishment of protein localization;establishment of ribosome localization;intracellular protein transport;intracellular signal transduction;intracellular transport;localization;metabolic process;nu…	binding;catalytic activity;GTP binding;GTPase activity;guanyl nucleotide binding;guanyl ribonucleotide binding;hydrolase activity;hydrolase activity, acting on acid anhydrides;hydrolase activity, acting on acid anhydrides, in phosphorus-containing anhydrides;nucleoside-triphosphatase activity;nucleotide binding;protein binding;protein domain specific binding;purine nucleotide binding;purine ribon…	cell part;cytoplasm;intracellular membrane-bounded organelle;intracellular organelle;intracellular part;membrane-bounded organelle;nucleus;organelle		0	0	0	0	0	0	0	0	0	0	0	0	0	0	0	0	0	0	0	0	0	0	0
ABCC9		Pk	No	No	PM		0	0	0.0312288	0.0136265	0		0.0312288	0.0136265	ABCC9	0	0	1			6.86816	H	biological regulation;cation transport;cell communication;cell-cell signaling;cellular potassium ion transport;cellular process;cellular response to stimulus;defense response;defense response to virus;establishment of localization;immune effector process;immune system process;ion transmembrane transport;ion transport;metal ion transport;monovalent inorganic cation transport;multi-organism process…	active transmembrane transporter activity;adenyl nucleotide binding;adenyl ribonucleotide binding;ATP binding;ATPase activity;ATPase activity, coupled;ATPase activity, coupled to movement of substances;ATPase activity, coupled to transmembrane movement of substances;binding;catalytic activity;cation channel activity;cation transmembrane transporter activity;channel activity;channel regulator acti…	ATP-sensitive potassium channel complex;cation channel complex;cell part;contractile fiber part;cytoplasmic part;intracellular part;ion channel complex;macromolecular complex;membrane;membrane part;organelle part;plasma membrane;plasma membrane part;potassium channel complex;protein complex;sarcolemma;sarcomere;voltage-gated potassium channel complex	BROWNE_HCMV_INFECTION_48HR_DN;CATION_TRANSPORT;chr12p12;CRX_NRL_DN.V1_DN;DANG_BOUND_BY_MYC;ESTABLISHMENT_OF_LOCALIZATION;GSE1460_INTRATHYMIC_T_PROGENITOR_VS_DP_THYMOCYTE_UP;GSE17721_PAM3CSK4_VS_CPG_1H_BMDM_UP;GSE2197_IMMUNOSUPPRESSIVE_DNA__VS_UNTREATEDIN_DC_DN;GSE29618_PRE_VS_DAY7_FLU_VACCINE_BCELL_DN;GSE30083_SP3_VS_SP4_THYMOCYTE_UP;GSE339_CD4POS_VS_CD8POS_DC_IN_CULTURE_UP;GSE7460_CD8_TCELL_VS_C…	0	0	0	0	0	0	0	0	0	0	0	0	0	0	0	0	0	0	0	0	0	0	0
CDKL5		Pk	No	No	PM		0.208221	0.0697787	0.0177432	0.0243557	0.0622612		0.208221	0.0622612	CDKL5	1	0.335119	0.0852136	1	0	6.34363	H/M	biological regulation;cell migration;cell motility;cellular component movement;cellular macromolecule metabolic process;cellular metabolic process;cellular process;cellular protein metabolic process;locomotion;macromolecule metabolic process;macromolecule modification;metabolic process;neuron migration;phosphate-containing compound metabolic process;phosphorus metabolic process;phosphorylation;po…	adenyl nucleotide binding;adenyl ribonucleotide binding;ATP binding;binding;catalytic activity;cyclin-dependent protein kinase activity;enzyme binding;GTPase binding;kinase activity;nucleotide binding;phosphotransferase activity, alcohol group as acceptor;protein binding;protein kinase activity;protein serine/threonine kinase activity;purine nucleotide binding;purine ribonucleoside triphosphate b…	cell part;cell projection cytoplasm;cell projection membrane;cell projection part;cytoplasm;cytoplasmic part;dendrite cytoplasm;dendrite terminus;dendritic growth cone;growth cone;intracellular membrane-bounded organelle;intracellular organelle;intracellular organelle part;intracellular part;leading edge membrane;membrane part;membrane-bounded organelle;nuclear part;nucleoplasm;nucleus;organelle;…	AACTTT_UNKNOWN;ADENYL_NUCLEOTIDE_BINDING;ADENYL_RIBONUCLEOTIDE_BINDING;ATP_BINDING;BENPORATH_CYCLING_GENES;BIOPOLYMER_METABOLIC_PROCESS;BIOPOLYMER_MODIFICATION;BRCA1_DN.V1_UP;BROWNE_HCMV_INFECTION_16HR_UP;BROWNE_HCMV_INFECTION_20HR_UP;CACGTG_V$MYC_Q2;CAGCTG_V$AP4_Q5;CAGGTA_V$AREB6_01;CELLULAR_MACROMOLECULE_METABOLIC_PROCESS;CELLULAR_PROTEIN_METABOLIC_PROCESS;CHANG_CYCLING_GENES;chrxp22;CTGCAGY_UN…	0	0	0.35978	0.483614	0.983636	0.550564	0.701328	0.883641	0.387244	0	0	0	0.183351	0	0	0	0	0	0.272689	0	0.399669	0	0
Cdv3		Pk	No	No	PM		0.0250756	0	0.116357	0	0		0.116357	0	Cdv3	0.215507	0	1	0.391186	1	6.10948	H/M			cell part;cytoplasm;intracellular non-membrane-bounded organelle;intracellular organelle;intracellular organelle part;intracellular part;membrane;non-membrane-bounded organelle;nuclear part;nucleolus;organelle;organelle part;plasma membrane	ACCATTT,MIR-522;ACTACCT,MIR-196A,MIR-196B;AGTCAGC,MIR-345;AMIT_EGF_RESPONSE_120_MCF10A;AMIT_EGF_RESPONSE_480_HELA;AMIT_SERUM_RESPONSE_480_MCF10A;ATGTAGC,MIR-221,MIR-222;AZARE_NEOPLASTIC_TRANSFORMATION_BY_STAT3_DN;AZARE_STAT3_TARGETS;BAELDE_DIABETIC_NEPHROPATHY_DN;CAGTGTT,MIR-141,MIR-200A;chr3q22;CREIGHTON_ENDOCRINE_THERAPY_RESISTANCE_4;CTACCTC,LET-7A,LET-7B,LET-7C,LET-7D,LET-7E,LET-7F,MIR-98,LET-…	0	0	0	0.62689	0	0	0	0	0	0	0	0	0	0	0	0	0	0	0	0	0	0	0
CEP170		Pk	No	No	No		0	0	0.0666667	0	0		0.0666667	0	CEP170	0	0	1			6.0636	H/M			cell part;centriole;centrosome;cytoplasm;cytoplasmic part;cytoskeletal part;intracellular non-membrane-bounded organelle;intracellular organelle;intracellular organelle part;intracellular part;macromolecular complex;membrane;microtubule;microtubule organizing center;microtubule organizing center part;non-membrane-bounded organelle;nuclear membrane;nuclear part;organelle;organelle membrane;organel…	ATCATGA,MIR-433;BECKER_TAMOXIFEN_RESISTANCE_DN;CAGGGTC,MIR-504;CHARAFE_BREAST_CANCER_LUMINAL_VS_MESENCHYMAL_DN;CHEN_LIVER_METABOLISM_QTL_CIS;CHEOK_RESPONSE_TO_HD_MTX_DN;chr1q44;DACOSTA_UV_RESPONSE_VIA_ERCC3_COMMON_DN;DACOSTA_UV_RESPONSE_VIA_ERCC3_DN;DAZARD_RESPONSE_TO_UV_NHEK_DN;DODD_NASOPHARYNGEAL_CARCINOMA_DN;GCAAGAC,MIR-431;GCM_MAP1B;GCM_MYST2;GCM_NCAM1;GCM_PPM1D;GCM_RBM8A;GCM_SUFU;GCM_UBE2N;G…	0	0	0	0	0	0	0	0	0	0	0	0	0	0	0	0	0	0	0	0	0	0	0
DYRK4		Pk	No	No	No		0.127185	0.12277	0.115708	0.180478	0.116673		0.127185	0.180478	DYRK4	1	0.965285	0.909757			7.03719	H		adenyl nucleotide binding;adenyl ribonucleotide binding;ATP binding;binding;catalytic activity;cation binding;ion binding;kinase activity;metal ion binding;nucleotide binding;phosphotransferase activity, alcohol group as acceptor;protein kinase activity;protein serine/threonine kinase activity;protein serine/threonine/tyrosine kinase activity;protein tyrosine kinase activity;purine nucleotide bin…	cell part;cytoplasm;intracellular membrane-bounded organelle;intracellular organelle;intracellular part;membrane-bounded organelle;nucleus;organelle	BROWNE_HCMV_INFECTION_14HR_DN;BROWNE_HCMV_INFECTION_1HR_DN;BROWNE_HCMV_INFECTION_48HR_DN;BROWNE_HCMV_INFECTION_4HR_DN;CERVERA_SDHB_TARGETS_1_UP;chr12p13;CYCLIN_D1_KE_.V1_UP;CYCLIN_D1_UP.V1_UP;GSE10325_BCELL_VS_MYELOID_UP;GSE10325_CD4_TCELL_VS_BCELL_DN;GSE12845_IGD_NEG_BLOOD_VS_DARKZONE_GC_TONSIL_BCELL_UP;GSE12845_IGD_NEG_BLOOD_VS_NAIVE_TONSIL_BCELL_UP;GSE12845_IGD_POS_BLOOD_VS_NAIVE_TONSIL_BCELL_…	0.103819	0.0726363	0.226831	0.110318	0.0597402	0.174133	0.0704323	0.205251	0.173977	0.0778731	0.181797	0.0941344	0.0937947	0.0645465	0.103754	0	0.0796851	0.314044	0.116165	0.374224	0.190564	0.0440646	0.178933
E1B55		Pk	No	No	No		0	0	0.0666667	0	0		0.0666667	0	E1B55	0	0	1	1	0.646463	5.85774	M	response to external stimulus;response to stimulus				0	0	0	0	0	0	0	0	0	0	0	0	0	0	0	0	0	0	0	0	0	0	0
EEF1A1		Pk	No	No	PM		0.00873052	0.0780358	0.0312368	0.0237243	0.0725845		0.0780358	0.0725845	EEF1A1	0.111878	1	0.400288			7.1831	H/M	biological regulation;biosynthetic process;cellular biosynthetic process;cellular macromolecule biosynthetic process;cellular macromolecule metabolic process;cellular metabolic process;cellular nitrogen compound metabolic process;cellular process;cellular protein metabolic process;cellular response to chemical stimulus;cellular response to endogenous stimulus;cellular response to epidermal growth…	binding;catalytic activity;enzyme binding;GTP binding;GTPase activity;guanyl nucleotide binding;guanyl ribonucleotide binding;hydrolase activity;hydrolase activity, acting on acid anhydrides;hydrolase activity, acting on acid anhydrides, in phosphorus-containing anhydrides;kinase binding;nucleic acid binding;nucleoside-triphosphatase activity;nucleotide binding;protein binding;protein kinase bind…	cell cortex part;cell part;cell projection membrane;cell projection part;cortical actin cytoskeleton;cortical cytoskeleton;cytoplasm;cytoplasmic part;cytoskeletal part;cytoskeleton;cytosol;eukaryotic translation elongation factor 1 complex;extracellular membrane-bounded organelle;extracellular organelle;extracellular region part;extracellular space;extracellular vesicular exosome;intracellular me…	ACAACTT,MIR-382;ALCALA_APOPTOSIS;ALFANO_MYC_TARGETS;BASAKI_YBX1_TARGETS_DN;BILANGES_SERUM_AND_RAPAMYCIN_SENSITIVE_GENES;BILANGES_SERUM_RESPONSE_TRANSLATION;BIOPOLYMER_BIOSYNTHETIC_PROCESS;BIOPOLYMER_METABOLIC_PROCESS;BIOSYNTHETIC_PROCESS;BLALOCK_ALZHEIMERS_DISEASE_UP;BROWNE_HCMV_INFECTION_10HR_DN;BROWNE_HCMV_INFECTION_30MIN_DN;CAATGCA,MIR-33;CELLULAR_BIOSYNTHETIC_PROCESS;CELLULAR_MACROMOLECULE_ME…	0	0	0	0	0	0.218263	0	0	0	0	0	0	0	0	0	0	0	0	0	0	0	0	0
EFR3B		Pk	No	No	No		0	0	0.128055	0	0		0.128055	0	EFR3B	0	0	1	0.326851	1	5.7741	H/M				BERTUCCI_MEDULLARY_VS_DUCTAL_BREAST_CANCER_DN;CHARAFE_BREAST_CANCER_LUMINAL_VS_BASAL_UP;chr2p24;DUTERTRE_ESTRADIOL_RESPONSE_24HR_DN;FORTSCHEGGER_PHF8_TARGETS_DN;GOBERT_OLIGODENDROCYTE_DIFFERENTIATION_DN;GSE20366_EX_VIVO_VS_HOMEOSTATIC_CONVERSION_NAIVE_CD4_TCELL_DN;GSE28237_EARLY_VS_LATE_GC_BCELL_UP;GSE360_DC_VS_MAC_L_MAJOR_UP;GSE360_L_MAJOR_VS_B_MALAYI_HIGH_DOSE_DC_UP;GSE360_L_MAJOR_VS_B_MALAYI_L…	0	0	0	0	0	0	0	0	0	0	0	0	0	0	0	0	0	0	0	0	0	0	0
GSTP1		Pk	No	SP	PM		0.0662899	0.0347069	0.100069	0.0407207	0.0893706		0.100069	0.0893706	GSTP1	0.662445	0.346831	1			7.10684	H	amine metabolic process;anatomical structure development;biological regulation;carboxylic acid metabolic process;cell proliferation;cellular amine metabolic process;cellular amino acid metabolic process;cellular ketone metabolic process;cellular metabolic process;cellular modified amino acid metabolic process;cellular nitrogen compound metabolic process;cellular process;cellular response to bioti…	binding;catalytic activity;dinitrosyl-iron complex binding;enzyme binding;enzyme regulator activity;glutathione transferase activity;JUN kinase binding;kinase binding;kinase regulator activity;nitric oxide binding;protein binding;protein kinase binding;S-nitrosoglutathione binding;transferase activity;transferase activity, transferring alkyl or aryl (other than methyl) groups	cell part;cytoplasm;cytoplasmic part;cytosol;extracellular membrane-bounded organelle;extracellular organelle;extracellular region part;extracellular space;extracellular vesicular exosome;intracellular;intracellular membrane-bounded organelle;intracellular organelle;intracellular part;macromolecular complex;membrane;membrane-bounded organelle;membrane-bounded vesicle;mitochondrion;nucleus;organel…	ACEVEDO_LIVER_CANCER_DN;ANATOMICAL_STRUCTURE_DEVELOPMENT;ANTI_APOPTOSIS;APOPTOSIS_GO;BASAKI_YBX1_TARGETS_UP;BENPORATH_MYC_TARGETS_WITH_EBOX;CELL_DEVELOPMENT;CENTRAL_NERVOUS_SYSTEM_DEVELOPMENT;CHARAFE_BREAST_CANCER_LUMINAL_VS_BASAL_DN;CHARAFE_BREAST_CANCER_LUMINAL_VS_MESENCHYMAL_DN;CHEN_LUNG_CANCER_SURVIVAL;chr11q13;CROMER_METASTASIS_DN;CYTOPLASM;DACOSTA_UV_RESPONSE_VIA_ERCC3_UP;DAIRKEE_TERT_TARGE…	0.173368	0	0.07924	0.0904449	0	0	0.571241	0.0959731	0	0	0.189209	0	0	0.210955	0.20771	0	0	0	0.0391063	0	0	0	0
HGS		Pk	No	SP	No		0.0550275	0.0313533	0.0817286	0.0434302	0.0511011		0.0817286	0.0511011	HGS	0.673296	0.383627	1	0.455638	1	6.65158	H/M	biological regulation;cell surface receptor linked signaling pathway;cellular component organization;cellular component organization or biogenesis;cellular localization;cellular macromolecule localization;cellular membrane organization;cellular process;cellular protein localization;cellular response to stimulus;endosome to lysosome transport;endosome transport;enzyme linked receptor protein signa…	binding;cation binding;ion binding;metal ion binding;protein binding;protein domain specific binding	cell part;cytoplasm;cytoplasmic membrane-bounded vesicle;cytoplasmic part;cytoplasmic vesicle;cytosol;early endosome;early endosome membrane;endosomal part;endosome;endosome membrane;extracellular membrane-bounded organelle;extracellular organelle;extracellular region part;extracellular vesicular exosome;intracellular membrane-bounded organelle;intracellular organelle;intracellular organelle part…	BIOPOLYMER_CATABOLIC_PROCESS;BIOPOLYMER_METABOLIC_PROCESS;BOYAULT_LIVER_CANCER_SUBCLASS_G3_UP;CATABOLIC_PROCESS;CELL_PROLIFERATION_GO_0008283;chr17q25;ENK_UV_RESPONSE_EPIDERMIS_UP;FIRESTEIN_PROLIFERATION;GCM_GSPT1;GCM_GSTA4;GCM_MLL;GCM_NF2;GRADE_COLON_CANCER_UP;GSE11864_CSF1_IFNG_VS_CSF1_IFNG_PAM3CYS_IN_MAC_DN;GSE11864_CSF1_IFNG_VS_CSF1_PAM3CYS_IN_MAC_DN;GSE11864_UNTREATED_VS_CSF1_IN_MAC_UP;GSE11…	0.210943	0	0.131449	0.238116	0.0917468	0	0	0.279383	0.0823136	0	0.0964489	0	0	0	0.0664919	0	0	0	0.074163	0.0508153	0	0.0538177	0
HSP90AA1		Pk	No	SP	PM		0.0497056	0.0457136	0.0876224	0.0389937	0.0841038		0.0876224	0.0841038	HSP90AA1	0.56727	0.521711	1	0.849887	1	6.67801	H/M	apoptosis;axon guidance;biological regulation;cardiac muscle cell apoptosis;cell cycle;cell cycle process;cell death;cell migration;cell motility;cell surface receptor linked signaling pathway;cellular component assembly;cellular component assembly at cellular level;cellular component movement;cellular component organization;cellular component organization at cellular level;cellular component org…	adenyl deoxyribonucleotide binding;adenyl nucleotide binding;adenyl ribonucleotide binding;antigen binding;ATP binding;ATPase activity;binding;catalytic activity;CTP binding;dATP binding;deoxyribonucleotide binding;enzyme binding;enzyme regulator activity;GTP binding;GTPase binding;guanyl nucleotide binding;guanyl ribonucleotide binding;hydrolase activity;hydrolase activity, acting on acid anhydr…	apical plasma membrane;basolateral plasma membrane;brush border membrane;cell body;cell part;cell projection;cell projection membrane;cell projection part;cell surface;cytoplasm;cytoplasmic membrane-bounded vesicle;cytoplasmic membrane-bounded vesicle lumen;cytoplasmic part;cytoplasmic vesicle;cytoplasmic vesicle part;cytosol;endocytic vesicle lumen;extracellular matrix;extracellular membrane-bou…	ADENYL_NUCLEOTIDE_BINDING;ADENYL_RIBONUCLEOTIDE_BINDING;APRELIKOVA_BRCA1_TARGETS;ATP_BINDING;BAELDE_DIABETIC_NEPHROPATHY_DN;BENPORATH_MYC_TARGETS_WITH_EBOX;BERENJENO_TRANSFORMED_BY_RHOA_UP;BHATI_G2M_ARREST_BY_2METHOXYESTRADIOL_UP;BIDUS_METASTASIS_UP;BIOCARTA_AKT_PATHWAY;BIOCARTA_GCR_PATHWAY;BIOCARTA_HIF_PATHWAY;BIOCARTA_NO1_PATHWAY;BIOCARTA_P53HYPOXIA_PATHWAY;BIOCARTA_PPARA_PATHWAY;BIOCARTA_TEL_P…	0.370939	0	0	0.0571426	0	0	0	0	0.211296	0	0	0	0	0	0.0598753	0	0.131668	0.123921	0	0.177936	0.109861	0	0
ICK		Pk	No	No	No		0.0555528	0.0255347	0.0554111	0.0608669	0.16575		0.0555528	0.16575	ICK	1	0.459648	0.997448	0.463638	1	7.25595	H	anatomical structure formation involved in morphogenesis;biological regulation;cell projection assembly;cell projection organization;cellular component assembly;cellular component assembly at cellular level;cellular component assembly involved in morphogenesis;cellular component movement;cellular component organization;cellular component organization at cellular level;cellular component organizat…	adenyl nucleotide binding;adenyl ribonucleotide binding;ATP binding;binding;catalytic activity;cation binding;cyclin-dependent protein kinase activity;ion binding;kinase activity;magnesium ion binding;metal ion binding;nucleotide binding;phosphotransferase activity, alcohol group as acceptor;protein kinase activity;protein serine/threonine kinase activity;purine nucleotide binding;purine ribonucl…	cell part;cytoplasmic part;cytosol;intracellular membrane-bounded organelle;intracellular organelle;intracellular part;membrane-bounded organelle;nucleus;organelle	AAAYWAACM_V$HFH4_01;AAGCACA,MIR-218;ACAACTT,MIR-382;ADENYL_NUCLEOTIDE_BINDING;ADENYL_RIBONUCLEOTIDE_BINDING;ASGHARZADEH_NEUROBLASTOMA_POOR_SURVIVAL_DN;ATP_BINDING;BIOPOLYMER_METABOLIC_PROCESS;BIOPOLYMER_MODIFICATION;BROWNE_HCMV_INFECTION_12HR_DN;BRUINS_UVC_RESPONSE_VIA_TP53_GROUP_B;CAGTATT,MIR-200B,MIR-200C,MIR-429;CAHOY_OLIGODENDROCUTIC;CELLULAR_MACROMOLECULE_METABOLIC_PROCESS;CELLULAR_PROTEIN_M…	0	0.0325155	0.341363	0.0288457	0	0.0401936	0	0.139583	0	0.0270895	0	0.107511	0	0.0165559	0	0	0	0	0.026547	0.423047	0.146306	0	0
INPP5D		Pk	No	SP	No		0.154524	0.154026	0.237327	0.122918	0.155775		0.237327	0.155775	INPP5D	0.651101	0.649001	1	0.367221	1	8.00552	H	activation of immune response;adaptive immune response;adaptive immune response based on somatic recombination of immune receptors built from immunoglobulin superfamily domains;antigen receptor-mediated signaling pathway;apoptosis;B cell mediated immunity;biological regulation;biosynthetic process;blood coagulation;cell death;cell migration;cell motility;cell surface receptor linked signaling pat…	catalytic activity;hydrolase activity;hydrolase activity, acting on ester bonds;inositol or phosphatidylinositol phosphatase activity;inositol phosphate phosphatase activity;inositol trisphosphate phosphatase activity;inositol-polyphosphate 5-phosphatase activity;phosphatase activity;phosphatidylinositol trisphosphate phosphatase activity;phosphoric ester hydrolase activity	cell part;cytoplasmic part;cytosol;intracellular part;membrane	AGCATTA,MIR-155;ALK_DN.V1_DN;AMUNDSON_POOR_SURVIVAL_AFTER_GAMMA_RADIATION_2G;AMUNDSON_POOR_SURVIVAL_AFTER_GAMMA_RADIATION_8G;BARIS_THYROID_CANCER_DN;BOHN_PRIMARY_IMMUNODEFICIENCY_SYNDROM_DN;CHEN_METABOLIC_SYNDROM_NETWORK;chr2q37;CONCANNON_APOPTOSIS_BY_EPOXOMICIN_UP;FIRESTEIN_PROLIFERATION;FLECHNER_BIOPSY_KIDNEY_TRANSPLANT_REJECTED_VS_OK_UP;GCM_VAV1;GNF2_CBFB;GNF2_CD48;GNF2_CD53;GNF2_HLA-C;GNF2_IN…	0.202982	0.361769	0.424694	0.0854177	0.0875355	0.15938	0.152853	0.0825484	0.387312	0.179848	0.0811187	0.104236	0	0.0317605	0.0997729	0.0763428	0.104621	0.136335	0.103397	0.491045	0.196426	0.0455164	0.0812925
MAPK13		Pk	No	SP	No		0.149189	0.0592847	0.167811	0.0835721	0.130354		0.167811	0.130354	MAPK13	0.889028	0.353283	1	0.789079	1	7.56413	H	biological regulation;biosynthetic process;cell cycle;cell surface receptor linked signaling pathway;cellular biosynthetic process;cellular macromolecule biosynthetic process;cellular macromolecule metabolic process;cellular metabolic process;cellular nitrogen compound metabolic process;cellular process;cellular protein metabolic process;cellular response to chemical stimulus;cellular response to…	adenyl nucleotide binding;adenyl ribonucleotide binding;ATP binding;binding;catalytic activity;kinase activity;MAP kinase activity;molecular transducer activity;nucleotide binding;phosphotransferase activity, alcohol group as acceptor;protein kinase activity;protein serine/threonine kinase activity;purine nucleotide binding;purine ribonucleoside triphosphate binding;purine ribonucleotide binding;…	cell part;cytoplasmic part;cytosol;intracellular part	AUNG_GASTRIC_CANCER;BENPORATH_CYCLING_GENES;BIOCARTA_KERATINOCYTE_PATHWAY;BIOCARTA_MAPK_PATHWAY;BIOCARTA_STATHMIN_PATHWAY;BOYAULT_LIVER_CANCER_SUBCLASS_G1_UP;CHANG_CYCLING_GENES;CHIANG_LIVER_CANCER_SUBCLASS_PROLIFERATION_UP;chr6p21;COLDREN_GEFITINIB_RESISTANCE_DN;DELACROIX_RARG_BOUND_MEF;DELYS_THYROID_CANCER_UP;ENK_UV_RESPONSE_KERATINOCYTE_UP;ESC_V6.5_UP_EARLY.V1_DN;FULCHER_INFLAMMATORY_RESPONSE_…	0.237324	0.0819943	0.570291	0.227445	0.283372	0.475078	0.181872	0.0866485	0.0873278	0.726177	0.0826818	0.0478843	0.0300368	0.0890274	0.0190678	0.0666157	0.202019	0.0509426	0.103882	0.00661629	0.0602046	0	0.0132088
Mapk14		Pk	No	SP	No		0.269622	0.17669	0.370891	0.188499	0.22623		0.370891	0.22623	Mapk14	0.726958	0.476394	1	0.641118	1	7.94253	H/M	aging;alcohol metabolic process;anatomical structure development;anatomical structure formation involved in morphogenesis;anatomical structure morphogenesis;angiogenesis;biological regulation;carbohydrate metabolic process;carboxylic acid metabolic process;cell aging;cell cycle checkpoint;cell differentiation;cell morphogenesis;cell surface receptor linked signaling pathway;cellular carbohydrate …	adenyl nucleotide binding;adenyl ribonucleotide binding;ATP binding;binding;catalytic activity;kinase activity;MAP kinase activity;molecular transducer activity;nucleotide binding;phosphotransferase activity, alcohol group as acceptor;protein kinase activity;protein serine/threonine kinase activity;purine nucleotide binding;purine ribonucleoside triphosphate binding;purine ribonucleotide binding;…	cell;cell part;cytoplasmic part;cytoskeletal part;cytosol;extracellular membrane-bounded organelle;extracellular organelle;extracellular region part;extracellular vesicular exosome;intracellular membrane-bounded organelle;intracellular organelle;intracellular organelle part;intracellular part;membrane-bounded organelle;membrane-bounded vesicle;mitochondrion;nuclear part;nucleoplasm;organelle;orga…	ACTGTGA,MIR-27A,MIR-27B;BEHAVIOR;BENPORATH_NANOG_TARGETS;BIOCARTA_41BB_PATHWAY;BIOCARTA_ARENRF2_PATHWAY;BIOCARTA_BCR_PATHWAY;BIOCARTA_BIOPEPTIDES_PATHWAY;BIOCARTA_CCR5_PATHWAY;BIOCARTA_CREB_PATHWAY;BIOCARTA_EGFR_SMRTE_PATHWAY;BIOCARTA_EIF4_PATHWAY;BIOCARTA_FMLP_PATHWAY;BIOCARTA_GATA3_PATHWAY;BIOCARTA_HCMV_PATHWAY;BIOCARTA_HDAC_PATHWAY;BIOCARTA_IL12_PATHWAY;BIOCARTA_IL1R_PATHWAY;BIOCARTA_KERATINOC…	0.306078	0.473443	0.905302	0.250945	0.27148	0.272621	0.106146	0.143553	0.210296	0.882278	0.288397	0.213315	0.280315	0.135278	0.046277	0.1071	0.210057	0.272804	0.264095	0.509252	0.224382	0.052779	0.208949
Mapk3		Pk	No	SP	No		0.145856	0.129345	0.166429	0.0894565	0.0850842		0.166429	0.0894565	Mapk3	0.87639	0.777183	1	0.833216	1	9.46544	H/M	anatomical structure development;anatomical structure formation involved in morphogenesis;anatomical structure morphogenesis;biological regulation;BMP signaling pathway;cartilage development;cell surface receptor linked signaling pathway;cellular macromolecule metabolic process;cellular metabolic process;cellular process;cellular protein metabolic process;cellular response to abiotic stimulus;cel…	adenyl nucleotide binding;adenyl ribonucleotide binding;ATP binding;binding;catalytic activity;enzyme binding;kinase activity;MAP kinase activity;molecular transducer activity;nucleotide binding;phosphatase binding;phosphoprotein binding;phosphotransferase activity, alcohol group as acceptor;phosphotyrosine binding;protein binding;protein kinase activity;protein phosphorylated amino acid binding;…	cell part;cytoplasm;cytoplasmic part;cytoskeleton;cytosol;envelope;extracellular membrane-bounded organelle;extracellular organelle;extracellular region part;extracellular vesicular exosome;intracellular membrane-bounded organelle;intracellular non-membrane-bounded organelle;intracellular organelle;intracellular organelle part;intracellular part;membrane-bounded organelle;membrane-bounded vesicle…	AAANWWTGC_UNKNOWN;AACTTT_UNKNOWN;BIOCARTA_AGR_PATHWAY;BIOCARTA_AT1R_PATHWAY;BIOCARTA_BAD_PATHWAY;BIOCARTA_BARR_MAPK_PATHWAY;BIOCARTA_BARRESTIN_SRC_PATHWAY;BIOCARTA_BCR_PATHWAY;BIOCARTA_BIOPEPTIDES_PATHWAY;BIOCARTA_CCR3_PATHWAY;BIOCARTA_CDK5_PATHWAY;BIOCARTA_CDMAC_PATHWAY;BIOCARTA_CERAMIDE_PATHWAY;BIOCARTA_CREB_PATHWAY;BIOCARTA_CXCR4_PATHWAY;BIOCARTA_DREAM_PATHWAY;BIOCARTA_ECM_PATHWAY;BIOCARTA_EDG…	0.239433	0.332989	0.2196	0.0401692	0.0991611	0.386385	0.203407	0.293874	0.108174	0.332294	0.184259	0.0965416	0.0124192	0.0693775	0.0744316	0.0792323	0.0506335	0.0663608	0.191892	0.194723	0.127493	0.0139423	0.00867861
MAPK7		Pk	No	SP	No		0.1922	0.164196	0.166388	0.0940248	0.135767		0.1922	0.135767	MAPK7	1	0.854301	0.865704	1	0.951124	7.02938	H	activation of immune response;activation of innate immune response;biological regulation;cAMP-mediated signaling;cell cycle;cell differentiation;cell surface receptor linked signaling pathway;cellular developmental process;cellular macromolecule metabolic process;cellular metabolic process;cellular process;cellular protein metabolic process;cellular response to chemical stimulus;cellular response…	adenyl nucleotide binding;adenyl ribonucleotide binding;ATP binding;binding;catalytic activity;enzyme binding;kinase activity;kinase binding;MAP kinase activity;mitogen-activated protein kinase binding;molecular transducer activity;nucleotide binding;phosphotransferase activity, alcohol group as acceptor;protein binding;protein kinase activity;protein kinase binding;protein serine/threonine kinas…	cell part;cytoplasm;cytoplasmic part;cytosol;intracellular membrane-bounded organelle;intracellular organelle;intracellular organelle part;intracellular part;membrane-bounded organelle;nuclear body;nuclear part;nucleoplasm;nucleoplasm part;nucleus;organelle;organelle part;PML body	AMUNDSON_RESPONSE_TO_ARSENITE;BENPORATH_MYC_MAX_TARGETS;BERTUCCI_MEDULLARY_VS_DUCTAL_BREAST_CANCER_DN;BIOCARTA_ERK5_PATHWAY;BIOCARTA_HDAC_PATHWAY;BIOCARTA_MAPK_PATHWAY;BUYTAERT_PHOTODYNAMIC_THERAPY_STRESS_UP;BYSTRYKH_HEMATOPOIESIS_STEM_CELL_QTL_TRANS;CCTGTGA,MIR-513;CHEN_METABOLIC_SYNDROM_NETWORK;chr17p11;CTGAGCC,MIR-24;CTGCAGY_UNKNOWN;DANG_BOUND_BY_MYC;EBAUER_TARGETS_OF_PAX3_FOXO1_FUSION_UP;ESC_…	0.300981	0	1	0.166421	0	0.642355	0	0.815056	0.237393	0.344047	0.115458	0.272056	0	0.0716607	0	0	0.159159	0	0.176299	0	0.0832187	0	0.0721645
MAPK9		Pk	No	SP	No		0.173534	0.239295	0.1652	0.0393351	0.0541115		0.239295	0.0541115	MAPK9	0.725188	1	0.690362	0.692543	1	6.784	H	activation of immune response;activation of innate immune response;anatomical structure development;apoptotic mitochondrial changes;biological regulation;cell projection organization;cellular component organization;cellular component organization at cellular level;cellular component organization or biogenesis;cellular component organization or biogenesis at cellular level;cellular macromolecule m…	adenyl nucleotide binding;adenyl ribonucleotide binding;apoptotic protease activator activity;ATP binding;binding;caspase activator activity;caspase regulator activity;catalytic activity;enzyme activator activity;enzyme regulator activity;JUN kinase activity;kinase activity;MAP kinase activity;molecular transducer activity;nucleotide binding;peptidase activator activity;peptidase regulator activi…	cell part;cytoplasmic part;cytosol;intracellular membrane-bounded organelle;intracellular organelle;intracellular organelle part;intracellular part;membrane-bounded organelle;mitochondrion;nuclear part;nucleoplasm;organelle;organelle part	AGCACTT,MIR-93,MIR-302A,MIR-302B,MIR-302C,MIR-302D,MIR-372,MIR-373,MIR-520E,MIR-520A,MIR-526B,MIR-520B,MIR-520C,MIR-520D;BIOCARTA_MAPK_PATHWAY;BLALOCK_ALZHEIMERS_DISEASE_DN;BORCZUK_MALIGNANT_MESOTHELIOMA_UP;BYSTROEM_CORRELATED_WITH_IL5_DN;CACTTTG,MIR-520G,MIR-520H;CATGTAA,MIR-496;CATTTCA,MIR-203;CHARAFE_BREAST_CANCER_LUMINAL_VS_BASAL_UP;chr5q35;GARY_CD5_TARGETS_UP;GCACTTT,MIR-17-5P,MIR-20A,MIR-10…	0.500222	0	0.23957	0.253235	0.354299	0	0	0.359101	0	0.29298	0.335307	0.38079	0	0.241001	0.0712249	0	0.24651	0.38107	0.231645	0.148611	0.167958	0	0
Mapkapk2		Pk	No	SP	No		0	0	0	0	0		0	0	Mapkapk2				0.726928	1	5.52813	H/M	3'-UTR-mediated mRNA stabilization;activation of immune response;activation of innate immune response;anatomical structure development;biological regulation;cell cycle checkpoint;cell surface receptor linked signaling pathway;cellular component organization;cellular component organization or biogenesis;cellular macromolecule metabolic process;cellular membrane organization;cellular metabolic proc…	adenyl nucleotide binding;adenyl ribonucleotide binding;ATP binding;binding;calcium-dependent protein kinase activity;calcium-dependent protein serine/threonine kinase activity;calmodulin binding;calmodulin-dependent protein kinase activity;catalytic activity;enzyme binding;kinase activity;kinase binding;mitogen-activated protein kinase binding;molecular transducer activity;nucleotide binding;pho…	cell part;centrosome;cytoplasm;cytoplasmic part;cytoskeletal part;extracellular membrane-bounded organelle;extracellular organelle;extracellular region part;extracellular vesicular exosome;intracellular membrane-bounded organelle;intracellular non-membrane-bounded organelle;intracellular organelle;intracellular organelle part;intracellular part;membrane-bounded organelle;membrane-bounded vesicle;…	AAGCAAT,MIR-137;ACCAAAG,MIR-9;BASSO_CD40_SIGNALING_UP;BIOCARTA_HSP27_PATHWAY;BIOCARTA_MAPK_PATHWAY;BIOCARTA_P38MAPK_PATHWAY;BIOPOLYMER_METABOLIC_PROCESS;BIOPOLYMER_MODIFICATION;BLALOCK_ALZHEIMERS_DISEASE_UP;BORCZUK_MALIGNANT_MESOTHELIOMA_UP;BROCKE_APOPTOSIS_REVERSED_BY_IL6;BURTON_ADIPOGENESIS_8;BYSTROEM_CORRELATED_WITH_IL5_DN;CCAWWNAAGG_V$SRF_Q4;CELLULAR_MACROMOLECULE_METABOLIC_PROCESS;CELLULAR_P…	0	0	0	0	0	0	0	0	0	0	0	0	0	0	0	0	0	0	0	0	0	0	0
MAPT		Pk	No	No	PM		0	0	0	0	0		0	0	MAPT						5.47855	H	adult behavior;adult locomotory behavior;adult walking behavior;apoptosis;axon cargo transport;axon extension;behavior;biological regulation;cell death;cell differentiation;cell growth;cell migration;cell motility;cellular component disassembly;cellular component disassembly at cellular level;cellular component disassembly involved in apoptosis;cellular component movement;cellular component organ…	apolipoprotein binding;binding;cytoskeletal protein binding;enzyme binding;lipoprotein particle binding;microtubule binding;protein binding;protein domain specific binding;protein-lipid complex binding;SH3 domain binding;structural constituent of cytoskeleton;structural molecule activity;tubulin binding	axon;axoneme;cell part;cell projection;cell projection part;cytoplasmic part;cytoskeletal part;cytosol;growth cone;intracellular organelle part;intracellular part;macromolecular complex;membrane;microtubule;microtubule associated complex;neuron projection;nuclear part;nuclear periphery;organelle part;plasma membrane;protein complex;site of polarized growth;tubulin complex	AGGGCAG,MIR-18A;ANATOMICAL_STRUCTURE_DEVELOPMENT;ANATOMICAL_STRUCTURE_MORPHOGENESIS;ASTON_MAJOR_DEPRESSIVE_DISORDER_DN;AXON;AXONOGENESIS;BENPORATH_EED_TARGETS;BENPORATH_ES_WITH_H3K27ME3;BENPORATH_PRC2_TARGETS;BENPORATH_SUZ12_TARGETS;BHAT_ESR1_TARGETS_VIA_AKT1_UP;BIOCARTA_BIOPEPTIDES_PATHWAY;BIOCARTA_P35ALZHEIMERS_PATHWAY;BROWNE_HCMV_INFECTION_20HR_UP;CACTGCC,MIR-34A,MIR-34C,MIR-449;CAGGTG_V$E12_Q…	0	0	0	0	0	0	0	0	0	0	0	0	0	0	0	0	0	0	0	0	0	0	0
MPP7		Pk	No	No	PM		0.0464356	0	0.0746113	0.00619109	0.0376097		0.0746113	0.0376097	MPP7	0.622367	0	1			7.42724	H/M	biological regulation;cell junction assembly;cell junction organization;cell-cell junction assembly;cell-cell junction organization;cellular component assembly;cellular component assembly at cellular level;cellular component organization;cellular component organization at cellular level;cellular component organization or biogenesis;cellular component organization or biogenesis at cellular level;c…	binding;binding, bridging;protein binding;protein complex scaffold;protein dimerization activity;protein domain specific binding;protein heterodimerization activity;signaling adaptor activity;structural molecule activity	adherens junction;anchoring junction;cell junction;cell part;cell-cell junction;cytoplasmic part;intracellular membrane-bounded organelle;intracellular organelle;intracellular part;macromolecular complex;membrane part;membrane-bounded organelle;mitochondrion;MPP7-DLG1-LIN7 complex;occluding junction;organelle;plasma membrane part;protein complex;tight junction	BREDEMEYER_RAG_SIGNALING_NOT_VIA_ATM_UP;CHARAFE_BREAST_CANCER_BASAL_VS_MESENCHYMAL_UP;CHARAFE_BREAST_CANCER_LUMINAL_VS_MESENCHYMAL_UP;chr10p12;COLDREN_GEFITINIB_RESISTANCE_DN;DELASERNA_MYOD_TARGETS_DN;DODD_NASOPHARYNGEAL_CARCINOMA_UP;DURAND_STROMA_MAX_DN;FOSTER_TOLERANT_MACROPHAGE_DN;GSE11057_NAIVE_VS_CENT_MEMORY_CD4_TCELL_UP;GSE11057_NAIVE_VS_MEMORY_CD4_TCELL_UP;GSE16522_MEMORY_VS_NAIVE_ANTI_CD3…	0.208061	0	0.0445429	0.394878	0.298736	0	0	0	0	0	0.09404	0	0	0	0	0	0	0	0	0	0	0	0.120632
PECAM1		Pk	No	No	PM		0.00470505	0.00904324	0	0.00074653	0.00127034		0.00904324	0.00127034	PECAM1	0.520283	1	0	0.164614	1	7.14504	H	anatomical structure development;biological adhesion;biological regulation;blood coagulation;cell activation;cell adhesion;cell migration;cell motility;cell recognition;cellular component movement;cellular component organization;cellular component organization at cellular level;cellular component organization or biogenesis;cellular component organization or biogenesis at cellular level;cellular m…		cell junction;cell part;cytoplasmic part;cytoplasmic vesicle membrane;cytoplasmic vesicle part;extracellular membrane-bounded organelle;extracellular organelle;extracellular region part;extracellular space;extracellular vesicular exosome;integral to membrane;intracellular organelle part;intracellular part;intrinsic to membrane;membrane;membrane part;membrane-bounded organelle;membrane-bounded ves…	ACEVEDO_LIVER_CANCER_UP;ACEVEDO_LIVER_TUMOR_VS_NORMAL_ADJACENT_TISSUE_UP;AKL_HTLV1_INFECTION_DN;BAELDE_DIABETIC_NEPHROPATHY_UP;BERTUCCI_INVASIVE_CARCINOMA_DUCTAL_VS_LOBULAR_DN;BIOCARTA_CELL2CELL_PATHWAY;BIOCARTA_GRANULOCYTES_PATHWAY;BIOCARTA_LYM_PATHWAY;BIOCARTA_MONOCYTE_PATHWAY;BLALOCK_ALZHEIMERS_DISEASE_UP;BOQUEST_STEM_CELL_DN;BOSCO_ALLERGEN_INDUCED_TH2_ASSOCIATED_MODULE;BRUINS_UVC_RESPONSE_VIA…	0	0	0	0	0	0	0	0	0	0.0500079	0	0	0	0	0	0	0	0	0	0.0676183	0	0	0
Pgam2		Pk	No	No	No		0.00768804	0.0962701	0.00233537	0.0094503	0.0338936		0.0962701	0.0338936	Pgam2	0.0798591	1	0.0242586	0.587661	1	7.60207	M	alcohol biosynthetic process;alcohol catabolic process;alcohol metabolic process;biosynthetic process;carbohydrate biosynthetic process;carbohydrate catabolic process;carbohydrate metabolic process;catabolic process;cellular biosynthetic process;cellular carbohydrate biosynthetic process;cellular carbohydrate catabolic process;cellular carbohydrate metabolic process;cellular metabolic process;cel…	2,3-bisphosphoglycerate-dependent phosphoglycerate mutase activity;binding;bisphosphoglycerate 2-phosphatase activity;bisphosphoglycerate mutase activity;bisphosphoglycerate phosphatase activity;catalytic activity;cofactor binding;hydrolase activity;hydrolase activity, acting on ester bonds;intramolecular transferase activity;intramolecular transferase activity, phosphotransferases;isomerase acti…	cell part;cytoplasmic part;cytosol;extracellular membrane-bounded organelle;extracellular organelle;extracellular region part;extracellular vesicular exosome;intracellular membrane-bounded organelle;intracellular organelle;intracellular part;membrane-bounded organelle;membrane-bounded vesicle;nucleus;organelle;vesicle	ALFANO_MYC_TARGETS;chr7p13;DAIRKEE_CANCER_PRONE_RESPONSE_BPA_E2;GAANYNYGACNY_UNKNOWN;GNF2_MYL2;GNF2_MYL3;GSE14308_TH1_VS_INDUCED_TREG_DN;GSE14308_TH17_VS_INDUCED_TREG_DN;GSE15215_CD2_POS_VS_NEG_PDC_UP;GSE15930_STIM_VS_STIM_AND_IFNAB_24H_CD8_T_CELL_DN;GSE15930_STIM_VS_STIM_AND_IFNAB_72H_CD8_T_CELL_UP;GSE15930_STIM_VS_STIM_AND_IL-12_24H_CD8_T_CELL_DN;GSE15930_STIM_VS_STIM_AND_IL-12_72H_CD8_T_CELL_D…	0	0	0.00247574	0	0	0	0	0	0.011024	0	0	0	0	0	0	0	0.105192	0.0373641	0	0	0.0235117	0	0.0126332
Prkcd		Pk	No	No	PM		0.0601448	0.0659603	0.18693	0.0407088	0.0331388		0.18693	0.0407088	Prkcd	0.321751	0.352861	1	0.278823	1	7.47382	M	adaptive immune response;adaptive immune response based on somatic recombination of immune receptors built from immunoglobulin superfamily domains;aging;apoptosis;B cell activation;B cell mediated immunity;B cell proliferation;biological regulation;cell activation;cell aging;cell death;cell proliferation;cellular macromolecule metabolic process;cellular metabolic process;cellular process;cellular…	adenyl nucleotide binding;adenyl ribonucleotide binding;ATP binding;binding;catalytic activity;cation binding;enzyme activator activity;enzyme binding;enzyme regulator activity;ion binding;kinase activity;metal ion binding;nucleotide binding;phosphotransferase activity, alcohol group as acceptor;protein binding;protein kinase activity;protein kinase C activity;protein serine/threonine kinase acti…	cell junction;cell part;cell-cell junction;cytoplasm;cytoplasmic part;cytosol;endoplasmic reticulum;extracellular membrane-bounded organelle;extracellular organelle;extracellular region part;extracellular vesicular exosome;intracellular membrane-bounded organelle;intracellular organelle;intracellular organelle part;intracellular part;membrane;membrane-bounded organelle;membrane-bounded vesicle;nu…	ABE_VEGFA_TARGETS_2HR;ATF2_S_UP.V1_UP;ATF2_UP.V1_UP;BIOCARTA_HIVNEF_PATHWAY;BIOCARTA_KERATINOCYTE_PATHWAY;BIOPOLYMER_METABOLIC_PROCESS;BIOPOLYMER_MODIFICATION;BROWNE_HCMV_INFECTION_16HR_UP;BRUINS_UVC_RESPONSE_VIA_TP53_GROUP_B;BURTON_ADIPOGENESIS_9;BUYTAERT_PHOTODYNAMIC_THERAPY_STRESS_UP;BYSTRYKH_HEMATOPOIESIS_STEM_CELL_AND_BRAIN_QTL_TRANS;CELLULAR_MACROMOLECULE_METABOLIC_PROCESS;CELLULAR_PROTEIN_…	0.122352	0	0.0767877	0.0317761	0.0904779	0	0.268505	0	0.0213348	0.121429	0.137494	0.0594498	0.214684	0	0.184358	0	0	0	0	0.114298	0.0105176	0	0
PRKCD		Pk	No	SP	PM		0.0606009	0.0528297	0.250226	0.0470874	0.0516677		0.250226	0.0516677	PRKCD	0.242185	0.211128	1	1	0.814046	8.67964	H	activation of immune response;activation of innate immune response;activation of phospholipase C activity;adaptive immune response;adaptive immune response based on somatic recombination of immune receptors built from immunoglobulin superfamily domains;aging;apoptosis;B cell activation;B cell mediated immunity;B cell proliferation;biological regulation;blood coagulation;cell activation;cell aging…	adenyl nucleotide binding;adenyl ribonucleotide binding;ATP binding;binding;calcium-independent protein kinase C activity;catalytic activity;cation binding;enzyme activator activity;enzyme binding;enzyme regulator activity;insulin receptor substrate binding;ion binding;kinase activity;metal ion binding;non-membrane spanning protein tyrosine kinase activity;nucleotide binding;phosphotransferase ac…	cell junction;cell part;cell-cell junction;cytoplasm;cytoplasmic part;cytosol;endoplasmic reticulum;extracellular membrane-bounded organelle;extracellular organelle;extracellular region part;extracellular vesicular exosome;intracellular membrane-bounded organelle;intracellular organelle;intracellular organelle part;intracellular part;membrane;membrane-bounded organelle;membrane-bounded vesicle;mi…	ABE_VEGFA_TARGETS_2HR;ATF2_S_UP.V1_UP;ATF2_UP.V1_UP;BIOCARTA_HIVNEF_PATHWAY;BIOCARTA_KERATINOCYTE_PATHWAY;BIOPOLYMER_METABOLIC_PROCESS;BIOPOLYMER_MODIFICATION;BROWNE_HCMV_INFECTION_16HR_UP;BRUINS_UVC_RESPONSE_VIA_TP53_GROUP_B;BURTON_ADIPOGENESIS_9;BUYTAERT_PHOTODYNAMIC_THERAPY_STRESS_UP;BYSTRYKH_HEMATOPOIESIS_STEM_CELL_AND_BRAIN_QTL_TRANS;CELLULAR_MACROMOLECULE_METABOLIC_PROCESS;CELLULAR_PROTEIN_…	0.177362	0.0064073	0.0450175	0.0426038	0.11002	0.372923	0.238522	0.0414995	0.00651772	0.0665179	0.0839426	0.00305463	0.0378611	0.018038	0.100939	0.00351462	0.0266692	0.0210409	0.0172575	0.0396971	0.00213795	0.0172786	0.00352042
PRRC2A		Pk	No	No	No		0	0	0	0	0.0239619		0	0.0239619	PRRC2A				0.911352	1	6.29651	H/M			cell part;cytoplasm;extracellular membrane-bounded organelle;extracellular organelle;extracellular region part;extracellular vesicular exosome;intracellular membrane-bounded organelle;intracellular organelle;intracellular part;membrane;membrane-bounded organelle;membrane-bounded vesicle;nucleus;organelle;vesicle	AACTTT_UNKNOWN;CCCNNGGGAR_V$OLF1_01;chr6p21;CTTGTAT,MIR-381;CTTTGT_V$LEF1_Q2;CYCLIN_D1_KE_.V1_UP;CYCLIN_D1_UP.V1_UP;FAELT_B_CLL_WITH_VH3_21_UP;GARY_CD5_TARGETS_UP;GATTGGY_V$NFY_Q6_01;GGATTA_V$PITX2_Q2;GGGAGGRR_V$MAZ_Q6;GGGCGGR_V$SP1_Q6;GGGYGTGNY_UNKNOWN;GINESTIER_BREAST_CANCER_20Q13_AMPLIFICATION_DN;GINESTIER_BREAST_CANCER_ZNF217_AMPLIFIED_DN;GSE17721_CPG_VS_GARDIQUIMOD_8H_BMDM_DN;GSE17721_CTRL_V…	0	0	0	0	0	0	0	0	0	0	0	0	0	0	0	0	0	0	0	0	0	0	0
Rps10		Pk	No	No	No		0.059813	0.0136493	0.140571	0.023541	0.0246706		0.140571	0.0246706	Rps10	0.4255	0.0970991	1	0	1	7.4979	H/M			adherens junction;anchoring junction;cell junction;cell part;cell-substrate adherens junction;cell-substrate junction;cytoplasm;cytosolic small ribosomal subunit;extracellular membrane-bounded organelle;extracellular organelle;extracellular region part;extracellular vesicular exosome;focal adhesion;intracellular non-membrane-bounded organelle;intracellular organelle;intracellular organelle part;i…	ALONSO_METASTASIS_UP;AMIT_EGF_RESPONSE_120_HELA;BILANGES_SERUM_AND_RAPAMYCIN_SENSITIVE_GENES;BIOSYNTHETIC_PROCESS;BLALOCK_ALZHEIMERS_DISEASE_INCIPIENT_UP;BLALOCK_ALZHEIMERS_DISEASE_UP;BOUDOUKHA_BOUND_BY_IGF2BP2;CELLULAR_BIOSYNTHETIC_PROCESS;CELLULAR_MACROMOLECULE_METABOLIC_PROCESS;CELLULAR_PROTEIN_METABOLIC_PROCESS;chr6p21;DAIRKEE_TERT_TARGETS_UP;DIRMEIER_LMP1_RESPONSE_EARLY;ENK_UV_RESPONSE_KERAT…	0.266861	0.371179	0.108735	0.198758	0	0	0.305793	0	0	0	0	0	0.0888592	0.155141	0	0	0	0	0	0	0	0	0
SCAMP3		Pk	No	No	No		0	0	0.0666667	0	0		0.0666667	0	SCAMP3	0	0	1	0.954212	1	6.11724	H	cellular process;establishment of localization;establishment of localization in cell;establishment of protein localization;Golgi vesicle transport;intracellular transport;post-Golgi vesicle-mediated transport;protein transport;response to chemical stimulus;response to external stimulus;response to extracellular stimulus;response to nutrient;response to nutrient levels;response to retinoic acid;re…	binding;enzyme binding;protein binding;ubiquitin protein ligase binding	cell part;cytoplasmic part;extracellular membrane-bounded organelle;extracellular organelle;extracellular region part;extracellular vesicular exosome;Golgi apparatus part;Golgi membrane;integral to membrane;intracellular organelle part;intracellular part;intrinsic to membrane;membrane;membrane part;membrane-bounded organelle;membrane-bounded vesicle;organelle;organelle membrane;organelle part;ves…	AACTGGA,MIR-145;ACEVEDO_LIVER_TUMOR_VS_NORMAL_ADJACENT_TISSUE_UP;ACTAYRNNNCCCR_UNKNOWN;ALCALA_APOPTOSIS;BENPORATH_MYC_MAX_TARGETS;BLALOCK_ALZHEIMERS_DISEASE_UP;BORCZUK_MALIGNANT_MESOTHELIOMA_UP;BOYAULT_LIVER_CANCER_SUBCLASS_G12_UP;CACGTG_V$MYC_Q2;CAGGTA_V$AREB6_01;CAGGTG_V$E12_Q6;CELLULAR_LOCALIZATION;CHIANG_LIVER_CANCER_SUBCLASS_UNANNOTATED_DN;chr1q21;CTTTGA_V$LEF1_Q2;CTTTGT_V$LEF1_Q2;DANG_BOUND…	0	0	0	0	0	0	0	0	0	0	0	0	0	0	0	0	0	0	0	0	0	0	0
Ttn		Pk	No	No	No		0.171596	1.93126	0.00431673	0.132007	0.324924		1.93126	0.324924	Ttn	0.0888518	1	0.00223519			8.23308	M	actin cytoskeleton organization;actin filament organization;actin filament-based process;actomyosin structure organization;adult heart development;anatomical structure development;anatomical structure formation involved in morphogenesis;anatomical structure morphogenesis;biological regulation;cardiac muscle contraction;cardiac muscle fiber development;cardiac muscle hypertrophy;cardiac muscle tis…	actin binding;actin filament binding;actinin binding;adenyl nucleotide binding;adenyl ribonucleotide binding;alpha-actinin binding;ATP binding;binding;calcium ion binding;calmodulin binding;catalytic activity;cation binding;cytoskeletal protein binding;enzyme binding;identical protein binding;ion binding;kinase activity;kinase binding;metal ion binding;muscle alpha-actinin binding;nucleotide bind…	A band;cell part;chromosome;condensed chromosome;condensed nuclear chromosome;contractile fiber part;cytoplasmic part;cytoskeletal part;extracellular membrane-bounded organelle;extracellular organelle;extracellular region part;extracellular vesicular exosome;I band;intracellular non-membrane-bounded organelle;intracellular organelle;intracellular organelle part;intracellular part;M band;macromole…	ACCATTT,MIR-522;ACEVEDO_LIVER_CANCER_WITH_H3K27ME3_UP;ACTIN_CYTOSKELETON_ORGANIZATION_AND_BIOGENESIS;ACTIN_FILAMENT_BASED_PROCESS;ADENYL_NUCLEOTIDE_BINDING;ADENYL_RIBONUCLEOTIDE_BINDING;AKL_HTLV1_INFECTION_DN;ANATOMICAL_STRUCTURE_DEVELOPMENT;ATACTGT,MIR-144;ATCATGA,MIR-433;ATGTACA,MIR-493;ATGTCAC,MIR-489;ATP_BINDING;BIOPOLYMER_METABOLIC_PROCESS;BIOPOLYMER_MODIFICATION;BLALOCK_ALZHEIMERS_DISEASE_I…	0	0	0	0	0	0	0	0	0	0	0.952777	0	0	0	0	0	2.00695	0.507577	0.0413941	0	0.192651	0	0.00459769
TTYH2		Pk	No	No	PM		0	0.0440154	0.0325391	0.147151	0.0286206		0.0440154	0.147151	TTYH2	0	1	0.739266	0.40627	1	6.77509	H		anion channel activity;anion transmembrane transporter activity;channel activity;chloride channel activity;ion channel activity;ion transmembrane transporter activity;passive transmembrane transporter activity;substrate-specific channel activity;substrate-specific transmembrane transporter activity;substrate-specific transporter activity;transmembrane transporter activity;transporter activity	cell part;chloride channel complex;ion channel complex;macromolecular complex;membrane;membrane part;plasma membrane;protein complex	AAACCAC,MIR-140;ACEVEDO_METHYLATED_IN_LIVER_CANCER_DN;BOSCO_INTERFERON_INDUCED_ANTIVIRAL_MODULE;CAGCCTC,MIR-485-5P;CAGTGTT,MIR-141,MIR-200A;CHOI_ATL_STAGE_PREDICTOR;chr17q25;CTAWWWATA_V$RSRFC4_Q2;CTTTGA_V$LEF1_Q2;ESC_V6.5_UP_EARLY.V1_DN;ESC_V6.5_UP_LATE.V1_DN;GCM_AQP4;GCM_MAP4K4;GCM_MAPK10;GCM_PTK2;GCM_PTPRD;GOBERT_OLIGODENDROCYTE_DIFFERENTIATION_DN;GRABARCZYK_BCL11B_TARGETS_DN;GRAESSMANN_APOPTOS…	0	0	0	0	0	0	0	0	0	0	0	0	0	0	0	0	0	0	0	0	0	0	0
TYROBP		Pk	No	SP	PM		0	0	0	0	0		0	0	TYROBP				1	0.194498	6.23348	H	axon guidance;biological regulation;cell activation;cell activation involved in immune response;cell surface receptor linked signaling pathway;cellular defense response;cellular process;cellular response to stimulus;chemotaxis;defense response;immune effector process;immune response;immune system process;innate immune response;integrin-mediated signaling pathway;intracellular signal transduction;…	binding;identical protein binding;molecular transducer activity;protein binding;receptor binding;receptor signaling protein activity;signal transducer activity	cell part;cell surface;integral to membrane;integral to plasma membrane;intrinsic to membrane;intrinsic to plasma membrane;membrane;membrane part;plasma membrane;plasma membrane part	BROWN_MYELOID_CELL_DEVELOPMENT_UP;CELLULAR_DEFENSE_RESPONSE;CHEN_METABOLIC_SYNDROM_NETWORK;CHEOK_RESPONSE_TO_HD_MTX_UP;CHIANG_LIVER_CANCER_SUBCLASS_UNANNOTATED_DN;chr19q13;DEFENSE_RESPONSE;DELACROIX_RAR_BOUND_ES;DODD_NASOPHARYNGEAL_CARCINOMA_DN;FLECHNER_BIOPSY_KIDNEY_TRANSPLANT_REJECTED_VS_OK_UP;GNF2_CARD15;GNF2_CASP1;GNF2_CD14;GNF2_CD1D;GNF2_CD33;GNF2_FGR;GNF2_HCK;GNF2_ITGB2;GNF2_MYD88;GNF2_PECA…	0	0	0	0	0	0	0	0	0	0	0	0	0	0	0	0	0	0	0	0	0	0	0
PIK3R1	SH2/PTB	SH2	RTK	SP	PM		0.162439	0.188225	0.601107	0.177373	0.0769923		0.601107	0.177373	PIK3R1	0.270233	0.313131	1			7.15895	H	activation of immune response;antigen receptor-mediated signaling pathway;B cell activation;B cell differentiation;biological regulation;biosynthetic process;blood coagulation;carbohydrate homeostasis;cell activation;cell differentiation;cell migration;cell motility;cell surface receptor linked signaling pathway;cellular biosynthetic process;cellular chemical homeostasis;cellular component moveme…	1-phosphatidylinositol-3-kinase regulator activity;binding;binding, bridging;cytokine receptor binding;enzyme binding;enzyme regulator activity;ErbB-3 class receptor binding;hormone binding;insulin binding;insulin receptor binding;insulin receptor substrate binding;insulin-like growth factor receptor binding;kinase binding;kinase regulator activity;neurotrophin receptor binding;neurotrophin TRK r…	1-phosphatidylinositol-4-phosphate 3-kinase, class IA complex;cell junction;cell part;cell-cell junction;cytoplasm;cytoplasmic part;cytosol;cytosolic part;intracellular membrane-bounded organelle;intracellular organelle;intracellular part;macromolecular complex;membrane;membrane-bounded organelle;nucleus;organelle;phosphatidylinositol 3-kinase complex;plasma membrane;protein complex	AACTTT_UNKNOWN;AAGCACA,MIR-218;ACEVEDO_FGFR1_TARGETS_IN_PROSTATE_CANCER_MODEL_DN;ASTON_MAJOR_DEPRESSIVE_DISORDER_DN;ATAAGCT,MIR-21;ATGCTGC,MIR-103,MIR-107;ATGTACA,MIR-493;BASAKI_YBX1_TARGETS_DN;BERENJENO_TRANSFORMED_BY_RHOA_DN;BERENJENO_TRANSFORMED_BY_RHOA_REVERSIBLY_UP;BIOCARTA_ACH_PATHWAY;BIOCARTA_AKT_PATHWAY;BIOCARTA_ARF_PATHWAY;BIOCARTA_BAD_PATHWAY;BIOCARTA_BCELLSURVIVAL_PATHWAY;BIOCARTA_CDC4…	0.12481	0	1.59222	1.51645	0.0760511	0.110899	0	0	0.0994576	0.0546975	0.0544705	0.093157	0	0	0.0877076	0	0	0.0881999	0	0.0600125	0.102846	0	0
SHC1		SH2	RTK	SP	PM		0.109487	0.0993123	0.243916	0.0740899	0.114656		0.243916	0.114656	SHC1	0.448872	0.407157	1	1	0.43407	8.61219	H	actin cytoskeleton organization;actin cytoskeleton reorganization;actin filament-based process;activation of MAPK activity;anatomical structure development;anatomical structure formation involved in morphogenesis;angiogenesis;biological adhesion;biological regulation;blood coagulation;cell activation;cell adhesion;cell migration;cell motility;cell surface receptor linked signaling pathway;cell-ce…	binding;binding, bridging;catalytic activity;cytokine receptor binding;enzyme binding;ephrin receptor binding;epidermal growth factor receptor binding;growth factor receptor binding;insulin receptor binding;insulin-like growth factor receptor binding;kinase activity;kinase binding;lipid binding;neurotrophin receptor binding;neurotrophin TRK receptor binding;neurotrophin TRKA receptor binding;phos…	cell part;cytoplasmic part;cytosol;intracellular organelle lumen;intracellular organelle part;intracellular part;macromolecular complex;membrane;membrane part;membrane-enclosed lumen;mitochondrial matrix;mitochondrial part;organelle lumen;organelle part;plasma membrane;plasma membrane part;protein complex;Shc-EGFR complex	AAAGGGA,MIR-204,MIR-211;AACTTT_UNKNOWN;ACCAAAG,MIR-9;ACOSTA_PROLIFERATION_INDEPENDENT_MYC_TARGETS_DN;ACTIVATION_OF_MAPK_ACTIVITY;BCAT_BILD_ET_AL_DN;BENPORATH_CYCLING_GENES;BERENJENO_TRANSFORMED_BY_RHOA_DN;BIOCARTA_AT1R_PATHWAY;BIOCARTA_BCR_PATHWAY;BIOCARTA_BIOPEPTIDES_PATHWAY;BIOCARTA_ECM_PATHWAY;BIOCARTA_EGF_PATHWAY;BIOCARTA_EPO_PATHWAY;BIOCARTA_ERK_PATHWAY;BIOCARTA_ERK5_PATHWAY;BIOCARTA_FCER1_P…	0.455818	0.132884	0.0780334	0.0795355	0.285487	0.164952	0.285732	0.0666398	0.00482928	0.223349	0.125987	0.0878835	0.153869	0.0932542	0.0168069	0.14131	0.00563941	0.0480168	0.105212	0.0697465	0.0434471	0	0.00934911
CRK		SH2	No	SP	PM		0.04	0	0	0	0		0.04	0	CRK	1	0	0	0.646193	1	6.2101	H	activation of MAPKK activity;activation of protein kinase activity;biological regulation;blood coagulation;cell activation;cell surface receptor linked signaling pathway;cellular macromolecule metabolic process;cellular metabolic process;cellular process;cellular protein metabolic process;cellular response to chemical stimulus;cellular response to endogenous stimulus;cellular response to growth f…	binding;ephrin receptor binding;protein binding;protein domain specific binding;receptor binding;SH2 domain binding	actin cytoskeleton;cell part;cytoplasm;cytoplasmic part;cytoskeleton;cytosol;extracellular membrane-bounded organelle;extracellular organelle;extracellular region part;extracellular vesicular exosome;intracellular membrane-bounded organelle;intracellular non-membrane-bounded organelle;intracellular organelle;intracellular part;membrane;membrane-bounded organelle;membrane-bounded vesicle;non-membr…	AATGTGA,MIR-23A,MIR-23B;ACACTAC,MIR-142-3P;ACCAATC,MIR-509;ACTIN_CYTOSKELETON_ORGANIZATION_AND_BIOGENESIS;ACTIN_FILAMENT_BASED_PROCESS;ACTTTAT,MIR-142-5P;AGCACTT,MIR-93,MIR-302A,MIR-302B,MIR-302C,MIR-302D,MIR-372,MIR-373,MIR-520E,MIR-520A,MIR-526B,MIR-520B,MIR-520C,MIR-520D;AGTCTAG,MIR-151;ATTCTTT,MIR-186;BENPORATH_CYCLING_GENES;BIOCARTA_CXCR4_PATHWAY;BIOCARTA_MET_PATHWAY;BIOPOLYMER_METABOLIC_PRO…	0	0	0	1	0	0	0	0	0	0	0	0	0	0	0	0	0	0	0	0	0	0	0
CRKL		SH2	No	SP	No		0	0.0803621	0	0	0.112305		0.0803621	0.112305	CRKL	0	1	0			6.38691	H/M	activation of MAPKK activity;activation of protein kinase activity;anatomical structure development;anatomical structure morphogenesis;anterior/posterior pattern specification;biological regulation;blood vessel development;cell surface receptor linked signaling pathway;cellular macromolecule metabolic process;cellular metabolic process;cellular process;cellular protein metabolic process;cellular …	binding;binding, bridging;molecular transducer activity;protein binding;protein binding, bridging;SH3/SH2 adaptor activity;signal transducer activity;signaling adaptor activity	cell part;cytoplasmic part;cytosol;endosome;extracellular membrane-bounded organelle;extracellular organelle;extracellular region part;extracellular vesicular exosome;intracellular membrane-bounded organelle;intracellular organelle;intracellular part;membrane-bounded organelle;membrane-bounded vesicle;organelle;vesicle	AAAGGGA,MIR-204,MIR-211;AAAYRNCTG_UNKNOWN;AAGGGAT,MIR-188;ACAWNRNSRCGG_UNKNOWN;ACEVEDO_LIVER_TUMOR_VS_NORMAL_ADJACENT_TISSUE_UP;ATGGYGGA_UNKNOWN;BIDUS_METASTASIS_UP;BIOCARTA_GLEEVEC_PATHWAY;BIOCARTA_IL2RB_PATHWAY;BIOCARTA_INTEGRIN_PATHWAY;BIOCARTA_MET_PATHWAY;BIOCARTA_PYK2_PATHWAY;BLALOCK_ALZHEIMERS_DISEASE_UP;BOCHKIS_FOXA2_TARGETS;BONCI_TARGETS_OF_MIR15A_AND_MIR16_1;BROWNE_HCMV_INFECTION_8HR_UP;…	0	0	0	0	0	0	0	0	0	0	0	0	0	0	0	0	0	0	0	0	0	0	0
DAPP1		SH2	No	No	PM		0.00066956	0	0.00328997	0.0722775	0.011441		0.00328997	0.0722775	DAPP1	0.203516	0	1	0	1	7.77613	H	biological regulation;cellular macromolecule metabolic process;cellular metabolic process;cellular process;cellular protein metabolic process;cellular response to stimulus;dephosphorylation;macromolecule metabolic process;macromolecule modification;metabolic process;phosphate-containing compound metabolic process;phosphorus metabolic process;primary metabolic process;protein dephosphorylation;pro…	binding;lipid binding;phosphatidylinositol binding;phosphatidylinositol-3,4,5-trisphosphate binding;phosphatidylinositol-3,4-bisphosphate binding;phospholipid binding	cell part;cytoplasmic part;cytosol;intracellular part;membrane;plasma membrane	AMIT_EGF_RESPONSE_60_MCF10A;AMIT_SERUM_RESPONSE_120_MCF10A;BAKKER_FOXO3_TARGETS_DN;CHEN_METABOLIC_SYNDROM_NETWORK;chr4q25;COLDREN_GEFITINIB_RESISTANCE_DN;DEURIG_T_CELL_PROLYMPHOCYTIC_LEUKEMIA_DN;ESC_J1_UP_EARLY.V1_DN;ESC_J1_UP_LATE.V1_DN;ESC_V6.5_UP_LATE.V1_DN;FULCHER_INFLAMMATORY_RESPONSE_LECTIN_VS_LPS_DN;GAUSSMANN_MLL_AF4_FUSION_TARGETS_C_UP;GGGAGGRR_V$MAZ_Q6;GSE11057_CD4_EFF_MEM_VS_PBMC_DN;GSE…	0	0	0.016739	0	0	0	0	0	0	0	0	0	0	0	0	0	0	0	0	0	0	0	0
GRB2		SH2	No	SP	PM		0	0	0	0	0.03125		0	0.03125	GRB2				1	0.158293	5.325	H/M	aging;anatomical structure formation involved in morphogenesis;anatomical structure morphogenesis;axon guidance;biological regulation;blood coagulation;branching involved in embryonic placenta morphogenesis;cell activation;cell communication;cell migration;cell motility;cell surface receptor linked signaling pathway;cell-cell signaling;cellular component assembly;cellular component movement;cellu…	binding;binding, bridging;cytokine receptor binding;enzyme binding;ephrin receptor binding;epidermal growth factor receptor binding;growth factor receptor binding;identical protein binding;insulin receptor substrate binding;kinase binding;neurotrophin receptor binding;neurotrophin TRK receptor binding;neurotrophin TRKA receptor binding;protein binding;protein binding, bridging;protein domain spec…	cell junction;cell part;cell-cell junction;cytoplasm;cytoplasmic part;cytosol;endosome;extracellular membrane-bounded organelle;extracellular organelle;extracellular region part;extracellular vesicular exosome;Golgi apparatus;Grb2-EGFR complex;intracellular membrane-bounded organelle;intracellular non-membrane-bounded organelle;intracellular organelle;intracellular organelle part;intracellular pa…	ACTGTGA,MIR-27A,MIR-27B;ALONSO_METASTASIS_UP;ATCATGA,MIR-433;BIOCARTA_AT1R_PATHWAY;BIOCARTA_BCR_PATHWAY;BIOCARTA_BIOPEPTIDES_PATHWAY;BIOCARTA_CBL_PATHWAY;BIOCARTA_CREB_PATHWAY;BIOCARTA_CTLA4_PATHWAY;BIOCARTA_EGF_PATHWAY;BIOCARTA_EPO_PATHWAY;BIOCARTA_ERK_PATHWAY;BIOCARTA_ERK5_PATHWAY;BIOCARTA_FCER1_PATHWAY;BIOCARTA_GH_PATHWAY;BIOCARTA_GLEEVEC_PATHWAY;BIOCARTA_HER2_PATHWAY;BIOCARTA_IGF1_PATHWAY;BIO…	0	0	0	0	0	0	0	0	0	0	0	0	0	0	0	0	0	0	0	0	0	0	0
INPPL1		SH2	No	No	PM		0.0338613	0	0.0242184	0.0200977	0.0020165		0.0338613	0.0200977	INPPL1	1	0	0.715224	0	1	7.16664	H	actin cytoskeleton organization;actin filament organization;actin filament-based process;alcohol metabolic process;biological adhesion;biological regulation;biosynthetic process;carbohydrate metabolic process;cell adhesion;cellular biosynthetic process;cellular carbohydrate metabolic process;cellular component organization;cellular component organization at cellular level;cellular component organ…	binding;catalytic activity;hydrolase activity;protein binding;protein domain specific binding;SH2 domain binding	cell part;cell projection;cytoplasm;cytoplasmic part;cytoskeleton;cytosol;filopodium;Golgi apparatus;intracellular membrane-bounded organelle;intracellular non-membrane-bounded organelle;intracellular organelle;intracellular part;lamellipodium;membrane;membrane-bounded organelle;non-membrane-bounded organelle;organelle;plasma membrane	AACTTT_UNKNOWN;ATGAAGG,MIR-205;BANDRES_RESPONSE_TO_CARMUSTIN_MGMT_48HR_DN;BANDRES_RESPONSE_TO_CARMUSTIN_WITHOUT_MGMT_24HR_DN;BANDRES_RESPONSE_TO_CARMUSTIN_WITHOUT_MGMT_48HR_DN;BIOCARTA_IGF1MTOR_PATHWAY;BLALOCK_ALZHEIMERS_DISEASE_UP;CAGCTG_V$AP4_Q5;chr11q23;CRX_NRL_DN.V1_DN;CTAWWWATA_V$RSRFC4_Q2;CTGYNNCTYTAA_UNKNOWN;CTTTAAR_UNKNOWN;DAIRKEE_CANCER_PRONE_RESPONSE_BPA;DELACROIX_RAR_BOUND_ES;DELACROIX…	0	0	0	0.809141	0	0	0	0	0	0	0	0	0	0	0.0373918	0	0	0	0	0	0	0	0
NCK1		SH2	No	SP	PM		0.0784651	0.0627056	0.0197492	0.0497254	0.134653		0.0784651	0.134653	NCK1	1	0.799153	0.251694	1	0.100335	7.74931	H	actin cytoskeleton organization;actin filament organization;actin filament-based process;activation of immune response;antigen receptor-mediated signaling pathway;axon guidance;biological regulation;cell activation;cell projection assembly;cell projection organization;cell surface receptor linked signaling pathway;cellular component assembly;cellular component assembly at cellular level;cellular …	binding;binding, bridging;cytoskeletal adaptor activity;cytoskeletal protein binding;enzyme inhibitor activity;enzyme regulator activity;eukaryotic initiation factor eIF2 binding;kinase inhibitor activity;kinase regulator activity;protein binding;protein binding, bridging;protein complex scaffold;protein kinase inhibitor activity;protein kinase regulator activity;receptor binding;receptor signali…	cell junction;cell part;cell-cell junction;cytoplasm;cytoplasmic part;cytosol;endoplasmic reticulum;intracellular membrane-bounded organelle;intracellular non-membrane-bounded organelle;intracellular organelle;intracellular part;macromolecular complex;membrane;membrane-bounded organelle;non-membrane-bounded organelle;nucleus;organelle;organelle membrane;organelle part;plasma membrane;protein comp…	ACTIN_CYTOSKELETON_ORGANIZATION_AND_BIOGENESIS;ACTIN_FILAMENT_BASED_PROCESS;ACTIN_FILAMENT_POLYMERIZATION;ACTIN_POLYMERIZATION_AND_OR_DEPOLYMERIZATION;BIOCARTA_ACTINY_PATHWAY;BLALOCK_ALZHEIMERS_DISEASE_UP;BORCZUK_MALIGNANT_MESOTHELIOMA_UP;BROWNE_HCMV_INFECTION_48HR_DN;BROWNE_HCMV_INFECTION_6HR_DN;CCAATNNSNNNGCG_UNKNOWN;CELL_ACTIVATION;CELL_PROLIFERATION_GO_0008283;CELLULAR_MACROMOLECULE_METABOLIC…	0.668751	0	0.0475911	0.0307792	0	0.209458	0.379375	0.223742	0	0.106556	0.209903	0	0	0.0321542	0.021489	0	0	0	0.0318301	0	0	0	0
Nck2		SH2	No	SP	No		0.0406603	0.0558243	0.0320313	0.073864	0.0761377		0.0558243	0.0761377	Nck2	0.728361	1	0.573788	0.369285	1	7.06974	H/M	actin cytoskeleton organization;actin filament organization;actin filament-based process;anatomical structure development;biological regulation;cell migration;cell motility;cell projection assembly;cell projection organization;cell recognition;cell surface receptor linked signaling pathway;cell-cell recognition;cellular component assembly;cellular component assembly at cellular level;cellular com…	binding;protein binding;protein complex binding;scaffold protein binding	cell part;cytoplasmic part;endoplasmic reticulum;intracellular membrane-bounded organelle;intracellular organelle;intracellular part;membrane;membrane-bounded organelle;organelle;organelle membrane;organelle part;synapse;vesicle membrane	ACATTCC,MIR-1,MIR-206;ACEVEDO_METHYLATED_IN_LIVER_CANCER_DN;ACTIN_CYTOSKELETON_ORGANIZATION_AND_BIOGENESIS;ACTIN_FILAMENT_BASED_PROCESS;ACTIN_FILAMENT_POLYMERIZATION;ACTIN_POLYMERIZATION_AND_OR_DEPOLYMERIZATION;BORCZUK_MALIGNANT_MESOTHELIOMA_DN;BOYAULT_LIVER_CANCER_SUBCLASS_G12_UP;CAGGTG_V$E12_Q6;CELL_ACTIVATION;CELL_PROLIFERATION_GO_0008283;CELL_SURFACE_RECEPTOR_LINKED_SIGNAL_TRANSDUCTION_GO_000…	0.73077	0	0	0	0	0	0	0	0	0	0	0.144405	0	0.0976495	0	0.0436825	0	0	0	0	0	0	0
PIK3R2		SH2	No	SP	No		0.197326	0.140661	0.317256	0.296931	0.385981		0.317256	0.385981	PIK3R2	0.621978	0.443367	1	0.970136	1	7.26242	H/M	activation of immune response;antigen receptor-mediated signaling pathway;biological regulation;biosynthetic process;blood coagulation;carbohydrate homeostasis;cell migration;cell motility;cell surface receptor linked signaling pathway;cellular biosynthetic process;cellular chemical homeostasis;cellular component movement;cellular glucose homeostasis;cellular homeostasis;cellular lipid metabolic …	1-phosphatidylinositol-3-kinase regulator activity;binding;enzyme binding;enzyme regulator activity;kinase regulator activity;phosphatase binding;phosphatidylinositol 3-kinase regulator activity;protein binding;protein dimerization activity;protein heterodimerization activity;protein phosphatase binding;receptor binding;receptor tyrosine kinase binding	cell part;cytoplasmic part;cytosol;cytosolic part;intracellular membrane-bounded organelle;intracellular organelle;intracellular part;macromolecular complex;membrane-bounded organelle;nucleus;organelle;phosphatidylinositol 3-kinase complex;protein complex	AAGCCAT,MIR-135A,MIR-135B;ANTI_APOPTOSIS;APOPTOSIS_GO;BENPORATH_NANOG_TARGETS;BONOME_OVARIAN_CANCER_SURVIVAL_SUBOPTIMAL_DEBULKING;CELL_DEVELOPMENT;CHICAS_RB1_TARGETS_CONFLUENT;chr19q13;CHYLA_CBFA2T3_TARGETS_DN;CRGAARNNNNCGA_UNKNOWN;DELACROIX_RARG_BOUND_MEF;DING_LUNG_CANCER_MUTATED_FREQUENTLY;FOSTER_KDM1A_TARGETS_DN;GARGALOVIC_RESPONSE_TO_OXIDIZED_PHOSPHOLIPIDS_YELLOW_DN;GGGCGGR_V$SP1_Q6;GSE13229_…	0.272121	0.1602	0.45955	1.16189	0.263211	0	0.0960515	0.480627	0	0	0.1894	0	0	0.184883	0.0752207	0.0931157	0.0660015	0.274618	0.460558	0.438787	0.0551263	0	0.0657517
PLCG1		SH2	No	SP	PM		0.113945	0	0.120111	0.0979453	0.0575556		0.120111	0.0979453	PLCG1	0.948665	0	1	0.769288	1	7.12693	H	activation of immune response;activation of MAPKK activity;activation of phospholipase C activity;activation of protein kinase activity;antigen receptor-mediated signaling pathway;axon guidance;biological regulation;blood coagulation;calcium-mediated signaling;catabolic process;cell migration;cell motility;cell surface receptor linked signaling pathway;cellular catabolic process;cellular componen…	binding;calcium ion binding;catalytic activity;cation binding;cytokine receptor binding;enzyme binding;hydrolase activity;hydrolase activity, acting on ester bonds;ion binding;kinase binding;lipase activity;metal ion binding;molecular transducer activity;neurotrophin receptor binding;neurotrophin TRK receptor binding;neurotrophin TRKA receptor binding;phosphatidylinositol phospholipase C activity…	cell junction;cell part;cell projection;cell-cell junction;cytoplasm;cytoplasmic part;cytosol;intracellular organelle part;intracellular part;lamellipodium;macromolecular complex;membrane;nuclear part;organelle part;plasma membrane;protein complex;ruffle;signalosome	AAGCACA,MIR-218;AAGCCAT,MIR-135A,MIR-135B;ACEVEDO_LIVER_CANCER_UP;BIOCARTA_BCR_PATHWAY;BIOCARTA_BIOPEPTIDES_PATHWAY;BIOCARTA_CALCINEURIN_PATHWAY;BIOCARTA_CARDIACEGF_PATHWAY;BIOCARTA_CCR5_PATHWAY;BIOCARTA_CXCR4_PATHWAY;BIOCARTA_EGF_PATHWAY;BIOCARTA_EPO_PATHWAY;BIOCARTA_ERK5_PATHWAY;BIOCARTA_FCER1_PATHWAY;BIOCARTA_GH_PATHWAY;BIOCARTA_GPCR_PATHWAY;BIOCARTA_NGF_PATHWAY;BIOCARTA_PDGF_PATHWAY;BIOCARTA_…	0	0	0	2.52302	0	0	0.325613	0	0	0	0	0	0	0	0	0	0	0	0	0	0	0	0
PTPN11		SH2	No	SP	No		0.0473249	0.0261566	0.244575	0.0625023	0.0388758		0.244575	0.0625023	PTPN11	0.193498	0.106947	1	1	0.58763	7.02706	H	abortive mitotic cell cycle;activation of MAPK activity;acylglycerol metabolic process;anatomical structure development;anatomical structure formation involved in morphogenesis;anatomical structure morphogenesis;axon guidance;biological regulation;blood coagulation;brain development;carbohydrate homeostasis;cell cycle;cell cycle checkpoint;cell development;cell differentiation;cell migration;cell…	binding;binding, bridging;catalytic activity;hydrolase activity;hydrolase activity, acting on ester bonds;insulin receptor binding;non-membrane spanning protein tyrosine phosphatase activity;phosphatase activity;phosphoprotein phosphatase activity;phosphoric ester hydrolase activity;protein binding;protein binding, bridging;protein complex binding;protein tyrosine phosphatase activity;receptor bi…	cell part;cytoplasm;cytoplasmic part;cytosol;intracellular membrane-bounded organelle;intracellular organelle;intracellular part;macromolecular complex;membrane-bounded organelle;mitochondrion;nucleus;organelle;protein complex	ACCATTT,MIR-522;AMIT_EGF_RESPONSE_60_HELA;ATM_DN.V1_DN;AZARE_NEOPLASTIC_TRANSFORMATION_BY_STAT3_DN;BAELDE_DIABETIC_NEPHROPATHY_DN;BIOCARTA_CTLA4_PATHWAY;BIOCARTA_IGF1_PATHWAY;BIOCARTA_IL6_PATHWAY;BIOCARTA_INSULIN_PATHWAY;BIOCARTA_MET_PATHWAY;BROCKE_APOPTOSIS_REVERSED_BY_IL6;BROWNE_HCMV_INFECTION_16HR_UP;BROWNE_HCMV_INFECTION_1HR_UP;BROWNE_HCMV_INFECTION_20HR_UP;BROWNE_HCMV_INFECTION_48HR_DN;BROWN…	0	0	0.0382317	0.126449	0	0	0	0	0.0794503	0.0971437	0.149112	0	0	0	0	0.116931	0.116283	0.070778	0.0497031	0.24417	0.0644301	0.0304388	0
Ptpn11		SH2	No	SP	No		0.512907	0.247388	0.33662	0.178315	0.232572		0.512907	0.232572	Ptpn11	1	0.482326	0.656299	1	0.621989	8.54102	H/M	abortive mitotic cell cycle;activation of MAPK activity;acylglycerol metabolic process;anatomical structure development;anatomical structure formation involved in morphogenesis;anatomical structure homeostasis;anatomical structure morphogenesis;axonogenesis;biological regulation;brain development;carbohydrate homeostasis;cell cycle;cell cycle checkpoint;cell development;cell differentiation;cell …	binding;binding, bridging;catalytic activity;hormone receptor binding;hydrolase activity;hydrolase activity, acting on ester bonds;insulin receptor binding;non-membrane spanning protein tyrosine phosphatase activity;peptide hormone receptor binding;phosphatase activity;phosphoprotein phosphatase activity;phosphoric ester hydrolase activity;protein binding;protein binding, bridging;protein complex…	cell part;cytoplasm;cytoplasmic part;cytosol;intracellular membrane-bounded organelle;intracellular organelle;intracellular part;macromolecular complex;membrane-bounded organelle;mitochondrion;nucleus;organelle;protein complex	ACCATTT,MIR-522;AMIT_EGF_RESPONSE_60_HELA;ATM_DN.V1_DN;AZARE_NEOPLASTIC_TRANSFORMATION_BY_STAT3_DN;BAELDE_DIABETIC_NEPHROPATHY_DN;BIOCARTA_CTLA4_PATHWAY;BIOCARTA_IGF1_PATHWAY;BIOCARTA_IL6_PATHWAY;BIOCARTA_INSULIN_PATHWAY;BIOCARTA_MET_PATHWAY;BROCKE_APOPTOSIS_REVERSED_BY_IL6;BROWNE_HCMV_INFECTION_16HR_UP;BROWNE_HCMV_INFECTION_1HR_UP;BROWNE_HCMV_INFECTION_20HR_UP;BROWNE_HCMV_INFECTION_48HR_DN;BROWN…	0.633121	0.850351	0.0536055	0.627392	1.21848	0.0850831	1.44003	0.522055	0.961042	0.83756	0.378021	0.704023	1.05565	0.243606	0.685084	0.302568	0.0133256	0.289228	0.686911	0.736248	0.0579039	0.00446068	0.410762
PTPN6		SH2	No	SP	PM		0.0104747	0	0.0113347	0.00798403	0.0523832		0.0113347	0.0523832	PTPN6	0.924126	0	1	0.76671	1	6.51005	H	abortive mitotic cell cycle;activation of immune response;anatomical structure development;anatomical structure formation involved in morphogenesis;antigen receptor-mediated signaling pathway;apoptosis;B cell receptor signaling pathway;biological adhesion;biological regulation;blood coagulation;cell adhesion;cell cycle;cell death;cell development;cell differentiation;cell killing;cell migration;c…	binding;catalytic activity;enzyme binding;hydrolase activity;hydrolase activity, acting on ester bonds;kinase binding;molecular transducer activity;phosphatase activity;phosphoprotein phosphatase activity;phosphoric ester hydrolase activity;protein binding;protein kinase binding;protein tyrosine phosphatase activity;receptor activity;signal transducer activity;signaling receptor activity;transmem…	alpha-beta T cell receptor complex;cell junction;cell part;cell-cell junction;cytoplasm;cytoplasmic part;cytosol;extracellular membrane-bounded organelle;extracellular organelle;extracellular region part;extracellular vesicular exosome;intracellular membrane-bounded organelle;intracellular non-membrane-bounded organelle;intracellular organelle;intracellular organelle part;intracellular part;macro…	APOPTOSIS_GO;BENPORATH_MYC_MAX_TARGETS;BERTUCCI_MEDULLARY_VS_DUCTAL_BREAST_CANCER_UP;BIOCARTA_EPO_PATHWAY;BIOCARTA_GH_PATHWAY;BIOCARTA_IL2RB_PATHWAY;BIOCARTA_IL3_PATHWAY;BIOCARTA_NKCELLS_PATHWAY;BIOPOLYMER_METABOLIC_PROCESS;BIOPOLYMER_MODIFICATION;CAGCTG_V$AP4_Q5;CELL_DEVELOPMENT;CELL_SURFACE_RECEPTOR_LINKED_SIGNAL_TRANSDUCTION_GO_0007166;CELLULAR_MACROMOLECULE_METABOLIC_PROCESS;CELLULAR_PROTEIN_…	0	0	0	0	0	0	0.261867	0	0	0	0	0	0	0	0	0	0	0	0	0	0	0	0
SH2D3C		SH2	No	No	No		0	0	0	0	0		0	0	SH2D3C				0.152416	1	6.68384	H	biological regulation;cellular process;cellular response to stimulus;cellular response to stress;intracellular protein kinase cascade;intracellular signal transduction;JNK cascade;MAPKKK cascade;positive regulation of biological process;positive regulation of cell communication;positive regulation of cellular process;positive regulation of response to stimulus;positive regulation of signal transd…	binding;binding, bridging;enzyme regulator activity;GTPase regulator activity;guanyl-nucleotide exchange factor activity;nucleoside-triphosphatase regulator activity;protein binding;protein binding, bridging;SH3/SH2 adaptor activity;signaling adaptor activity	cell part;cytoplasm;intracellular part;membrane	ACTGTGA,MIR-27A,MIR-27B;AMUNDSON_RESPONSE_TO_ARSENITE;ATGTACA,MIR-493;BENPORATH_MYC_MAX_TARGETS;CACTGTG,MIR-128A,MIR-128B;CAGGGTC,MIR-504;CAGGTG_V$E12_Q6;chr9q33;CTGCAGY_UNKNOWN;DANG_BOUND_BY_MYC;GARGALOVIC_RESPONSE_TO_OXIDIZED_PHOSPHOLIPIDS_GREY_DN;GGGAGGRR_V$MAZ_Q6;GGGCGGR_V$SP1_Q6;GGGTGGRR_V$PAX4_03;GGGYGTGNY_UNKNOWN;GRAESSMANN_APOPTOSIS_BY_DOXORUBICIN_UP;GRAESSMANN_RESPONSE_TO_MC_AND_DOXORUBI…	0	0	0	0	0	0	0	0	0	0	0	0	0	0	0	0	0	0	0	0	0	0	0
SHB		SH2	No	SP	PM		0.133288	0.127015	0.343908	0.0461843	0.0960214		0.343908	0.0960214	SHB	0.387568	0.369329	1			8.06347	H/M	anatomical structure formation involved in morphogenesis;angiogenesis;apoptosis;biological regulation;cell death;cell differentiation;cell surface receptor linked signaling pathway;cellular developmental process;cellular process;cellular response to chemical stimulus;cellular response to growth factor stimulus;cellular response to organic substance;cellular response to stimulus;cellular response …	binding;binding, bridging;protein binding;protein binding, bridging;SH3/SH2 adaptor activity;signaling adaptor activity	cell part;cytoplasmic part;cytosol;intracellular part;membrane;plasma membrane	ALONSO_METASTASIS_UP;AMIT_EGF_RESPONSE_240_HELA;BHAT_ESR1_TARGETS_NOT_VIA_AKT1_UP;BHAT_ESR1_TARGETS_VIA_AKT1_UP;BOQUEST_STEM_CELL_DN;CAIRO_HEPATOBLASTOMA_CLASSES_DN;chr9p12;CSR_EARLY_UP.V1_UP;DACOSTA_UV_RESPONSE_VIA_ERCC3_COMMON_DN;DACOSTA_UV_RESPONSE_VIA_ERCC3_DN;ENK_UV_RESPONSE_EPIDERMIS_DN;GOBERT_OLIGODENDROCYTE_DIFFERENTIATION_DN;GROSS_HYPOXIA_VIA_HIF1A_DN;GSE12366_PLASMA_CELL_VS_MEMORY_BCELL…	0.558225	0.0656506	0	0.0681507	0.161555	0.227398	0.217648	0.359263	0.16032	0.160914	0.0541617	0.127273	0	0.0559014	0.031822	0.0422993	0.34708	0.219018	0.023562	0.0253194	0.288199	0.0814696	0
Shc1		SH2	No	SP	PM		0.151944	0.0600825	0.163832	0.0535613	0.0454794		0.163832	0.0535613	Shc1	0.927437	0.366732	1	0.480979	1	7.47771	M	actin cytoskeleton organization;actin cytoskeleton reorganization;actin filament-based process;activation of MAPK activity;anatomical structure development;anatomical structure formation involved in morphogenesis;angiogenesis;biological adhesion;biological regulation;cell adhesion;cell surface receptor linked signaling pathway;cell-cell adhesion;cellular component organization;cellular component …	binding;cytokine receptor binding;enzyme binding;ephrin receptor binding;insulin receptor binding;insulin-like growth factor receptor binding;kinase binding;neurotrophin receptor binding;neurotrophin TRK receptor binding;neurotrophin TRKA receptor binding;protein binding;protein complex binding;protein kinase binding;receptor binding;receptor tyrosine kinase binding	cell part;cytoplasmic part;cytosol;intracellular organelle lumen;intracellular organelle part;intracellular part;membrane;membrane-enclosed lumen;mitochondrial matrix;mitochondrial part;organelle lumen;organelle part;plasma membrane	AAAGGGA,MIR-204,MIR-211;AACTTT_UNKNOWN;ACCAAAG,MIR-9;ACOSTA_PROLIFERATION_INDEPENDENT_MYC_TARGETS_DN;ACTIVATION_OF_MAPK_ACTIVITY;BCAT_BILD_ET_AL_DN;BENPORATH_CYCLING_GENES;BERENJENO_TRANSFORMED_BY_RHOA_DN;BIOCARTA_AT1R_PATHWAY;BIOCARTA_BCR_PATHWAY;BIOCARTA_BIOPEPTIDES_PATHWAY;BIOCARTA_ECM_PATHWAY;BIOCARTA_EGF_PATHWAY;BIOCARTA_EPO_PATHWAY;BIOCARTA_ERK_PATHWAY;BIOCARTA_ERK5_PATHWAY;BIOCARTA_FCER1_P…	0.340335	0.695217	0.388968	0.0862088	0.181925	0	0.131344	0.11483	0	0.14898	0.127968	0.121541	0.689924	0	0.238847	0.191012	0	0	0.110825	0.123538	0	0	0
SHC2		SH2	No	SP	PM		0.04	0	0.0163349	0	0		0.04	0	SHC2	1	0	0.408373	1	0.84911	6.48223	H	activation of MAPK activity;biological regulation;cell surface receptor linked signaling pathway;cellular macromolecule metabolic process;cellular metabolic process;cellular process;cellular protein metabolic process;cellular response to chemical stimulus;cellular response to endogenous stimulus;cellular response to growth factor stimulus;cellular response to hormone stimulus;cellular response to…	binding;enzyme binding;kinase binding;protein binding;protein kinase binding;receptor binding;receptor tyrosine kinase binding	cell part;cytoplasmic part;cytosol;intracellular part;membrane;plasma membrane	BROWNE_HCMV_INFECTION_30MIN_DN;BROWNE_HCMV_INFECTION_48HR_DN;BROWNE_HCMV_INFECTION_4HR_DN;chr19p13;GRADE_COLON_CANCER_UP;IVANOVA_HEMATOPOIESIS_STEM_CELL_AND_PROGENITOR;KEGG_CHEMOKINE_SIGNALING_PATHWAY;KEGG_CHRONIC_MYELOID_LEUKEMIA;KEGG_ERBB_SIGNALING_PATHWAY;KEGG_FOCAL_ADHESION;KEGG_GLIOMA;KEGG_INSULIN_SIGNALING_PATHWAY;KEGG_NATURAL_KILLER_CELL_MEDIATED_CYTOTOXICITY;KEGG_NEUROTROPHIN_SIGNALING_PA…	1	0	0	0	0	0	0	0	0	0	0	0	0	0	0	0	0	0	0	0	0	0	0
Stat3		SH2	No	SP	PM		0.0853348	0.0190404	0.033188	0.0423637	0.0202504		0.0853348	0.0423637	Stat3	1	0.223126	0.388915			7.19299	H/M	behavior;biological regulation;biosynthetic process;carbohydrate homeostasis;cell differentiation;cell proliferation;cell surface receptor linked signaling pathway;cellular biosynthetic process;cellular developmental process;cellular macromolecule biosynthetic process;cellular macromolecule metabolic process;cellular metabolic process;cellular nitrogen compound metabolic process;cellular process;…	binding;DNA binding;enzyme binding;ligand-dependent nuclear receptor activity;molecular transducer activity;nucleic acid binding;nucleic acid binding transcription factor activity;phosphatase binding;protein binding;protein dimerization activity;protein phosphatase binding;receptor activity;regulatory region DNA binding;regulatory region nucleic acid binding;repressing transcription factor bindin…	cell part;cytoplasm;intracellular membrane-bounded organelle;intracellular organelle;intracellular organelle part;intracellular part;membrane;membrane-bounded organelle;nuclear part;nucleoplasm;nucleus;organelle;organelle part;plasma membrane	AACTTT_UNKNOWN;ABBUD_LIF_SIGNALING_1_UP;ACOSTA_PROLIFERATION_INDEPENDENT_MYC_TARGETS_DN;AGGGCAG,MIR-18A;ANATOMICAL_STRUCTURE_DEVELOPMENT;ATAAGCT,MIR-21;ATAGGAA,MIR-202;BENPORATH_NANOG_TARGETS;BENPORATH_NOS_TARGETS;BENPORATH_OCT4_TARGETS;BENPORATH_SOX2_TARGETS;BERENJENO_TRANSFORMED_BY_RHOA_DN;BIOCARTA_BIOPEPTIDES_PATHWAY;BIOCARTA_EGF_PATHWAY;BIOCARTA_ERK_PATHWAY;BIOCARTA_HER2_PATHWAY;BIOCARTA_IL10…	0	0.344014	0.133395	0	0.151876	0.429195	0.0811799	0.20395	0.0426226	0.115967	0	0	0	0.435178	0	0	0	0	0.0665726	0	0.0323296	0	0.0455909
Stat5a		SH2	No	SP	No		0.0290966	0.0501518	0.0162815	0.0147291	0.0186568		0.0501518	0.0186568	Stat5a	0.580172	1	0.324645	1	0.478012	7.39025	H/M	2-oxoglutarate metabolic process;allantoin metabolic process;amine metabolic process;anatomical structure development;anatomical structure morphogenesis;biological regulation;biosynthetic process;body fluid secretion;branched chain family amino acid metabolic process;carboxylic acid metabolic process;cell activation;cell differentiation;cell surface receptor linked signaling pathway;cellular amid…	binding;core promoter binding;core promoter sequence-specific DNA binding;DNA binding;enzyme binding;molecular transducer activity;nucleic acid binding;nucleic acid binding transcription factor activity;phosphatase binding;protein binding;protein phosphatase binding;regulatory region DNA binding;regulatory region nucleic acid binding;RNA polymerase II core promoter sequence-specific DNA binding;R…	cell part;cytoplasm;cytoplasmic part;cytosol;intracellular membrane-bounded organelle;intracellular organelle;intracellular organelle part;intracellular part;membrane-bounded organelle;nuclear part;nucleoplasm;nucleus;organelle;organelle part	ACOSTA_PROLIFERATION_INDEPENDENT_MYC_TARGETS_DN;AKT_UP.V1_DN;ATF2_UP.V1_UP;BASSO_CD40_SIGNALING_UP;BIOCARTA_BIOPEPTIDES_PATHWAY;BIOCARTA_EGF_PATHWAY;BIOCARTA_EPO_PATHWAY;BIOCARTA_GH_PATHWAY;BIOCARTA_GLEEVEC_PATHWAY;BIOCARTA_IL10_PATHWAY;BIOCARTA_IL2_PATHWAY;BIOCARTA_IL22BP_PATHWAY;BIOCARTA_IL2RB_PATHWAY;BIOCARTA_IL3_PATHWAY;BIOCARTA_IL7_PATHWAY;BIOCARTA_PDGF_PATHWAY;BIOCARTA_PPARA_PATHWAY;BIOCART…	0	0	0.0718253	0.348728	0.0404772	0	0.0399259	0.0390469	0.0129726	0	0	0.00283686	0	0.0213566	0.0641098	0	0	0.00275685	0.0117332	0.0075742	0	0	0.0640731
Stat5b		SH2	No	SP	No		0.0305627	0.141367	0.0290102	0.0555918	0.0310629		0.141367	0.0555918	Stat5b	0.216194	1	0.205211	0.789477	1	6.45025	M	2-oxoglutarate metabolic process;acute inflammatory response;acute-phase response;allantoin metabolic process;amine metabolic process;anatomical structure development;biological regulation;body fluid secretion;branched chain family amino acid metabolic process;C21-steroid hormone metabolic process;carboxylic acid metabolic process;cell activation;cell differentiation;cell surface receptor linked …	binding;chromatin binding;core promoter binding;core promoter sequence-specific DNA binding;DNA binding;double-stranded DNA binding;enzyme binding;glucocorticoid receptor binding;hormone receptor binding;molecular transducer activity;nuclear hormone receptor binding;nucleic acid binding;nucleic acid binding transcription factor activity;phosphatase binding;protein binding;protein dimerization act…	cell part;cytoplasm;cytoplasmic part;cytosol;intracellular membrane-bounded organelle;intracellular organelle;intracellular organelle part;intracellular part;membrane-bounded organelle;nuclear part;nucleoplasm;nucleus;organelle;organelle part	AATGTGA,MIR-23A,MIR-23B;AGUIRRE_PANCREATIC_CANCER_COPY_NUMBER_UP;ATGCAGT,MIR-217;BENPORATH_CYCLING_GENES;BIOCARTA_BIOPEPTIDES_PATHWAY;BIOCARTA_EGF_PATHWAY;BIOCARTA_EPO_PATHWAY;BIOCARTA_GH_PATHWAY;BIOCARTA_GLEEVEC_PATHWAY;BIOCARTA_IL10_PATHWAY;BIOCARTA_IL2_PATHWAY;BIOCARTA_IL22BP_PATHWAY;BIOCARTA_IL2RB_PATHWAY;BIOCARTA_IL3_PATHWAY;BIOCARTA_IL7_PATHWAY;BIOCARTA_PDGF_PATHWAY;BIOCARTA_PPARA_PATHWAY;B…	0	0	0.403404	0	0	0	0	0	0	0.103543	0.231752	0	0	0	0	0	0	0	0	0	0	0	0
TNS1		SH2	No	No	No		0.0163161	0.006624	0.00570241	0.00517274	0.00347573		0.0163161	0.00517274	TNS1	1	0.40598	0.349497	1	0.558769	7.75885	H	ameboidal cell migration;cell junction assembly;cell junction organization;cell migration;cell motility;cell-substrate junction assembly;cellular component assembly;cellular component assembly at cellular level;cellular component movement;cellular component organization;cellular component organization at cellular level;cellular component organization or biogenesis;cellular component organization …		adherens junction;anchoring junction;cell junction;cell part;cell surface;cell-substrate adherens junction;cell-substrate junction;cytoplasm;cytoskeleton;focal adhesion;intracellular non-membrane-bounded organelle;intracellular organelle;intracellular part;non-membrane-bounded organelle;organelle	AAAYRNCTG_UNKNOWN;ARGGGTTAA_UNKNOWN;BIOCARTA_INTEGRIN_PATHWAY;BOYAULT_LIVER_CANCER_SUBCLASS_G6_DN;CAGCTG_V$AP4_Q5;CAGGTG_V$E12_Q6;CHANDRAN_METASTASIS_DN;CHO_NR4A1_TARGETS;chr2q35;CHYLA_CBFA2T3_TARGETS_DN;CORDENONSI_YAP_CONSERVED_SIGNATURE;DODD_NASOPHARYNGEAL_CARCINOMA_UP;EBAUER_TARGETS_OF_PAX3_FOXO1_FUSION_UP;GAL_LEUKEMIC_STEM_CELL_DN;GGATTA_V$PITX2_Q2;GGGAGGRR_V$MAZ_Q6;GGGTGGRR_V$PAX4_03;GOBERT_…	0.0487514	0	0.0189182	0.014633	0	0	0.046657	0.0535298	0	0.0279275	0.0129627	0.024383	0	0	0.0334005	0.0659112	0.019855	0	0	0	0.0306115	0	0
TNS2		SH2	No	No	PM		0.283426	0.183941	0.283464	0.206224	0.173042		0.283464	0.206224	TNS2	0.999868	0.648905	1	1	0.671933	7.48262	H	anatomical structure development;biological regulation;cellular homeostasis;cellular process;cellular response to stimulus;collagen metabolic process;developmental process;growth;homeostatic process;intracellular signal transduction;kidney development;macromolecule metabolic process;metabolic process;multicellular organism growth;multicellular organismal homeostasis;multicellular organismal macro…	binding;catalytic activity;cation binding;enzyme binding;hydrolase activity;hydrolase activity, acting on ester bonds;ion binding;kinase binding;metal ion binding;phosphatase activity;phosphoprotein phosphatase activity;phosphoric ester hydrolase activity;protein binding	adherens junction;anchoring junction;cell junction;cell part;cell-substrate adherens junction;cell-substrate junction;focal adhesion;membrane;plasma membrane		0.297285	0.408663	0.402969	0.265888	0.0997433	0.135291	0.388322	0.525179	0.313146	0.155418	0.374893	0.181545	1	0.131453	0.337634	0.132328	0.307383	0.267958	0.225301	0.372523	0.222089	0.116348	0.0999572
TNS3		SH2	No	No	No		0	0	0.0251484	0	0		0.0251484	0	TNS3	0	0	1	1	0.839095	6.79705	H	anatomical structure development;biological regulation;cell migration;cell motility;cellular component movement;cellular process;developmental process;locomotion;lung alveolus development;positive regulation of biological process;positive regulation of cell proliferation;positive regulation of cellular process;regulation of biological process;regulation of cell proliferation;regulation of cellula…		adherens junction;anchoring junction;cell junction;cell part;cell-substrate adherens junction;cell-substrate junction;cytoplasm;focal adhesion;intracellular part	BHAT_ESR1_TARGETS_NOT_VIA_AKT1_DN;BLALOCK_ALZHEIMERS_DISEASE_INCIPIENT_UP;BLALOCK_ALZHEIMERS_DISEASE_UP;BLUM_RESPONSE_TO_SALIRASIB_DN;BOYLAN_MULTIPLE_MYELOMA_C_D_DN;BUYTAERT_PHOTODYNAMIC_THERAPY_STRESS_DN;CAGTGTT,MIR-141,MIR-200A;CHICAS_RB1_TARGETS_CONFLUENT;chr7p12;DAVICIONI_PAX_FOXO1_SIGNATURE_IN_ARMS_UP;DAVICIONI_TARGETS_OF_PAX_FOXO1_FUSIONS_UP;DAWSON_METHYLATED_IN_LYMPHOMA_TCL1;DUTERTRE_ESTRA…	0	0	0	0	0	0	0	0	0	0	0	0	0	0	0	0	0	0	0	0	0	0	0
EPS8		PTB	No	SP	PM		0.306594	0.139	0.0111519	0	0.0314079		0.306594	0.0314079	EPS8	1	0.453369	0.0363737			7.07312	H	actin crosslink formation;actin cytoskeleton organization;actin cytoskeleton reorganization;actin filament bundle assembly;actin filament capping;actin filament organization;actin filament-based process;actin polymerization-dependent cell motility;adult behavior;adult locomotory behavior;barbed-end actin filament capping;behavior;behavioral response to ethanol;biological regulation;cell cycle pro…	actin binding;binding;binding, bridging;cytoskeletal protein binding;enzyme binding;GTPase binding;protein binding;protein binding, bridging;Rac GTPase binding;Ras GTPase binding;Rho GTPase binding;SH3/SH2 adaptor activity;signaling adaptor activity;small GTPase binding	cell cortex;cell junction;cell part;cell projection;cell projection membrane;cell projection part;cytoplasmic part;cytoskeletal part;extracellular membrane-bounded organelle;extracellular organelle;extracellular region part;extracellular vesicular exosome;growth cone;intracellular organelle part;intracellular part;ionotropic glutamate receptor complex;leading edge membrane;macromolecular complex;…	AGTCAGC,MIR-345;ALCALAY_AML_BY_NPM1_LOCALIZATION_DN;BENPORATH_EED_TARGETS;BENPORATH_SUZ12_TARGETS;BHAT_ESR1_TARGETS_VIA_AKT1_DN;BLALOCK_ALZHEIMERS_DISEASE_INCIPIENT_UP;BLALOCK_ALZHEIMERS_DISEASE_UP;BONOME_OVARIAN_CANCER_SURVIVAL_SUBOPTIMAL_DEBULKING;BOUDOUKHA_BOUND_BY_IGF2BP2;BOYLAN_MULTIPLE_MYELOMA_C_CLUSTER_UP;BOYLAN_MULTIPLE_MYELOMA_C_D_UP;BRUINS_UVC_RESPONSE_LATE;CAGGTG_V$E12_Q6;CAGTATT,MIR-2…	0	0	0.592041	0.120511	0	0	0.0959497	0.445865	0.0575507	1.12496	0	0.0663911	1	0	0.173219	0.138325	0.091151	0.834742	0.332819	0	1.4779	0.64538	0.235156
EPS8L1		PTB	No	No	PM		0.0270437	0.0337872	0.00174687	0	0.0813103		0.0337872	0.0813103	EPS8L1	0.800414	1	0.0517022	0	1	7.66232	H	biological regulation;cellular process;cellular response to stimulus;intracellular signal transduction;positive regulation of catalytic activity;positive regulation of GTPase activity;positive regulation of hydrolase activity;positive regulation of molecular function;Ras protein signal transduction;regulation of biological process;regulation of catabolic process;regulation of catalytic activity;r…	actin binding;binding;cytoskeletal protein binding;protein binding;protein complex binding;receptor binding;T cell receptor binding	cell part;cell projection membrane;cell projection part;cytoplasm;extracellular membrane-bounded organelle;extracellular organelle;extracellular region part;extracellular vesicular exosome;intracellular part;leading edge membrane;macromolecular complex;membrane part;membrane-bounded organelle;membrane-bounded vesicle;organelle;plasma membrane part;protein complex;ruffle membrane;vesicle	ACEVEDO_METHYLATED_IN_LIVER_CANCER_DN;BILD_MYC_ONCOGENIC_SIGNATURE;CAGGTA_V$AREB6_01;CAGGTG_V$E12_Q6;CERVERA_SDHB_TARGETS_1_UP;CHARAFE_BREAST_CANCER_LUMINAL_VS_BASAL_UP;CHARAFE_BREAST_CANCER_LUMINAL_VS_MESENCHYMAL_UP;CHEMNITZ_RESPONSE_TO_PROSTAGLANDIN_E2_DN;chr19q13;COLDREN_GEFITINIB_RESISTANCE_DN;CRX_NRL_DN.V1_UP;DOANE_BREAST_CANCER_ESR1_UP;DODD_NASOPHARYNGEAL_CARCINOMA_UP;EBAUER_TARGETS_OF_PAX3…	0	0	0	0.0590668	0	0	0	0.173401	0	0	0	0	0	0	0	0	0	0.101882	0.0390291	0	0.302714	0	0
ACKR3	Signal proteins	No	No	SP	PM		0.0077883	0.0226192	0	0.015954	0.0981011		0.0226192	0.0981011	ACKR3	0.344322	1	0	0	1	6.83576	H	anatomical structure formation involved in morphogenesis;angiogenesis;biological adhesion;biological regulation;cell adhesion;cell differentiation;cell surface receptor linked signaling pathway;cellular component organization;cellular component organization or biogenesis;cellular developmental process;cellular macromolecule metabolic process;cellular membrane organization;cellular metabolic proce…	binding;cargo receptor activity;chemokine binding;chemokine receptor activity;coreceptor activity;C-X-C chemokine binding;C-X-C chemokine receptor activity;cytokine binding;G-protein chemoattractant receptor activity;G-protein coupled receptor activity;molecular transducer activity;peptide binding;peptide receptor activity;peptide receptor activity, G-protein coupled;protein binding;receptor acti…	cell part;cell surface;coated pit;cytoplasmic part;early endosome;endosome;integral to membrane;intracellular membrane-bounded organelle;intracellular organelle;intracellular part;intrinsic to membrane;membrane;membrane part;membrane-bounded organelle;organelle;perinuclear region of cytoplasm;plasma membrane;recycling endosome		0	0	0.05178	0	0	0	0	0	0	0	0.142927	0	0	0	0	0	0	0	0	0	0	0	0
ACTG1		No	No	SP	PM		0.0515541	0.331079	0.0593828	0.12896	0.112073		0.331079	0.12896	ACTG1	0.155715	1	0.179361	0.162628	1	7.85682	H/M	actin cytoskeleton organization;actin filament-based process;actomyosin structure organization;adherens junction organization;anatomical structure homeostasis;axon guidance;biological adhesion;biological regulation;cell adhesion;cell junction assembly;cell junction organization;cell surface receptor linked signaling pathway;cell-cell adhesion;cell-cell junction organization;cellular component ass…	adenyl nucleotide binding;adenyl ribonucleotide binding;ATP binding;binding;enzyme binding;identical protein binding;nucleotide binding;protein binding;purine nucleotide binding;purine ribonucleoside triphosphate binding;purine ribonucleotide binding;ribonucleotide binding;structural constituent of cytoskeleton;structural molecule activity;ubiquitin protein ligase binding	blood microparticle;cell part;contractile fiber;cytoplasmic part;cytoskeletal part;cytoskeleton;cytosol;extracellular membrane-bounded organelle;extracellular organelle;extracellular region part;extracellular space;extracellular vesicular exosome;filamentous actin;intracellular membrane-bounded organelle;intracellular non-membrane-bounded organelle;intracellular organelle;intracellular organelle …	AACTGGA,MIR-145;ACEVEDO_NORMAL_TISSUE_ADJACENT_TO_LIVER_TUMOR_DN;BAELDE_DIABETIC_NEPHROPATHY_DN;BENPORATH_MYC_TARGETS_WITH_EBOX;BILANGES_RAPAMYCIN_SENSITIVE_VIA_TSC1_AND_TSC2;BIOCARTA_HIVNEF_PATHWAY;BROWNE_HCMV_INFECTION_48HR_DN;BRUINS_UVC_RESPONSE_LATE;CAGCACT,MIR-512-3P;CHARAFE_BREAST_CANCER_LUMINAL_VS_MESENCHYMAL_DN;CHEN_LUNG_CANCER_SURVIVAL;CHEN_METABOLIC_SYNDROM_NETWORK;chr17q25;CTACTGT,MIR-…	0	0	0.424427	0	0	0	0	0	0.049762	0	0.0652088	0	0	0	0.101453	0	0.24098	0.0686701	0.0940841	0	0.0715858	0	0
ADAM9		No	No	SP	PM		0.0106814	0	0.177185	0	0.0168935		0.177185	0.0168935	ADAM9	0.0602838	0	1	1	0.86905	6.87232	H	activation of MAPKK activity;activation of protein kinase activity;biological adhesion;biological regulation;cell activation;cell adhesion;cell adhesion mediated by integrin;cell differentiation;cell surface receptor linked signaling pathway;cell-cell adhesion;cell-cell adhesion mediated by integrin;cell-matrix adhesion;cell-substrate adhesion;cellular component disassembly;cellular component dis…	binding;catalytic activity;cation binding;collagen binding;endopeptidase activity;enzyme binding;extracellular matrix binding;hydrolase activity;integrin binding;ion binding;kinase binding;laminin binding;metal ion binding;metalloendopeptidase activity;metallopeptidase activity;peptidase activity;peptidase activity, acting on L-amino acid peptides;protein binding;protein complex binding;protein d…	adherens junction;anchoring junction;basolateral plasma membrane;cell junction;cell part;cell surface;cell-substrate adherens junction;cell-substrate junction;cytoplasm;extracellular membrane-bounded organelle;extracellular organelle;extracellular region part;extracellular space;extracellular vesicular exosome;focal adhesion;integral to membrane;intracellular part;intrinsic to external side of pl…	AAACCAC,MIR-140;AACTTT_UNKNOWN;AGCACTT,MIR-93,MIR-302A,MIR-302B,MIR-302C,MIR-302D,MIR-372,MIR-373,MIR-520E,MIR-520A,MIR-526B,MIR-520B,MIR-520C,MIR-520D;CHIBA_RESPONSE_TO_TSA_DN;chr8p11;chr8p12;CREIGHTON_ENDOCRINE_THERAPY_RESISTANCE_5;CTCAGGG,MIR-125B,MIR-125A;CTTTGA_V$LEF1_Q2;CUI_TCF21_TARGETS_2_DN;DER_IFN_BETA_RESPONSE_UP;DUTERTRE_ESTRADIOL_RESPONSE_24HR_DN;EIF4E_DN;ENZYME_BINDING;ERB2_UP.V1_DN;…	0	0	0	0	0	0	0.198382	0	0	0	0	0	0	0	0	0	0.0686521	0	0	0	0	0	0
AFAP1L2		No	No	SP	PM		0.00607648	0.05691	0.182779	0.00245774	0.00583814		0.182779	0.00583814	AFAP1L2	0.0332449	0.311359	1	0	1	8.97814	H	biological regulation;defense response;inflammatory response;positive regulation of biological process;positive regulation of biosynthetic process;positive regulation of catalytic activity;positive regulation of cell communication;positive regulation of cellular biosynthetic process;positive regulation of cellular metabolic process;positive regulation of cellular process;positive regulation of cy…	binding;binding, bridging;enzyme activator activity;enzyme regulator activity;kinase activator activity;kinase regulator activity;protein binding;protein domain specific binding;protein kinase activator activity;protein kinase regulator activity;protein tyrosine kinase activator activity;SH2 domain binding;SH3 domain binding;signaling adaptor activity	cell part;cytoplasm;intracellular part;membrane;plasma membrane	ACEVEDO_FGFR1_TARGETS_IN_PROSTATE_CANCER_MODEL_DN;BHAT_ESR1_TARGETS_VIA_AKT1_DN;BIOPOLYMER_METABOLIC_PROCESS;CATTTCA,MIR-203;CELL_CYCLE_GO_0007049;CELL_SURFACE_RECEPTOR_LINKED_SIGNAL_TRANSDUCTION_GO_0007166;CHEMNITZ_RESPONSE_TO_PROSTAGLANDIN_E2_UP;CHEN_METABOLIC_SYNDROM_NETWORK;chr10q26;CREIGHTON_ENDOCRINE_THERAPY_RESISTANCE_4;CUI_TCF21_TARGETS_2_DN;CYTOKINE_PRODUCTION;CYTOPLASM;DEFENSE_RESPONSE;…	0.064707	0	0	0	0	0	0	0	0	0.00865899	0	0.028063	0	0	0	0	0	0	0	0.0421436	0	0	0
Afap1l2		No	No	SP	PM		0.0352614	0.0273394	0.0158922	0.00929829	0.0123456		0.0352614	0.0123456	Afap1l2	1	0.775335	0.450697	0.42098	1	7.43992	M	biological regulation;defense response;inflammatory response;positive regulation of biological process;positive regulation of biosynthetic process;positive regulation of catalytic activity;positive regulation of cell communication;positive regulation of cellular biosynthetic process;positive regulation of cellular metabolic process;positive regulation of cellular process;positive regulation of cy…	binding;binding, bridging;enzyme activator activity;enzyme regulator activity;kinase activator activity;kinase regulator activity;protein binding;protein domain specific binding;protein kinase activator activity;protein kinase regulator activity;protein tyrosine kinase activator activity;SH2 domain binding;SH3 domain binding;signaling adaptor activity	cell part;cytoplasm;intracellular part;membrane;plasma membrane	ACEVEDO_FGFR1_TARGETS_IN_PROSTATE_CANCER_MODEL_DN;BHAT_ESR1_TARGETS_VIA_AKT1_DN;BIOPOLYMER_METABOLIC_PROCESS;CATTTCA,MIR-203;CELL_CYCLE_GO_0007049;CELL_SURFACE_RECEPTOR_LINKED_SIGNAL_TRANSDUCTION_GO_0007166;CHEMNITZ_RESPONSE_TO_PROSTAGLANDIN_E2_UP;CHEN_METABOLIC_SYNDROM_NETWORK;chr10q26;CREIGHTON_ENDOCRINE_THERAPY_RESISTANCE_4;CUI_TCF21_TARGETS_2_DN;CYTOKINE_PRODUCTION;CYTOPLASM;DEFENSE_RESPONSE;…	0	0.33898	0	0.0396557	0	0	0	0	0	0	0	0	0	0	0.0549152	0.19687	0.035652	0	0	0	0	0	0
ALOX15		No	No	SP	PM		0	0.0296777	0.0295625	0	0.0471755		0.0296777	0.0471755	ALOX15	0	1	0.99612	0.753165	1	6.58443	H	alcohol metabolic process;amine biosynthetic process;amine metabolic process;anatomical structure development;apoptotic cell clearance;arachidonic acid metabolic process;biological regulation;biomineral tissue development;biosynthetic process;bone mineralization;carboxylic acid biosynthetic process;carboxylic acid metabolic process;cellular alkene metabolic process;cellular amine metabolic proces…	arachidonate 12-lipoxygenase activity;arachidonate 15-lipoxygenase activity;binding;catalytic activity;cation binding;dioxygenase activity;ether hydrolase activity;hepoxilin A3 synthase activity;hepoxilin-epoxide hydrolase activity;hydrolase activity;hydrolase activity, acting on ether bonds;ion binding;iron ion binding;isomerase activity;lipid binding;metal ion binding;oxidoreductase activity;ox…	cell part;cytoplasmic part;cytosol;extrinsic to internal side of plasma membrane;extrinsic to membrane;extrinsic to plasma membrane;intracellular part;lipid particle;membrane;membrane part;plasma membrane;plasma membrane part	BENPORATH_EED_TARGETS;BENPORATH_ES_WITH_H3K27ME3;BENPORATH_PRC2_TARGETS;BENPORATH_SUZ12_TARGETS;BYSTROEM_CORRELATED_WITH_IL5_UP;chr17p13;DEFENSE_RESPONSE;DODD_NASOPHARYNGEAL_CARCINOMA_UP;FULCHER_INFLAMMATORY_RESPONSE_LECTIN_VS_LPS_UP;GOZGIT_ESR1_TARGETS_DN;GSE15659_TREG_VS_TCONV_DN;GSE17721_CTRL_VS_PAM3CSK4_0.5H_BMDM_DN;GSE17721_LPS_VS_PAM3CSK4_6H_BMDM_UP;GSE17721_POLYIC_VS_PAM3CSK4_0.5H_BMDM_UP;…	0	0	0	0	0	0	0	0	0	0	0	0	0	0	0	0	0	0	0	0	0	0	0
ANXA1		No	No	SP	PM		0	0.0235288	0.132467	0.0125404	0.0529731		0.132467	0.0529731	ANXA1	0	0.17762	1	0	1	6.72667	H	acid secretion;alpha-beta T cell activation;alpha-beta T cell differentiation;anatomical structure development;arachidonic acid secretion;biological regulation;carboxylic acid transport;cell activation;cell differentiation;cell surface receptor linked signaling pathway;cellular component movement;cellular developmental process;cellular macromolecule metabolic process;cellular metabolic process;ce…	ATPase activity;ATPase activity, coupled;binding;binding, bridging;calcium ion binding;calcium-dependent phospholipid binding;calcium-dependent protein binding;catalytic activity;cation binding;DNA binding;DNA-dependent ATPase activity;double-stranded DNA-dependent ATPase activity;enzyme inhibitor activity;enzyme regulator activity;helicase activity;hydrolase activity;hydrolase activity, acting o…	adherens junction;anchoring junction;basolateral plasma membrane;cell junction;cell part;cell projection;cell surface;cell-substrate adherens junction;cell-substrate junction;cilium;cornified envelope;cytoplasm;cytoplasmic part;cytoskeleton;endosome;extracellular membrane-bounded organelle;extracellular organelle;extracellular region;extracellular region part;extracellular space;extracellular ves…	AKL_HTLV1_INFECTION_DN;ALFANO_MYC_TARGETS;ANTI_APOPTOSIS;APOPTOSIS_GO;BAE_BRCA1_TARGETS_UP;BAELDE_DIABETIC_NEPHROPATHY_DN;BASSO_HAIRY_CELL_LEUKEMIA_DN;BENPORATH_NANOG_TARGETS;BHATI_G2M_ARREST_BY_2METHOXYESTRADIOL_UP;BILBAN_B_CLL_LPL_DN;BIOCARTA_GCR_PATHWAY;BIOPOLYMER_METABOLIC_PROCESS;BIOPOLYMER_MODIFICATION;BLALOCK_ALZHEIMERS_DISEASE_UP;BONOME_OVARIAN_CANCER_SURVIVAL_OPTIMAL_DEBULKING;BROWNE_HCM…	0	0	0	0	0	0	0	0	0	0	0	0	0	0	0	0	0	0	0	0	0	0	0
Anxa1		No	No	SP	PM		0.0501498	0.0694079	0.0983726	0.0407619	0.0633616		0.0983726	0.0633616	Anxa1	0.509794	0.705561	1	0.236732	1	7.39124	M	acid secretion;alpha-beta T cell activation;alpha-beta T cell differentiation;anatomical structure development;arachidonic acid secretion;biological regulation;carboxylic acid transport;cell activation;cell differentiation;cell migration;cell motility;cell surface receptor linked signaling pathway;cellular component movement;cellular developmental process;cellular macromolecule metabolic process;…	ATPase activity;ATPase activity, coupled;binding;binding, bridging;calcium ion binding;calcium-dependent phospholipid binding;calcium-dependent protein binding;catalytic activity;cation binding;DNA binding;DNA-dependent ATPase activity;double-stranded DNA-dependent ATPase activity;enzyme inhibitor activity;enzyme regulator activity;helicase activity;hydrolase activity;hydrolase activity, acting o…	adherens junction;anchoring junction;basolateral plasma membrane;cell junction;cell part;cell projection;cell surface;cell-substrate adherens junction;cell-substrate junction;cilium;cornified envelope;cytoplasm;cytoplasmic part;cytoskeleton;cytosol;endosome;extracellular membrane-bounded organelle;extracellular organelle;extracellular region part;extracellular space;extracellular vesicular exosom…	AKL_HTLV1_INFECTION_DN;ALFANO_MYC_TARGETS;ANTI_APOPTOSIS;APOPTOSIS_GO;BAE_BRCA1_TARGETS_UP;BAELDE_DIABETIC_NEPHROPATHY_DN;BASSO_HAIRY_CELL_LEUKEMIA_DN;BENPORATH_NANOG_TARGETS;BHATI_G2M_ARREST_BY_2METHOXYESTRADIOL_UP;BILBAN_B_CLL_LPL_DN;BIOCARTA_GCR_PATHWAY;BIOPOLYMER_METABOLIC_PROCESS;BIOPOLYMER_MODIFICATION;BLALOCK_ALZHEIMERS_DISEASE_UP;BONOME_OVARIAN_CANCER_SURVIVAL_OPTIMAL_DEBULKING;BROWNE_HCM…	0.126258	0	0.322017	0.285486	0.0474672	0	0	0	0.0413332	0	0.0766828	0	0.183568	0	0.0129931	0	0	0	0.0502864	0.0493846	0	0	0
APLP2		No	No	SP	PM		0	0	0.0785388	0	0		0.0785388	0	APLP2	0	0	1	0.643321	1	6.01195	H	alcohol metabolic process;anatomical structure development;behavior;behavioral interaction between organisms;biological regulation;cation homeostasis;cell surface receptor linked signaling pathway;cellular cation homeostasis;cellular chemical homeostasis;cellular component organization;cellular component organization at cellular level;cellular component organization or biogenesis;cellular compone…	binding;carbohydrate binding;cation binding;DNA binding;endopeptidase inhibitor activity;endopeptidase regulator activity;enzyme inhibitor activity;enzyme regulator activity;glycosaminoglycan binding;heparin binding;identical protein binding;ion binding;metal ion binding;nucleic acid binding;pattern binding;peptidase inhibitor activity;peptidase regulator activity;polysaccharide binding;protein b…	cell part;extracellular membrane-bounded organelle;extracellular organelle;extracellular region part;extracellular vesicular exosome;integral to membrane;intracellular membrane-bounded organelle;intracellular organelle;intracellular part;intrinsic to membrane;membrane;membrane part;membrane-bounded organelle;membrane-bounded vesicle;nucleus;organelle;plasma membrane;vesicle	ACEVEDO_LIVER_CANCER_DN;ACTGTAG,MIR-139;ALONSO_METASTASIS_EMT_UP;ALONSO_METASTASIS_NEURAL_UP;ALONSO_METASTASIS_UP;ATGTACA,MIR-493;ATTCTTT,MIR-186;BENPORATH_NANOG_TARGETS;BERENJENO_TRANSFORMED_BY_RHOA_DN;BLALOCK_ALZHEIMERS_DISEASE_DN;CHICAS_RB1_TARGETS_SENESCENT;chr11q24;CREIGHTON_ENDOCRINE_THERAPY_RESISTANCE_4;CREIGHTON_ENDOCRINE_THERAPY_RESISTANCE_5;CTACTGT,MIR-199A;CTATGCA,MIR-153;CTTTAAR_UNKNO…	0	0	0	0	0	0	0	0	0	0	0	0	0	0	0	0	0	0	0	0	0	0	0
BAIAP2		No	No	SP	PM		0.0475821	0.0992838	0	0	0.03125		0.0992838	0.03125	BAIAP2	0.479254	1	0			6.66695	H	actin crosslink formation;actin cytoskeleton organization;actin filament bundle assembly;actin filament organization;actin filament-based process;anatomical structure development;anatomical structure morphogenesis;axonogenesis;biological regulation;cell part morphogenesis;cell projection morphogenesis;cell projection organization;cell surface receptor linked signaling pathway;cellular component a…	binding;binding, bridging;cytoskeletal adaptor activity;cytoskeletal protein binding;identical protein binding;proline-rich region binding;protein binding;protein binding, bridging;protein C-terminus binding	cell part;cell projection;cytoplasm;cytoplasmic part;cytoskeleton;cytosol;extracellular membrane-bounded organelle;extracellular organelle;extracellular region part;extracellular vesicular exosome;filopodium;intracellular non-membrane-bounded organelle;intracellular organelle;intracellular organelle part;intracellular part;membrane;membrane-bounded organelle;membrane-bounded vesicle;neuron projec…	AGGAAGC,MIR-516-3P;ANATOMICAL_STRUCTURE_DEVELOPMENT;ANATOMICAL_STRUCTURE_MORPHOGENESIS;AXONOGENESIS;BANDRES_RESPONSE_TO_CARMUSTIN_MGMT_48HR_DN;BENPORATH_CYCLING_GENES;BENPORATH_EED_TARGETS;BIOCARTA_RHO_PATHWAY;BONOME_OVARIAN_CANCER_SURVIVAL_SUBOPTIMAL_DEBULKING;CACCAGC,MIR-138;CAGCTG_V$AP4_Q5;CAGGGTC,MIR-504;CCAGGGG,MIR-331;CCTGTGA,MIR-513;CELL_DEVELOPMENT;CELL_SURFACE_RECEPTOR_LINKED_SIGNAL_TRAN…	0	0	0	0	0	0	0	0	0	0	0	0	0.264522	0	0	0	0	0.478922	0	0	0.446109	0	0
BCAR1		No	No	SP	PM		0.145993	0.110076	0.190108	0.149058	0.0918683		0.190108	0.149058	BCAR1	0.767951	0.579022	1	0	1	7.22575	H	actin cytoskeleton organization;actin filament organization;actin filament-based process;activation of immune response;antigen receptor-mediated signaling pathway;B cell receptor signaling pathway;biological adhesion;biological regulation;blood coagulation;cell activation;cell adhesion;cell chemotaxis;cell division;cell migration;cell motility;cell proliferation;cell surface receptor linked signa…	binding;enzyme binding;kinase binding;molecular transducer activity;protein binding;protein kinase binding;signal transducer activity	actin cytoskeleton;adherens junction;anchoring junction;cell junction;cell part;cell projection;cell-substrate adherens junction;cell-substrate junction;cytoplasm;cytoplasmic part;cytoskeleton;cytosol;focal adhesion;intracellular non-membrane-bounded organelle;intracellular organelle;intracellular organelle part;intracellular part;lamellipodium;membrane;non-membrane-bounded organelle;nuclear part…	ACEVEDO_METHYLATED_IN_LIVER_CANCER_DN;ACTIN_CYTOSKELETON_ORGANIZATION_AND_BIOGENESIS;ACTIN_FILAMENT_BASED_PROCESS;ACTIN_FILAMENT_ORGANIZATION;ACTIVATION_OF_IMMUNE_RESPONSE;ADHERENS_JUNCTION;APOPTOSIS_GO;BASOLATERAL_PLASMA_MEMBRANE;BIOCARTA_CELL2CELL_PATHWAY;BIOCARTA_CXCR4_PATHWAY;BIOCARTA_INTEGRIN_PATHWAY;BIOCARTA_PTEN_PATHWAY;BIOCARTA_PYK2_PATHWAY;BURTON_ADIPOGENESIS_9;CELL_DEVELOPMENT;CELL_FRAC…	0	0	0.481471	0	0	0	0.469741	1.5301	0.16852	0	1	0	0	0	0	0	0	0	0	0	0	0	0
Cav1		No	No	SP	PM		0.0161224	0.0170663	0.15171	0.0347544	0.0556305		0.15171	0.0556305	Cav1	0.106271	0.112493	1	1	0.616324	8.01119	H/M	acylglycerol metabolic process;anatomical structure development;anatomical structure formation involved in morphogenesis;angiogenesis;biological regulation;body fluid secretion;calcium ion homeostasis;calcium ion transport;cation homeostasis;cation transport;caveola assembly;caveolin-mediated endocytosis;cell differentiation;cellular calcium ion homeostasis;cellular cation homeostasis;cellular ch…	binding;channel inhibitor activity;channel regulator activity;enzyme activator activity;enzyme binding;enzyme regulator activity;identical protein binding;inward rectifier potassium channel inhibitor activity;ion channel binding;ion channel inhibitor activity;kinase binding;nitric-oxide synthase binding;peptidase activator activity;peptidase regulator activity;potassium channel inhibitor activity…	acrosomal membrane;adherens junction;anchoring junction;apical plasma membrane;basolateral plasma membrane;caveola;cell cortex;cell junction;cell part;cell projection;cell-substrate adherens junction;cell-substrate junction;cilium;cytoplasmic part;cytoplasmic vesicle;cytoplasmic vesicle membrane;cytoplasmic vesicle part;endoplasmic reticulum;endosome;focal adhesion;Golgi apparatus;Golgi apparatus…	ACACTGG,MIR-199A,MIR-199B;ACTGAAA,MIR-30A-3P,MIR-30E-3P;ALONSO_METASTASIS_UP;BASAKI_YBX1_TARGETS_UP;BENPORATH_NANOG_TARGETS;BERENJENO_TRANSFORMED_BY_RHOA_DN;BERTUCCI_INVASIVE_CARCINOMA_DUCTAL_VS_LOBULAR_DN;BERTUCCI_MEDULLARY_VS_DUCTAL_BREAST_CANCER_DN;BIOCARTA_INTEGRIN_PATHWAY;BIOCARTA_NO1_PATHWAY;BONOME_OVARIAN_CANCER_SURVIVAL_SUBOPTIMAL_DEBULKING;BROWNE_HCMV_INFECTION_24HR_DN;BRUINS_UVC_RESPONS…	0.0399917	0.0404705	0.00519264	0.112077	0.0336252	0	0.0166567	0	0.030948	0.00770783	0	0	0	0	0.0131768	0	0	0	0.00473255	0.061716	0	0	0
CAV2		No	No	SP	PM		0	0	0	0	0		0	0	CAV2				0.624736	1	6.37116	H	anatomical structure development;biological regulation;caveola assembly;cell development;cell surface receptor linked signaling pathway;cellular component assembly;cellular component assembly at cellular level;cellular component organization;cellular component organization at cellular level;cellular component organization or biogenesis;cellular component organization or biogenesis at cellular lev…	binding;D1 dopamine receptor binding;dopamine receptor binding;G-protein-coupled receptor binding;identical protein binding;protein binding;protein dimerization activity;protein homodimerization activity;receptor binding	acrosomal membrane;caveola;cell part;cytoplasmic membrane-bounded vesicle;cytoplasmic part;cytoplasmic vesicle;cytoplasmic vesicle membrane;cytoplasmic vesicle part;extrinsic to internal side of plasma membrane;extrinsic to membrane;extrinsic to plasma membrane;Golgi apparatus;Golgi apparatus part;Golgi membrane;integral to membrane;integral to plasma membrane;intracellular;intracellular membrane…	AKT_UP.V1_DN;AKT_UP_MTOR_DN.V1_DN;ATACTGT,MIR-144;BAKKER_FOXO3_TARGETS_DN;BENPORATH_SUZ12_TARGETS;BONOME_OVARIAN_CANCER_SURVIVAL_SUBOPTIMAL_DEBULKING;BROCKE_APOPTOSIS_REVERSED_BY_IL6;BRUINS_UVC_RESPONSE_VIA_TP53_GROUP_B;BUYTAERT_PHOTODYNAMIC_THERAPY_STRESS_DN;CHANDRAN_METASTASIS_DN;CHARAFE_BREAST_CANCER_LUMINAL_VS_BASAL_DN;CHARAFE_BREAST_CANCER_LUMINAL_VS_MESENCHYMAL_DN;CHIBA_RESPONSE_TO_TSA_UP;C…	0	0	0	0	0	0	0	0	0	0	0	0	0	0	0	0	0	0	0	0	0	0	0
CBL		No	No	SP	PM		0.105655	0.106163	0.285008	0.0632912	0.0341183		0.285008	0.0632912	CBL	0.370709	0.372492	1			6.57463	H/M	biological regulation;cell surface receptor linked signaling pathway;cellular macromolecule metabolic process;cellular metabolic process;cellular process;cellular protein metabolic process;cellular response to chemical stimulus;cellular response to fibroblast growth factor stimulus;cellular response to growth factor stimulus;cellular response to organic substance;cellular response to stimulus;enz…	acid-amino acid ligase activity;binding;calcium ion binding;catalytic activity;cation binding;ephrin receptor binding;ion binding;ligase activity;ligase activity, forming carbon-nitrogen bonds;metal ion binding;molecular transducer activity;nucleic acid binding transcription factor activity;protein binding;protein domain specific binding;receptor binding;sequence-specific DNA binding transcriptio…	cell part;cytoplasm;cytoplasmic part;cytosol;flotillin complex;intracellular membrane-bounded organelle;intracellular organelle;intracellular part;macromolecular complex;membrane;membrane part;membrane-bounded organelle;nucleus;organelle;plasma membrane;plasma membrane part;protein complex	ACACTGG,MIR-199A,MIR-199B;ACATTCC,MIR-1,MIR-206;ACID_AMINO_ACID_LIGASE_ACTIVITY;ACTGAAA,MIR-30A-3P,MIR-30E-3P;AGGAAGC,MIR-516-3P;ATACCTC,MIR-202;ATAGGAA,MIR-202;BIOCARTA_CBL_PATHWAY;BIOCARTA_IL2RB_PATHWAY;BIOCARTA_SPRY_PATHWAY;BIOPOLYMER_METABOLIC_PROCESS;BIOPOLYMER_MODIFICATION;BYSTRYKH_HEMATOPOIESIS_STEM_CELL_QTL_TRANS;CAGTGTT,MIR-141,MIR-200A;CCTGCTG,MIR-214;CELL_SURFACE_RECEPTOR_LINKED_SIGNAL…	0.519253	0	0.293646	0	0	0	0	0	0.3558	0	0	0	0.862378	0	0	0	0	0	0	0.304192	0	0	0
CBLB		No	No	SP	PM		0.0486768	0	0.025335	0.0588235	0.0505198		0.0486768	0.0588235	CBLB	1	0	0.520474	1	0.539068	6.52116	H	biological regulation;cell activation;cell surface receptor linked signaling pathway;cellular process;cellular response to stimulus;establishment of localization;establishment of localization in cell;establishment of protein localization;immune response;immune system process;intracellular protein transport;intracellular signal transduction;intracellular transport;leukocyte activation;lymphocyte a…	acid-amino acid ligase activity;binding;calcium ion binding;catalytic activity;cation binding;ion binding;ligase activity;ligase activity, forming carbon-nitrogen bonds;metal ion binding;molecular transducer activity;signal transducer activity;small conjugating protein ligase activity;transition metal ion binding;ubiquitin-protein ligase activity;zinc ion binding	cell part;cytoplasm;cytoplasmic part;cytosol;intracellular organelle part;intracellular part;membrane;nuclear part;nucleoplasm;organelle part;plasma membrane	AACTTT_UNKNOWN;ACEVEDO_LIVER_CANCER_UP;AMUNDSON_GAMMA_RADIATION_RESISTANCE;BAELDE_DIABETIC_NEPHROPATHY_DN;BLALOCK_ALZHEIMERS_DISEASE_UP;BLUM_RESPONSE_TO_SALIRASIB_UP;BROWNE_HCMV_INFECTION_10HR_DN;BROWNE_HCMV_INFECTION_10HR_UP;BROWNE_HCMV_INFECTION_18HR_UP;BROWNE_HCMV_INFECTION_6HR_DN;BUYTAERT_PHOTODYNAMIC_THERAPY_STRESS_UP;CASORELLI_ACUTE_PROMYELOCYTIC_LEUKEMIA_UP;CATION_BINDING;CELLULAR_LOCALIZA…	0	0	0.192103	0.712849	0	0	0	0	0	0	0	0	0	0.311969	0	0	0	0	0	0	0	0	0
Cd247		No	No	SP	PM		0	0	0	0	0		0	0	Cd247				1	0.858837	7.18492	M	activation of immune response;antigen receptor-mediated signaling pathway;biological regulation;cell surface receptor linked signaling pathway;cellular process;cellular response to stimulus;immune response-activating cell surface receptor signaling pathway;immune response-activating signal transduction;immune response-regulating cell surface receptor signaling pathway;immune response-regulating s…	binding;identical protein binding;molecular transducer activity;protein binding;receptor activity;signal transducer activity;signaling receptor activity;transmembrane signaling receptor activity	alpha-beta T cell receptor complex;cell part;cytoplasm;integral to membrane;intracellular part;intrinsic to membrane;macromolecular complex;membrane;membrane part;plasma membrane;plasma membrane part;protein complex;receptor complex;T cell receptor complex	BIOCARTA_CSK_PATHWAY;BIOCARTA_CTL_PATHWAY;BIOCARTA_CTLA4_PATHWAY;BIOCARTA_IL12_PATHWAY;BIOCARTA_IL17_PATHWAY;BIOCARTA_NO2IL12_PATHWAY;BIOCARTA_STATHMIN_PATHWAY;BIOCARTA_TCAPOPTOSIS_PATHWAY;BIOCARTA_TCR_PATHWAY;BIOCARTA_TCRA_PATHWAY;BIOCARTA_TCYTOTOXIC_PATHWAY;BIOCARTA_THELPER_PATHWAY;BIOCARTA_TOB1_PATHWAY;BRUINS_UVC_RESPONSE_VIA_TP53_GROUP_A;CAGCTG_V$AP4_Q5;CAGGTG_V$E12_Q6;CCTGCTG,MIR-214;chr1q22…	0	0	0	0	0	0	0	0	0	0	0	0	0	0	0	0	0	0	0	0	0	0	0
CD247		No	No	SP	PM		0	0	0	0	0		0	0	CD247						6.252	H	activation of immune response;antigen receptor-mediated signaling pathway;biological regulation;cell surface receptor linked signaling pathway;cellular process;cellular response to stimulus;defense response;immune response;immune response-activating cell surface receptor signaling pathway;immune response-activating signal transduction;immune response-regulating cell surface receptor signaling pat…	binding;identical protein binding;molecular transducer activity;protein binding;protein dimerization activity;protein homodimerization activity;receptor activity;signal transducer activity;signaling receptor activity;transmembrane signaling receptor activity	alpha-beta T cell receptor complex;cell part;cytoplasm;integral to membrane;intracellular part;intrinsic to membrane;macromolecular complex;membrane;membrane part;plasma membrane;plasma membrane part;protein complex;receptor complex;T cell receptor complex	BIOCARTA_CSK_PATHWAY;BIOCARTA_CTL_PATHWAY;BIOCARTA_CTLA4_PATHWAY;BIOCARTA_IL12_PATHWAY;BIOCARTA_IL17_PATHWAY;BIOCARTA_NO2IL12_PATHWAY;BIOCARTA_STATHMIN_PATHWAY;BIOCARTA_TCAPOPTOSIS_PATHWAY;BIOCARTA_TCR_PATHWAY;BIOCARTA_TCRA_PATHWAY;BIOCARTA_TCYTOTOXIC_PATHWAY;BIOCARTA_THELPER_PATHWAY;BIOCARTA_TOB1_PATHWAY;BRUINS_UVC_RESPONSE_VIA_TP53_GROUP_A;CAGCTG_V$AP4_Q5;CAGGTG_V$E12_Q6;CCTGCTG,MIR-214;chr1q22…	0	0	0	0	0	0	0	0	0	0	0	0	0	0	0	0	0	0	0	0	0	0	0
Cd247		No	No	SP	PM		0	0	0	0	0		0	0	Cd247						6.79595	M	activation of immune response;antigen receptor-mediated signaling pathway;biological regulation;cell surface receptor linked signaling pathway;cellular process;cellular response to stimulus;immune response-activating cell surface receptor signaling pathway;immune response-activating signal transduction;immune response-regulating cell surface receptor signaling pathway;immune response-regulating s…	binding;identical protein binding;molecular transducer activity;protein binding;receptor activity;signal transducer activity;signaling receptor activity;transmembrane signaling receptor activity	alpha-beta T cell receptor complex;cell part;cytoplasm;integral to membrane;intracellular part;intrinsic to membrane;macromolecular complex;membrane;membrane part;plasma membrane;plasma membrane part;protein complex;receptor complex;T cell receptor complex	BIOCARTA_CSK_PATHWAY;BIOCARTA_CTL_PATHWAY;BIOCARTA_CTLA4_PATHWAY;BIOCARTA_IL12_PATHWAY;BIOCARTA_IL17_PATHWAY;BIOCARTA_NO2IL12_PATHWAY;BIOCARTA_STATHMIN_PATHWAY;BIOCARTA_TCAPOPTOSIS_PATHWAY;BIOCARTA_TCR_PATHWAY;BIOCARTA_TCRA_PATHWAY;BIOCARTA_TCYTOTOXIC_PATHWAY;BIOCARTA_THELPER_PATHWAY;BIOCARTA_TOB1_PATHWAY;BRUINS_UVC_RESPONSE_VIA_TP53_GROUP_A;CAGCTG_V$AP4_Q5;CAGGTG_V$E12_Q6;CCTGCTG,MIR-214;chr1q22…	0	0	0	0	0	0	0	0	0	0	0	0	0	0	0	0	0	0	0	0	0	0	0
CD247		No	No	SP	PM		0	0	0	0	0		0	0	CD247						6.98185	H/M	activation of immune response;antigen receptor-mediated signaling pathway;biological regulation;cell surface receptor linked signaling pathway;cellular process;cellular response to stimulus;defense response;immune response;immune response-activating cell surface receptor signaling pathway;immune response-activating signal transduction;immune response-regulating cell surface receptor signaling pat…	binding;identical protein binding;molecular transducer activity;protein binding;protein dimerization activity;protein homodimerization activity;receptor activity;signal transducer activity;signaling receptor activity;transmembrane signaling receptor activity	alpha-beta T cell receptor complex;cell part;cytoplasm;integral to membrane;intracellular part;intrinsic to membrane;macromolecular complex;membrane;membrane part;plasma membrane;plasma membrane part;protein complex;receptor complex;T cell receptor complex	BIOCARTA_CSK_PATHWAY;BIOCARTA_CTL_PATHWAY;BIOCARTA_CTLA4_PATHWAY;BIOCARTA_IL12_PATHWAY;BIOCARTA_IL17_PATHWAY;BIOCARTA_NO2IL12_PATHWAY;BIOCARTA_STATHMIN_PATHWAY;BIOCARTA_TCAPOPTOSIS_PATHWAY;BIOCARTA_TCR_PATHWAY;BIOCARTA_TCRA_PATHWAY;BIOCARTA_TCYTOTOXIC_PATHWAY;BIOCARTA_THELPER_PATHWAY;BIOCARTA_TOB1_PATHWAY;BRUINS_UVC_RESPONSE_VIA_TP53_GROUP_A;CAGCTG_V$AP4_Q5;CAGGTG_V$E12_Q6;CCTGCTG,MIR-214;chr1q22…	0	0	0	0	0	0	0	0	0	0	0	0	0	0	0	0	0	0	0	0	0	0	0
Cd247		No	No	SP	PM		0	0	0	0	0		0	0	Cd247						7.29844	M	activation of immune response;antigen receptor-mediated signaling pathway;biological regulation;cell surface receptor linked signaling pathway;cellular process;cellular response to stimulus;immune response-activating cell surface receptor signaling pathway;immune response-activating signal transduction;immune response-regulating cell surface receptor signaling pathway;immune response-regulating s…	binding;identical protein binding;molecular transducer activity;protein binding;receptor activity;signal transducer activity;signaling receptor activity;transmembrane signaling receptor activity	alpha-beta T cell receptor complex;cell part;cytoplasm;integral to membrane;intracellular part;intrinsic to membrane;macromolecular complex;membrane;membrane part;plasma membrane;plasma membrane part;protein complex;receptor complex;T cell receptor complex	BIOCARTA_CSK_PATHWAY;BIOCARTA_CTL_PATHWAY;BIOCARTA_CTLA4_PATHWAY;BIOCARTA_IL12_PATHWAY;BIOCARTA_IL17_PATHWAY;BIOCARTA_NO2IL12_PATHWAY;BIOCARTA_STATHMIN_PATHWAY;BIOCARTA_TCAPOPTOSIS_PATHWAY;BIOCARTA_TCR_PATHWAY;BIOCARTA_TCRA_PATHWAY;BIOCARTA_TCYTOTOXIC_PATHWAY;BIOCARTA_THELPER_PATHWAY;BIOCARTA_TOB1_PATHWAY;BRUINS_UVC_RESPONSE_VIA_TP53_GROUP_A;CAGCTG_V$AP4_Q5;CAGGTG_V$E12_Q6;CCTGCTG,MIR-214;chr1q22…	0	0	0	0	0	0	0	0	0	0	0	0	0	0	0	0	0	0	0	0	0	0	0
Cd3e		No	No	SP	PM		0	0	0	0	0		0	0	Cd3e						6.33604	H/M	activation of immune response;antigen receptor-mediated signaling pathway;biological regulation;cell activation;cell surface receptor linked signaling pathway;cellular process;cellular response to stimulus;immune response-activating cell surface receptor signaling pathway;immune response-activating signal transduction;immune response-regulating cell surface receptor signaling pathway;immune respo…	binding;molecular transducer activity;protein binding;protein dimerization activity;protein domain specific binding;protein heterodimerization activity;receptor activity;SH3 domain binding;signal transducer activity;signaling receptor activity;transmembrane signaling receptor activity	alpha-beta T cell receptor complex;cell junction;cell part;cell-cell junction;external side of plasma membrane;immunological synapse;integral to membrane;intrinsic to membrane;macromolecular complex;membrane;membrane part;plasma membrane;plasma membrane part;protein complex;receptor complex;T cell receptor complex	ATGGYGGA_UNKNOWN;BIOCARTA_CSK_PATHWAY;BIOCARTA_CTL_PATHWAY;BIOCARTA_CTLA4_PATHWAY;BIOCARTA_IL12_PATHWAY;BIOCARTA_IL17_PATHWAY;BIOCARTA_NO2IL12_PATHWAY;BIOCARTA_STATHMIN_PATHWAY;BIOCARTA_TCAPOPTOSIS_PATHWAY;BIOCARTA_TCR_PATHWAY;BIOCARTA_TCRA_PATHWAY;BIOCARTA_TCYTOTOXIC_PATHWAY;BIOCARTA_THELPER_PATHWAY;BIOCARTA_TOB1_PATHWAY;BOYLAN_MULTIPLE_MYELOMA_C_D_DN;CELL_ACTIVATION;CELL_PROLIFERATION_GO_000828…	0	0	0	0	0	0	0	0	0	0	0	0	0	0	0	0	0	0	0	0	0	0	0
CD46		No	No	SP	PM		0.191198	0.294183	0.243496	0.0940276	0.135851		0.294183	0.135851	CD46	0.649929	1	0.827702			6.97038	H	activation of immune response;adaptive immune response;adaptive immune response based on somatic recombination of immune receptors built from immunoglobulin superfamily domains;biological regulation;cellular process;complement activation;complement activation, classical pathway;cytokine production;defense response;extracellular sequestering of receptor ligand;fertilization;humoral immune response…	binding;cadherin binding;catalytic activity;cell adhesion molecule binding;endopeptidase activity;enzyme inhibitor activity;enzyme regulator activity;hydrolase activity;peptidase activity;peptidase activity, acting on L-amino acid peptides;protein binding;receptor activity	adherens junction;anchoring junction;basolateral plasma membrane;cell junction;cell part;cell surface;cell-substrate adherens junction;cell-substrate junction;cytoplasmic part;cytoplasmic vesicle part;extracellular membrane-bounded organelle;extracellular organelle;extracellular region part;extracellular vesicular exosome;focal adhesion;Golgi apparatus;inner acrosomal membrane;integral to membran…	ACEVEDO_LIVER_CANCER_UP;CAIRO_HEPATOBLASTOMA_UP;CHANG_CORE_SERUM_RESPONSE_DN;chr1q32;CREIGHTON_ENDOCRINE_THERAPY_RESISTANCE_3;CROMER_METASTASIS_UP;DIAZ_CHRONIC_MEYLOGENOUS_LEUKEMIA_UP;DUTERTRE_ESTRADIOL_RESPONSE_24HR_DN;ENK_UV_RESPONSE_KERATINOCYTE_DN;FLECHNER_BIOPSY_KIDNEY_TRANSPLANT_OK_VS_DONOR_UP;FLECHNER_PBL_KIDNEY_TRANSPLANT_REJECTED_VS_OK_DN;GSE11864_CSF1_IFNG_VS_CSF1_PAM3CYS_IN_MAC_UP;GSE1…	0.166272	0	0.475425	0.326175	0	0.109938	0.407336	0.488175	0.268866	0.338711	0.097346	0	0	0.540827	0.875127	0	0.0618123	0.043046	0.300267	0.0709957	0.0730705	0.026301	0.0575235
CDH5		No	No	SP	PM		0.000816802	0	0.00362443	0	0.00138703		0.00362443	0.00138703	CDH5	0.22536	0	1	0.692138	1	7.01317	H	adherens junction organization;anatomical structure maturation;biological adhesion;biological regulation;blood vessel maturation;cell adhesion;cell junction assembly;cell junction organization;cell surface receptor linked signaling pathway;cell-cell adhesion;cell-cell junction organization;cellular component assembly;cellular component assembly at cellular level;cellular component organization;ce…	beta-catenin binding;binding;calcium ion binding;cation binding;ion binding;ion channel binding;metal ion binding;protein binding;receptor binding	adherens junction;anchoring junction;cell junction;cell part;cell-cell junction;integral to membrane;intrinsic to membrane;membrane;membrane part;occluding junction;plasma membrane;tight junction	AACTTT_UNKNOWN;ACEVEDO_LIVER_CANCER_UP;ACEVEDO_LIVER_TUMOR_VS_NORMAL_ADJACENT_TISSUE_UP;ACTGTGA,MIR-27A,MIR-27B;ARGGGTTAA_UNKNOWN;BOQUEST_STEM_CELL_DN;CAGNYGKNAAA_UNKNOWN;CALVET_IRINOTECAN_SENSITIVE_VS_REVERTED_DN;CELL_CELL_ADHESION;CELL_FRACTION;chr16q22;CTTTGT_V$LEF1_Q2;CUI_TCF21_TARGETS_2_DN;GCM_CDH5;GCM_FANCC;GCM_HMGA2;GCM_PTPRU;GCM_SUPT4H1;GGGYGTGNY_UNKNOWN;GRAESSMANN_APOPTOSIS_BY_SERUM_DEPR…	0	0	0	0	0	0	0	0	0	0	0	0.0204201	0	0	0	0	0	0	0	0	0	0	0
CFL1		No	No	SP	PM		0.14932	0.0834373	0.339752	0.108914	0.12088		0.339752	0.12088	CFL1	0.439496	0.245583	1	0	1	7.48968	H	actin cytoskeleton organization;actin filament depolymerization;actin filament organization;actin filament-based process;actin polymerization or depolymerization;ameboidal cell migration;anatomical structure morphogenesis;axon guidance;biological regulation;blood coagulation;cell activation;cell cycle cytokinesis;cell cycle process;cell migration;cell motility;cell surface receptor linked signali…		adherens junction;anchoring junction;cell cortex part;cell junction;cell part;cell projection membrane;cell projection part;cell-cell junction;cell-substrate adherens junction;cell-substrate junction;cortical actin cytoskeleton;cortical cytoskeleton;cytoplasm;cytoplasmic part;cytoskeletal part;cytoskeleton;extracellular membrane-bounded organelle;extracellular organelle;extracellular region part;…	ACTAYRNNNCCCR_UNKNOWN;ACTIN_CYTOSKELETON_ORGANIZATION_AND_BIOGENESIS;ACTIN_FILAMENT_BASED_PROCESS;ANTI_APOPTOSIS;APOPTOSIS_GO;ATGCTGC,MIR-103,MIR-107;BENPORATH_NANOG_TARGETS;BENPORATH_SOX2_TARGETS;BIOCARTA_CCR3_PATHWAY;BIOCARTA_RAC1_PATHWAY;BIOCARTA_RHO_PATHWAY;CACGTG_V$MYC_Q2;CAGCAGG,MIR-370;CAGGTG_V$E12_Q6;CELL_DEVELOPMENT;CGGAARNGGCNG_UNKNOWN;CHEN_METABOLIC_SYNDROM_NETWORK;chr11q13;CTGCAGY_UNK…	0	0	0.453149	0.887701	0.0815845	0.096428	0	0.273542	0.0850423	0.292607	0.0880276	0.114127	0	0.484565	0.0695499	0.0561342	0.0729817	0.0677535	0.0884222	0.312926	0.0686413	0.0479882	0.0918177
CTNNA1		No	No	SP	PM		0.0721728	0.0266958	0.263299	0.10405	0.202793		0.263299	0.202793	CTNNA1	0.274109	0.101389	1	0.901011	1	7.01451	H/M	actin cytoskeleton organization;actin filament organization;actin filament-based process;adherens junction organization;aging;anatomical structure development;anatomical structure morphogenesis;apical junction assembly;axon regeneration;axonogenesis;biological adhesion;biological regulation;cell adhesion;cell differentiation;cell junction assembly;cell junction organization;cell part morphogenesi…	beta-catenin binding;binding;cadherin binding;cell adhesion molecule binding;cytoskeletal protein binding;gamma-catenin binding;protein binding;structural molecule activity;vinculin binding	acrosomal vesicle;actin cytoskeleton;adherens junction;anchoring junction;catenin complex;cell junction;cell part;cell projection;cell-cell adherens junction;cell-cell contact zone;cell-cell junction;cell-substrate adherens junction;cell-substrate junction;cytoplasmic membrane-bounded vesicle;cytoplasmic part;cytoplasmic vesicle;cytoskeleton;cytosol;extrinsic to membrane;extrinsic to plasma membr…	AKL_HTLV1_INFECTION_UP;ALCALAY_AML_BY_NPM1_LOCALIZATION_UP;BAELDE_DIABETIC_NEPHROPATHY_DN;BARIS_THYROID_CANCER_DN;BASSO_B_LYMPHOCYTE_NETWORK;BIOCARTA_CELL2CELL_PATHWAY;BLALOCK_ALZHEIMERS_DISEASE_UP;BOYLAN_MULTIPLE_MYELOMA_D_CLUSTER_DN;BOYLAN_MULTIPLE_MYELOMA_D_DN;BOYLAN_MULTIPLE_MYELOMA_PCA3_DN;CAGTGTT,MIR-141,MIR-200A;chr5q31;CYTOSKELETAL_PROTEIN_BINDING;DEURIG_T_CELL_PROLYMPHOCYTIC_LEUKEMIA_UP;…	0.165787	0	0	0.160647	0	0.556738	0.136292	0.182784	0.319134	0	0	0	0	0	0	0	0.150696	0	0	0	0	0	0.132241
Ctnnb1		No	No	SP	PM		0	0	0	0	0		0	0	Ctnnb1				0.513082	1	6.38972	H/M	adherens junction assembly;adherens junction organization;anatomical structure development;anatomical structure formation involved in morphogenesis;anatomical structure homeostasis;anatomical structure morphogenesis;anterior/posterior axis specification;appendage development;appendage morphogenesis;artery morphogenesis;axis specification;biological adhesion;biological regulation;biosynthetic proc…	alpha-catenin binding;binding;cadherin binding;cell adhesion molecule binding;chromatin binding;DNA binding;double-stranded DNA binding;enzyme binding;hormone receptor binding;molecular transducer activity;nuclear hormone receptor binding;nucleic acid binding;nucleic acid binding transcription factor activity;phosphatase binding;protein binding;protein binding transcription factor activity;protei…	adherens junction;anchoring junction;apical junction complex;apical part of cell;basolateral plasma membrane;beta-catenin destruction complex;beta-catenin-TCF7L2 complex;catenin complex;catenin-TCF7L2 complex;cell cortex;cell junction;cell part;cell periphery;cell projection;cell projection membrane;cell projection part;cell-cell adherens junction;cell-cell contact zone;cell-cell junction;cell-su…	AACTTT_UNKNOWN;AMIT_EGF_RESPONSE_480_HELA;BIOCARTA_ALK_PATHWAY;BIOCARTA_CELL2CELL_PATHWAY;BIOCARTA_GSK3_PATHWAY;BIOCARTA_PITX2_PATHWAY;BIOCARTA_PS1_PATHWAY;BIOCARTA_TFF_PATHWAY;BIOCARTA_WNT_PATHWAY;BREUHAHN_GROWTH_FACTOR_SIGNALING_IN_LIVER_CANCER;CAGCTTT,MIR-320;CELL_DEVELOPMENT;chr3p21;COLIN_PILOCYTIC_ASTROCYTOMA_VS_GLIOBLASTOMA_DN;CREIGHTON_ENDOCRINE_THERAPY_RESISTANCE_5;CROMER_METASTASIS_UP;CT…	0	0	0	0	0	0	0	0	0	0	0	0	0	0	0	0	0	0	0	0	0	0	0
CTNND1		No	No	SP	PM		0.116508	0.0435294	0.531764	0.0588106	0.301517		0.531764	0.301517	CTNND1	0.219096	0.0818585	1			7.81022	H	adherens junction organization;anatomical structure development;biological adhesion;biological regulation;biosynthetic process;brain development;cell adhesion;cell junction assembly;cell junction organization;cell surface receptor linked signaling pathway;cell-cell adhesion;cell-cell junction organization;cellular biosynthetic process;cellular component assembly;cellular component assembly at cel…	binding;cadherin binding;cell adhesion molecule binding;protein binding;receptor binding	adherens junction;anchoring junction;cell junction;cell part;cell projection;cell projection part;cell-cell adherens junction;cell-cell junction;cytoplasm;cytoplasmic part;cytosol;dendritic spine;extracellular membrane-bounded organelle;extracellular organelle;extracellular region part;extracellular vesicular exosome;growth cone;intracellular membrane-bounded organelle;intracellular organelle;int…	AACATTC,MIR-409-3P;AACTGGA,MIR-145;AACTTT_UNKNOWN;ALCALAY_AML_BY_NPM1_LOCALIZATION_UP;ALFANO_MYC_TARGETS;ATGTACA,MIR-493;BENPORATH_CYCLING_GENES;BERENJENO_TRANSFORMED_BY_RHOA_DN;BURTON_ADIPOGENESIS_9;BYSTRYKH_HEMATOPOIESIS_STEM_CELL_QTL_TRANS;CAGGTG_V$E12_Q6;CCAWYNNGAAR_UNKNOWN;CCTGTGA,MIR-513;CHIARETTI_ACUTE_LYMPHOBLASTIC_LEUKEMIA_ZAP70;chr11q12;COULOUARN_TEMPORAL_TGFB1_SIGNATURE_DN;CREIGHTON_EN…	0.0820425	0.0358428	0.287208	1.86731	0.0717234	0.195499	0.0139278	0	0	0	0	0	0.0172615	0	0	0	0.303047	0	0	0.0198739	0	0	0.0189513
DAB2IP		No	No	SP	PM		0	0	0	0	0.0524136		0	0.0524136	DAB2IP				0.195049	1	6.31046	H	activation of JUN kinase activity;activation of MAPK activity;activation of MAPKKK activity;activation of protein kinase activity;activation of signaling protein activity involved in unfolded protein response;anatomical structure formation involved in morphogenesis;anatomical structure morphogenesis;angiogenesis;apoptosis;apoptosis in response to endoplasmic reticulum stress;biological regulation…	14-3-3 protein binding;binding;binding, bridging;cytokine receptor binding;death receptor binding;enzyme activator activity;enzyme binding;enzyme regulator activity;growth factor receptor binding;GTPase activator activity;GTPase regulator activity;identical protein binding;kinase binding;lipid binding;mitogen-activated protein kinase kinase binding;mitogen-activated protein kinase kinase kinase b…	axon;cell body;cell body membrane;cell part;cell projection;cerebellar mossy fiber;climbing fiber;cytoplasm;cytoplasmic membrane-bounded vesicle;cytoplasmic part;cytoplasmic vesicle;dendrite;endocytic vesicle;extracellular membrane-bounded organelle;extracellular organelle;extracellular region part;extracellular vesicular exosome;intracellular membrane-bounded organelle;intracellular organelle;in…	ATGTACA,MIR-493;CATTGTYY_V$SOX9_B1;chr9q33;CTCCAAG,MIR-432;CTGYNNCTYTAA_UNKNOWN;CTTTAAR_UNKNOWN;CTTTGA_V$LEF1_Q2;CTTTGT_V$LEF1_Q2;DOUGLAS_BMI1_TARGETS_UP;GCAAAAA,MIR-129;GCANCTGNY_V$MYOD_Q6;GGGAGGRR_V$MAZ_Q6;GGGTGGRR_V$PAX4_03;GSE13485_PRE_VS_POST_YF17D_VACCINATION_PBMC_UP;GSE17721_LPS_VS_CPG_0.5H_BMDM_UP;GSE17721_LPS_VS_GARDIQUIMOD_12H_BMDM_UP;GSE17721_LPS_VS_POLYIC_12H_BMDM_UP;GSE17721_POLYIC_V…	0	0	0	0	0	0	0	0	0	0	0	0	0	0	0	0	0	0	0	0	0	0	0
DCBLD2		No	No	SP	PM		0.0169144	0	0.489609	0	0		0.489609	0	DCBLD2	0.0345467	0	1	0	1	7.69887	H	biological regulation;cellular process;cellular response to stimulus;intracellular receptor mediated signaling pathway;negative regulation of biological process;negative regulation of cell growth;negative regulation of cellular process;negative regulation of growth;regulation of biological process;regulation of cell growth;regulation of cellular component organization;regulation of cellular proce…		cell part;cell surface;integral to membrane;integral to plasma membrane;intrinsic to membrane;intrinsic to plasma membrane;membrane part;plasma membrane part	AAGCACA,MIR-218;ACEVEDO_FGFR1_TARGETS_IN_PROSTATE_CANCER_MODEL_UP;ACTGTAG,MIR-139;ATCTTGC,MIR-31;ATGCTGC,MIR-103,MIR-107;ATGTTTC,MIR-494;AZARE_NEOPLASTIC_TRANSFORMATION_BY_STAT3_DN;BILD_SRC_ONCOGENIC_SIGNATURE;BLALOCK_ALZHEIMERS_DISEASE_INCIPIENT_UP;BLALOCK_ALZHEIMERS_DISEASE_UP;BRUINS_UVC_RESPONSE_LATE;CELL_SURFACE;CHANG_CORE_SERUM_RESPONSE_UP;CHARAFE_BREAST_CANCER_LUMINAL_VS_BASAL_DN;CHARAFE_BR…	0	0	0	0	0	0	0	0	0	0	0	0	0	0	0	0	0	0	0	0.42286	0	0	0
EFNB2		No	No	SP	PM		0.0072335	0	0.027103	0.0083181	0.03125		0.027103	0.03125	EFNB2	0.266889	0	1			6.99406	H/M	anatomical structure development;anatomical structure morphogenesis;axon guidance;biological adhesion;biological regulation;blood vessel endothelial cell migration;cell adhesion;cell communication;cell migration;cell migration involved in sprouting angiogenesis;cell motility;cell surface receptor linked signaling pathway;cell-cell signaling;cellular component movement;cellular process;cellular re…	binding;ephrin receptor binding;protein binding;receptor binding	adherens junction;anchoring junction;cell junction;cell part;cell-substrate adherens junction;cell-substrate junction;focal adhesion;integral to membrane;integral to plasma membrane;intrinsic to membrane;intrinsic to plasma membrane;membrane;membrane part;plasma membrane;plasma membrane part	AACTTT_UNKNOWN;AAGCACA,MIR-218;AAGGGAT,MIR-188;ACATTCC,MIR-1,MIR-206;ACEVEDO_LIVER_TUMOR_VS_NORMAL_ADJACENT_TISSUE_UP;AKT_UP_MTOR_DN.V1_UP;ANATOMICAL_STRUCTURE_DEVELOPMENT;ANATOMICAL_STRUCTURE_MORPHOGENESIS;ATF2_S_UP.V1_UP;BERENJENO_TRANSFORMED_BY_RHOA_UP;BHAT_ESR1_TARGETS_NOT_VIA_AKT1_DN;BHAT_ESR1_TARGETS_VIA_AKT1_DN;BLALOCK_ALZHEIMERS_DISEASE_DN;BONCI_TARGETS_OF_MIR15A_AND_MIR16_1;BOQUEST_STEM_…	0	0	0	0	0	0	0	0	0	0	0	0	0	0	0	0	0.180838	0	0	0	0	0	0
ERBIN		No	No	SP	PM		0.0215147	0.029672	0.320158	0	0.00375457		0.320158	0.00375457	ERBIN	0.0672005	0.0926793	1	0.266179	1	7.44436	H	asymmetric protein localization;basal protein localization;biological adhesion;biological regulation;cell adhesion;cell cycle;cell growth;cell surface receptor linked signaling pathway;cellular component organization;cellular component organization at cellular level;cellular component organization or biogenesis;cellular component organization or biogenesis at cellular level;cellular process;cellu…	binding;ErbB-2 class receptor binding;integrin binding;protein binding;protein complex binding;receptor binding;structural constituent of cytoskeleton;structural molecule activity	basal plasma membrane;basement membrane;cell junction;cell part;cell-substrate junction;cytoplasm;extracellular matrix part;extracellular region part;hemidesmosome;intracellular membrane-bounded organelle;intracellular organelle;intracellular organelle part;intracellular part;membrane;membrane part;membrane-bounded organelle;nuclear membrane;nuclear part;nucleoplasm;nucleus;organelle;organelle me…	ACCAAAG,MIR-9;ATAGGAA,MIR-202;BASEMENT_MEMBRANE;BASOLATERAL_PLASMA_MEMBRANE;BLALOCK_ALZHEIMERS_DISEASE_INCIPIENT_UP;BLALOCK_ALZHEIMERS_DISEASE_UP;CAGGTA_V$AREB6_01;CCAWWNAAGG_V$SRF_Q4;CELL_JUNCTION;CELL_MATRIX_JUNCTION;CELL_SURFACE_RECEPTOR_LINKED_SIGNAL_TRANSDUCTION_GO_0007166;CHENG_IMPRINTED_BY_ESTRADIOL;chr5p14;CTAGGAA,MIR-384;CTTTAAR_UNKNOWN;CTTTGT_V$LEF1_Q2;CTTTGTA,MIR-524;CYTOKINE_ACTIVITY;…	0	0	0	0.0727055	0.130288	0.0837514	0.149871	0	0	0.0275172	0	0	0	0	0	0	0.0737353	0	0	0	0	0	0
Errfi1		No	No	SP	PM		0.25133	0.115935	0.421673	0.0221965	0.0172044		0.421673	0.0221965	Errfi1	0.596031	0.274942	1	0	1	8.3843	H/M	anatomical structure development;anatomical structure morphogenesis;biological regulation;cellular process;cellular response to stimulus;cellular response to stress;developmental process;epidermis morphogenesis;epithelium development;intracellular protein kinase cascade;intracellular signal transduction;lung alveolus development;lung epithelium development;lung vasculature development;negative re…	binding;enzyme binding;kinase binding;protein binding;protein kinase binding	cell part;cytoplasm;cytoplasmic part;cytosol;extrinsic to internal side of plasma membrane;extrinsic to membrane;extrinsic to plasma membrane;intracellular membrane-bounded organelle;intracellular organelle;intracellular part;membrane part;membrane-bounded organelle;nucleus;organelle;plasma membrane part	AAAGGAT,MIR-501;AAAYRNCTG_UNKNOWN;ACEVEDO_METHYLATED_IN_LIVER_CANCER_DN;ATGAAGG,MIR-205;BENPORATH_SOX2_TARGETS;BERENJENO_TRANSFORMED_BY_RHOA_REVERSIBLY_DN;BERENJENO_TRANSFORMED_BY_RHOA_UP;BRUECKNER_TARGETS_OF_MIRLET7A3_UP;BURTON_ADIPOGENESIS_1;BURTON_ADIPOGENESIS_PEAK_AT_2HR;CAGGTA_V$AREB6_01;CAGGTG_V$E12_Q6;CAGTATT,MIR-200B,MIR-200C,MIR-429;CAGTGTT,MIR-141,MIR-200A;CHANG_CORE_SERUM_RESPONSE_DN;C…	0.984835	0.227075	0.16247	1.72968	1.22027	1	0.0141945	0	0	0.018013	0.0128319	0.0519649	0.0768328	0	0	0.0284233	0	0.0142132	0.0265217	0.521376	0	0	0.0411655
F11R		No	No	SP	PM		0.0485354	0.0591061	0.0336752	0.0743446	0.100872		0.0591061	0.100872	F11R	0.821158	1	0.569742	1	0.775092	6.90575	H	actin cytoskeleton organization;actin filament-based process;actomyosin structure organization;biological adhesion;biological regulation;blood coagulation;cell adhesion;cell junction assembly;cell junction organization;cell migration;cell motility;cell surface receptor linked signaling pathway;cell-cell junction assembly;cell-cell junction organization;cellular component assembly;cellular compone…	binding;PDZ domain binding;protein binding;protein domain specific binding	cell junction;cell part;cell-cell junction;cytoplasmic part;cytoplasmic vesicle;cytoskeleton;extracellular membrane-bounded organelle;extracellular organelle;extracellular region part;extracellular vesicular exosome;integral to membrane;intracellular non-membrane-bounded organelle;intracellular organelle;intracellular part;intrinsic to membrane;membrane;membrane part;membrane-bounded organelle;me…	ACEVEDO_LIVER_CANCER_UP;ACEVEDO_NORMAL_TISSUE_ADJACENT_TO_LIVER_TUMOR_UP;AIGNER_ZEB1_TARGETS;BENPORATH_NANOG_TARGETS;BOQUEST_STEM_CELL_DN;BOYAULT_LIVER_CANCER_SUBCLASS_G1_UP;BUYTAERT_PHOTODYNAMIC_THERAPY_STRESS_UP;BYSTRYKH_HEMATOPOIESIS_STEM_CELL_QTL_CIS;CAGCTG_V$AP4_Q5;CHARAFE_BREAST_CANCER_BASAL_VS_MESENCHYMAL_UP;CHARAFE_BREAST_CANCER_LUMINAL_VS_MESENCHYMAL_UP;CHEN_LIVER_METABOLISM_QTL_CIS;chr1…	0	0	0.228619	0.0573324	0	0	0	0.0682478	0	0.201113	0	0	0	0	0.0572976	0	0	0.0992086	0	0	0.435149	0	0.0622223
Fcer1g		No	No	SP	PM		0.0936609	0.244845	0.43229	0.108699	0.12713		0.43229	0.12713	Fcer1g	0.216662	0.566391	1	0.73702	1	7.27968	M	activation of immune response;adaptive immune response;adaptive immune response based on somatic recombination of immune receptors built from immunoglobulin superfamily domains;amine transport;antigen processing and presentation;antigen processing and presentation of exogenous antigen;antigen processing and presentation of exogenous peptide antigen;antigen processing and presentation of exogenous…	binding;IgE binding;IgE receptor activity;IgG binding;immunoglobulin binding;immunoglobulin receptor activity;molecular transducer activity;protein binding;protein complex binding;receptor activity;signal transducer activity;signaling receptor activity;transmembrane signaling receptor activity	cell part;cell surface;external side of plasma membrane;Fc receptor complex;Fc-epsilon receptor I complex;integral to membrane;integral to plasma membrane;intrinsic to membrane;intrinsic to plasma membrane;macromolecular complex;membrane;membrane part;membrane raft;plasma membrane;plasma membrane part;protein complex	ALTEMEIER_RESPONSE_TO_LPS_WITH_MECHANICAL_VENTILATION;BIOCARTA_FCER1_PATHWAY;BLALOCK_ALZHEIMERS_DISEASE_DN;BLALOCK_ALZHEIMERS_DISEASE_INCIPIENT_DN;CAGCTG_V$AP4_Q5;CHEN_LIVER_METABOLISM_QTL_CIS;CHEN_METABOLIC_SYNDROM_NETWORK;CHIANG_LIVER_CANCER_SUBCLASS_UNANNOTATED_DN;chr1q23;DAVIES_MULTIPLE_MYELOMA_VS_MGUS_DN;DELASERNA_MYOD_TARGETS_UP;DODD_NASOPHARYNGEAL_CARCINOMA_DN;FLECHNER_BIOPSY_KIDNEY_TRANSP…	0.2586	0.0232315	0.366413	0.0821142	0.0455441	0.0446898	0.0845826	0.107373	0.30997	0.033373	0	0.317757	0.256681	0	0.088574	0	0.039434	0.0395684	0	0.172732	0.0191852	0	0
Fcgr2b		No	No	SP	PM		0.0905669	0.029101	0.169358	0.0241993	0.0351697		0.169358	0.0351697	Fcgr2b	0.534765	0.171831	1	0.85502	1	7.26902	M	adaptive immune response;adaptive immune response based on somatic recombination of immune receptors built from immunoglobulin superfamily domains;antigen processing and presentation;antigen processing and presentation of exogenous antigen;antigen processing and presentation of exogenous peptide antigen;antigen processing and presentation of exogenous peptide antigen via MHC class II;antigen proc…	binding;IgG binding;immunoglobulin binding;molecular transducer activity;protein binding;protein complex binding;receptor signaling protein activity;signal transducer activity	cell part;external side of plasma membrane;integral to membrane;integral to plasma membrane;intrinsic to membrane;intrinsic to plasma membrane;membrane part;plasma membrane part	BIOCARTA_BLYMPHOCYTE_PATHWAY;BOSCO_TH1_CYTOTOXIC_MODULE;BRUINS_UVC_RESPONSE_VIA_TP53_GROUP_D;CAIRO_HEPATOBLASTOMA_DN;CHEN_ETV5_TARGETS_SERTOLI;CHEN_LIVER_METABOLISM_QTL_CIS;CHIANG_LIVER_CANCER_SUBCLASS_INTERFERON_UP;chr1q23;CHYLA_CBFA2T3_TARGETS_UP;DEMAGALHAES_AGING_UP;FAELT_B_CLL_WITH_VH3_21_DN;FULCHER_INFLAMMATORY_RESPONSE_LECTIN_VS_LPS_UP;GARY_CD5_TARGETS_DN;GCM_BECN1;GCM_FANCC;GCM_FCGR2B;GCM_…	0.825717	0	0.316233	0	0	0	0.0884493	0	0.27431	0	0.076425	0.151138	0.368841	0	0.0819527	0	0	0	0	0	0.0247032	0	0
FLNA		No	No	SP	PM		0.0158992	0.020695	0.0712856	0.0832899	0.0307838		0.0712856	0.0832899	FLNA	0.223035	0.290311	1	0.688072	1	7.14488	H/M	actin crosslink formation;actin cytoskeleton organization;actin cytoskeleton reorganization;actin filament organization;actin filament-based process;anatomical structure formation involved in morphogenesis;anatomical structure morphogenesis;biological adhesion;biological regulation;biosynthetic process;blood coagulation;cAMP-mediated signaling;cell activation;cell adhesion;cell cycle process;cell…	actin binding;actin filament binding;binding;cytoskeletal protein binding;enzyme binding;Fc-gamma receptor I complex binding;glycoprotein binding;GTPase binding;identical protein binding;immunoglobulin receptor binding;molecular transducer activity;protein binding;protein dimerization activity;protein homodimerization activity;Rac GTPase binding;Ral GTPase binding;Ras GTPase binding;receptor bind…	actin cytoskeleton;actin filament;adherens junction;anchoring junction;cell body;cell cortex part;cell junction;cell part;cell projection part;cell-substrate adherens junction;cell-substrate junction;chromosomal part;cortical cytoskeleton;cytoplasm;cytoplasmic part;cytoskeletal part;cytoskeleton;cytosol;dendritic shaft;extracellular membrane-bounded organelle;extracellular organelle;extracellular…	ACEVEDO_FGFR1_TARGETS_IN_PROSTATE_CANCER_MODEL_DN;ACTIN_BINDING;ACTIN_CYTOSKELETON;ACTIN_CYTOSKELETON_ORGANIZATION_AND_BIOGENESIS;ACTIN_FILAMENT_BASED_PROCESS;ACTIN_FILAMENT_BINDING;ANATOMICAL_STRUCTURE_DEVELOPMENT;BAELDE_DIABETIC_NEPHROPATHY_DN;BASAKI_YBX1_TARGETS_UP;BERTUCCI_MEDULLARY_VS_DUCTAL_BREAST_CANCER_DN;BLALOCK_ALZHEIMERS_DISEASE_UP;BOGNI_TREATMENT_RELATED_MYELOID_LEUKEMIA_UP;BORCZUK_MA…	0	0	0.397479	0	0	0	0	0	0	0	0	0	0	0	0	0	0	0	0	0	0	0	0
FLNB		No	No	SP	PM		0	0.00879401	0.12384	0	0.03125		0.12384	0.03125	FLNB	0	0.0710112	1	1	0.369599	6.5112	H	actin cytoskeleton organization;actin filament-based process;anatomical structure development;biological regulation;cell differentiation;cell surface receptor linked signaling pathway;cellular component organization;cellular component organization at cellular level;cellular component organization or biogenesis;cellular component organization or biogenesis at cellular level;cellular developmental …	actin binding;binding;cytoskeletal protein binding;identical protein binding;protein binding	actin cytoskeleton;actin filament bundle;actomyosin;adherens junction;anchoring junction;cell cortex;cell junction;cell part;cell-substrate adherens junction;cell-substrate junction;contractile fiber part;cytoplasm;cytoplasmic part;cytoskeletal part;cytoskeleton;cytosol;extracellular membrane-bounded organelle;extracellular organelle;extracellular region part;extracellular vesicular exosome;focal…	AACTGGA,MIR-145;ACTIN_CYTOSKELETON;ACTIN_CYTOSKELETON_ORGANIZATION_AND_BIOGENESIS;ACTIN_FILAMENT_BASED_PROCESS;BASAKI_YBX1_TARGETS_UP;BEGUM_TARGETS_OF_PAX3_FOXO1_FUSION_DN;BERENJENO_TRANSFORMED_BY_RHOA_FOREVER_DN;BERENJENO_TRANSFORMED_BY_RHOA_UP;BHAT_ESR1_TARGETS_NOT_VIA_AKT1_UP;BHAT_ESR1_TARGETS_VIA_AKT1_UP;BILBAN_B_CLL_LPL_UP;BILD_HRAS_ONCOGENIC_SIGNATURE;BMI1_DN.V1_UP;BRUECKNER_TARGETS_OF_MIRL…	0	0	0	0	0	0	0	0	0	0	0	0	0	0	0	0	0	0	0	0	0	0	0
FLOT1		No	No	SP	PM		0.0133014	0	0.0898641	0.00159892	0.00369864		0.0898641	0.00369864	FLOT1	0.148017	0	1	0	1	7.29874	H	anatomical structure morphogenesis;axonogenesis;biological regulation;cell part morphogenesis;cell projection morphogenesis;cell projection organization;cellular component assembly;cellular component assembly at cellular level;cellular component disassembly;cellular component disassembly at cellular level;cellular component morphogenesis;cellular component organization;cellular component organiza…	binding;enzyme binding;protease binding;protein binding	adherens junction;anchoring junction;caveola;cell junction;cell part;cell-substrate adherens junction;cell-substrate junction;centriolar satellite;cytoplasmic membrane-bounded vesicle;cytoplasmic part;cytoplasmic vesicle;cytoskeletal part;endosome;extracellular membrane-bounded organelle;extracellular organelle;extracellular region part;extracellular vesicular exosome;flotillin complex;focal adhe…	ACEVEDO_LIVER_TUMOR_VS_NORMAL_ADJACENT_TISSUE_UP;ALFANO_MYC_TARGETS;BONOME_OVARIAN_CANCER_SURVIVAL_OPTIMAL_DEBULKING;BROCKE_APOPTOSIS_REVERSED_BY_IL6;BURTON_ADIPOGENESIS_10;BURTON_ADIPOGENESIS_PEAK_AT_0HR;BYSTRYKH_HEMATOPOIESIS_STEM_CELL_QTL_CIS;CAGGTA_V$AREB6_01;CAMP_UP.V1_UP;CASORELLI_ACUTE_PROMYELOCYTIC_LEUKEMIA_DN;CCCNNNNNNAAGWT_UNKNOWN;CHICAS_RB1_TARGETS_CONFLUENT;chr6p21;DITTMER_PTHLH_TARGE…	0	0	0	0.332536	0	0	0	0	0	0	0	0	0	0	0	0	0	0	0	0	0	0	0
GAREM1		No	No	SP	PM		0.0694597	0.025775	0.0355143	0.0960868	0.120266		0.0694597	0.120266	GAREM1	1	0.371078	0.511294	0.432301	1	7.10226	H	biological regulation;cell surface receptor linked signaling pathway;cellular process;cellular response to chemical stimulus;cellular response to endogenous stimulus;cellular response to epidermal growth factor stimulus;cellular response to growth factor stimulus;cellular response to organic substance;cellular response to stimulus;enzyme linked receptor protein signaling pathway;epidermal growth …	binding;proline-rich region binding;protein binding	cell part;membrane;plasma membrane		0	0	1	0	0	0	0	0	0	0.24369	0	0	0	0	0	0.176634	0	0	0.184797	0	0	0	0
GPRC5B		No	No	SP	PM		0.04	0	0	0.00524886	0.00758816		0.04	0.00758816	GPRC5B	1	0	0	0.798953	1	7.32954	H/M	behavior;biological regulation;carbohydrate homeostasis;chemical homeostasis;glucose homeostasis;homeostatic process;locomotory behavior;positive regulation of biological process;positive regulation of canonical Wnt receptor signaling pathway;positive regulation of catalytic activity;positive regulation of cell communication;positive regulation of cell differentiation;positive regulation of cell …	binding;enzyme activator activity;enzyme binding;enzyme regulator activity;G-protein coupled receptor activity;G-protein-coupled receptor binding;kinase activator activity;kinase binding;kinase regulator activity;molecular transducer activity;protein binding;protein kinase activator activity;protein kinase binding;protein kinase regulator activity;receptor activity;receptor binding;signal transdu…	cell part;cell surface;cytoplasmic part;cytoplasmic vesicle membrane;cytoplasmic vesicle part;extracellular membrane-bounded organelle;extracellular organelle;extracellular region part;extracellular space;extracellular vesicular exosome;integral to membrane;intracellular membrane-bounded organelle;intracellular non-membrane-bounded organelle;intracellular organelle;intracellular organelle part;in…	AACTTT_UNKNOWN;AATGTGA,MIR-23A,MIR-23B;ASTON_MAJOR_DEPRESSIVE_DISORDER_DN;ATF2_UP.V1_DN;BENPORATH_ES_1;BLALOCK_ALZHEIMERS_DISEASE_UP;BROWNE_HCMV_INFECTION_18HR_UP;BROWNE_HCMV_INFECTION_4HR_UP;BRUECKNER_TARGETS_OF_MIRLET7A3_DN;BUYTAERT_PHOTODYNAMIC_THERAPY_STRESS_UP;CAGGTG_V$E12_Q6;CCACACA,MIR-147;CERVERA_SDHB_TARGETS_2;CHARAFE_BREAST_CANCER_LUMINAL_VS_MESENCHYMAL_DN;CHICAS_RB1_TARGETS_CONFLUENT;c…	0	0	0	0	0	0	0	0	0	0	0	0	0	1	0	0	0	0	0	0	0	0	0
GPRC5C		No	No	SP	PM		0.56449	0.307972	0.036201	0.0299772	0.106012		0.56449	0.106012	GPRC5C	1	0.545576	0.0641305	0.691718	1	8.34093	H	biological regulation;cell surface receptor linked signaling pathway;cellular process;cellular response to stimulus;G-protein coupled receptor protein signaling pathway;regulation of biological process;regulation of cellular process;response to stimulus;signal transduction	G-protein coupled receptor activity;molecular transducer activity;receptor activity;signal transducer activity;signaling receptor activity;transmembrane signaling receptor activity	cell part;cytoplasmic part;cytoplasmic vesicle membrane;cytoplasmic vesicle part;extracellular membrane-bounded organelle;extracellular organelle;extracellular region part;extracellular vesicular exosome;integral to membrane;integral to plasma membrane;intracellular membrane-bounded organelle;intracellular organelle;intracellular organelle part;intracellular part;intrinsic to membrane;intrinsic t…	ATF2_S_UP.V1_DN;ATF2_UP.V1_DN;BOCHKIS_FOXA2_TARGETS;BRUINS_UVC_RESPONSE_VIA_TP53_GROUP_A;CACGTG_V$MYC_Q2;CAGGTA_V$AREB6_01;CELL_SURFACE_RECEPTOR_LINKED_SIGNAL_TRANSDUCTION_GO_0007166;CHARAFE_BREAST_CANCER_LUMINAL_VS_BASAL_UP;CHEMNITZ_RESPONSE_TO_PROSTAGLANDIN_E2_DN;chr17q25;CTTTGT_V$LEF1_Q2;DODD_NASOPHARYNGEAL_CARCINOMA_UP;ESC_J1_UP_LATE.V1_UP;ESC_V6.5_UP_LATE.V1_UP;G_PROTEIN_COUPLED_RECEPTOR_PRO…	0.187155	0.0580706	0.101063	0.0372884	0.140064	0.116277	1.06046	1.02087	0.0309096	0.690326	1.00126	0.0421411	1.41405	3	0.302328	0.143424	0.106313	1.24946	2.2172	0	0.869873	0.226182	0.00991248
Gsk3b		No	No	SP	PM		0.331515	0.330088	0.250894	0.265217	0.306892		0.331515	0.306892	Gsk3b	1	0.995696	0.756809	0.282771	1	8.17211	H/M	anatomical structure development;anatomical structure formation involved in morphogenesis;anatomical structure morphogenesis;apoptosis;apoptosis in response to endoplasmic reticulum stress;axonogenesis;biological regulation;canonical Wnt receptor signaling pathway;canonical Wnt receptor signaling pathway involved in positive regulation of apoptosis;carbohydrate metabolic process;cell cycle proces…	adenyl nucleotide binding;adenyl ribonucleotide binding;ATP binding;beta-catenin binding;binding;catalytic activity;enzyme binding;kinase activity;kinase binding;NF-kappaB binding;nucleotide binding;p53 binding;phosphotransferase activity, alcohol group as acceptor;protein binding;protein kinase A binding;protein kinase A catalytic subunit binding;protein kinase activity;protein kinase binding;pr…	beta-catenin destruction complex;cell body;cell part;cell projection;cell projection part;centrosome;cytoplasm;cytoplasmic part;cytoskeletal part;cytosol;dendritic shaft;dendritic spine;growth cone;intracellular membrane-bounded organelle;intracellular non-membrane-bounded organelle;intracellular organelle;intracellular organelle part;intracellular part;macromolecular complex;membrane;membrane pa…	ACACTGG,MIR-199A,MIR-199B;APOPTOSIS_GO;ATCMNTCCGY_UNKNOWN;BENPORATH_MYC_TARGETS_WITH_EBOX;BENPORATH_SOX2_TARGETS;BIOCARTA_ALK_PATHWAY;BIOCARTA_EIF2_PATHWAY;BIOCARTA_G1_PATHWAY;BIOCARTA_GSK3_PATHWAY;BIOCARTA_IGF1MTOR_PATHWAY;BIOCARTA_NFAT_PATHWAY;BIOCARTA_P35ALZHEIMERS_PATHWAY;BIOCARTA_PITX2_PATHWAY;BIOCARTA_PS1_PATHWAY;BIOCARTA_PTDINS_PATHWAY;BIOCARTA_SHH_PATHWAY;BIOCARTA_WNT_PATHWAY;BIOPOLYMER_M…	0.122438	0	1	0.927	0	0.906075	0	0.635733	0.456631	0.394665	0	0.308821	0	0.547326	0.402711	0.135013	0.378854	0.242232	0.397679	0.364092	0	0	0.242858
GSTP1		No	No	SP	PM		0.0457425	0	0	0.00525466	0.062854		0.0457425	0.062854	GSTP1	1	0	0	0.864203	1	6.56895	H	amine metabolic process;anatomical structure development;biological regulation;carboxylic acid metabolic process;cell proliferation;cellular amine metabolic process;cellular amino acid metabolic process;cellular ketone metabolic process;cellular metabolic process;cellular modified amino acid metabolic process;cellular nitrogen compound metabolic process;cellular process;cellular response to bioti…	binding;catalytic activity;dinitrosyl-iron complex binding;enzyme binding;enzyme regulator activity;glutathione transferase activity;JUN kinase binding;kinase binding;kinase regulator activity;nitric oxide binding;protein binding;protein kinase binding;S-nitrosoglutathione binding;transferase activity;transferase activity, transferring alkyl or aryl (other than methyl) groups	cell part;cytoplasm;cytoplasmic part;cytosol;extracellular membrane-bounded organelle;extracellular organelle;extracellular region part;extracellular space;extracellular vesicular exosome;intracellular;intracellular membrane-bounded organelle;intracellular organelle;intracellular part;macromolecular complex;membrane;membrane-bounded organelle;membrane-bounded vesicle;mitochondrion;nucleus;organel…	ACEVEDO_LIVER_CANCER_DN;ANATOMICAL_STRUCTURE_DEVELOPMENT;ANTI_APOPTOSIS;APOPTOSIS_GO;BASAKI_YBX1_TARGETS_UP;BENPORATH_MYC_TARGETS_WITH_EBOX;CELL_DEVELOPMENT;CENTRAL_NERVOUS_SYSTEM_DEVELOPMENT;CHARAFE_BREAST_CANCER_LUMINAL_VS_BASAL_DN;CHARAFE_BREAST_CANCER_LUMINAL_VS_MESENCHYMAL_DN;CHEN_LUNG_CANCER_SURVIVAL;chr11q13;CROMER_METASTASIS_DN;CYTOPLASM;DACOSTA_UV_RESPONSE_VIA_ERCC3_UP;DAIRKEE_TERT_TARGE…	0	0.455617	0	0	0.323953	0	0.363992	0	0	0	0	0	0	0	0	0	0	0	0	0	0	0	0
Hsp90ab1		No	No	SP	PM		0	0	0.0606327	0.07183	0.00342342		0.0606327	0.07183	Hsp90ab1	0	0	1	0.083601	1	6.23434	H/M	anatomical structure development;biological regulation;cellular component organization;cellular component organization or biogenesis;cellular macromolecule metabolic process;cellular metabolic process;cellular process;cellular protein metabolic process;cellular response to chemical stimulus;cellular response to cytokine stimulus;cellular response to interleukin-4;cellular response to organic cycl…	adenyl deoxyribonucleotide binding;adenyl nucleotide binding;adenyl ribonucleotide binding;antigen binding;ATP binding;binding;CTP binding;dATP binding;deoxyribonucleotide binding;double-stranded RNA binding;enzyme binding;enzyme regulator activity;GTP binding;guanyl nucleotide binding;guanyl ribonucleotide binding;kinase binding;MHC class II protein complex binding;MHC protein complex binding;ni…	apical plasma membrane;basolateral plasma membrane;brush border membrane;cell part;cell projection membrane;cell projection part;cell surface;cytoplasm;cytoplasmic membrane-bounded vesicle;cytoplasmic part;cytoplasmic vesicle;cytosol;extracellular membrane-bounded organelle;extracellular organelle;extracellular region part;extracellular vesicular exosome;inclusion body;intracellular;intracellular…	ACEVEDO_LIVER_CANCER_UP;ACEVEDO_LIVER_TUMOR_VS_NORMAL_ADJACENT_TISSUE_UP;ATCMNTCCGY_UNKNOWN;BENPORATH_MYC_TARGETS_WITH_EBOX;BENPORATH_SOX2_TARGETS;BIOSYNTHETIC_PROCESS;BLALOCK_ALZHEIMERS_DISEASE_DN;BLALOCK_ALZHEIMERS_DISEASE_INCIPIENT_DN;BORCZUK_MALIGNANT_MESOTHELIOMA_UP;BUYTAERT_PHOTODYNAMIC_THERAPY_STRESS_UP;BYSTRYKH_HEMATOPOIESIS_STEM_CELL_SCP2_QTL_TRANS;CACGTG_V$MYC_Q2;CAGGTG_V$E12_Q6;CAIRO_H…	0	0	0	0	0	0	0	0	0	0	0	0	0	0	0	0	0	0	0	0	0	0	0
IFITM3		No	No	SP	PM		0.0157005	0	0	0.0588235	0		0.0157005	0.0588235	IFITM3	1	0	0	1	0.04766	6.94572	H	biological regulation;cell surface receptor linked signaling pathway;cellular process;cellular response to chemical stimulus;cellular response to cytokine stimulus;cellular response to organic substance;cellular response to stimulus;cellular response to type I interferon;cytokine-mediated signaling pathway;defense response;defense response to virus;immune effector process;immune response;immune s…		cell part;cytoplasmic part;endosomal part;endosome membrane;extracellular membrane-bounded organelle;extracellular organelle;extracellular region part;extracellular vesicular exosome;integral to membrane;intracellular organelle part;intracellular part;intrinsic to membrane;late endosome membrane;lysosomal membrane;membrane;membrane part;membrane-bounded organelle;membrane-bounded vesicle;organell…	APPIERTO_RESPONSE_TO_FENRETINIDE_DN;BENNETT_SYSTEMIC_LUPUS_ERYTHEMATOSUS;BERENJENO_TRANSFORMED_BY_RHOA_DN;BOSCO_INTERFERON_INDUCED_ANTIVIRAL_MODULE;BOYLAN_MULTIPLE_MYELOMA_C_D_DN;BOYLAN_MULTIPLE_MYELOMA_PCA1_UP;BRACHAT_RESPONSE_TO_CAMPTOTHECIN_DN;BRACHAT_RESPONSE_TO_METHOTREXATE_DN;BROWN_MYELOID_CELL_DEVELOPMENT_DN;BRUINS_UVC_RESPONSE_VIA_TP53_GROUP_A;BURTON_ADIPOGENESIS_7;BYSTRYKH_HEMATOPOIESIS_…	0	0	0	0	0	0	0	0	0	0	0	0	0.392512	0	0	0	0	0	0	0	0	0	0
Ifitm3		No	No	SP	PM		0.217141	0.0998262	0.159042	0.200611	0.171512		0.217141	0.200611	Ifitm3	1	0.459731	0.732439	1	0	7.17812	M	biological regulation;cardiac cell differentiation;cardiac muscle cell differentiation;cell differentiation;cell surface receptor linked signaling pathway;cellular component organization;cellular component organization or biogenesis;cellular developmental process;cellular membrane organization;cellular process;cellular response to chemical stimulus;cellular response to cytokine stimulus;cellular …		apical part of cell;cell part;cell surface;cytoplasm;cytoplasmic membrane-bounded vesicle;cytoplasmic part;cytoplasmic vesicle;endoplasmic reticulum;endosomal part;endosome membrane;extracellular membrane-bounded organelle;extracellular organelle;extracellular region part;extracellular vesicular exosome;integral to membrane;intracellular membrane-bounded organelle;intracellular organelle;intracel…	APPIERTO_RESPONSE_TO_FENRETINIDE_DN;BENNETT_SYSTEMIC_LUPUS_ERYTHEMATOSUS;BERENJENO_TRANSFORMED_BY_RHOA_DN;BOSCO_INTERFERON_INDUCED_ANTIVIRAL_MODULE;BOYLAN_MULTIPLE_MYELOMA_C_D_DN;BOYLAN_MULTIPLE_MYELOMA_PCA1_UP;BRACHAT_RESPONSE_TO_CAMPTOTHECIN_DN;BRACHAT_RESPONSE_TO_METHOTREXATE_DN;BROWN_MYELOID_CELL_DEVELOPMENT_DN;BRUINS_UVC_RESPONSE_VIA_TP53_GROUP_A;BURTON_ADIPOGENESIS_7;BYSTRYKH_HEMATOPOIESIS_…	0.905768	0.166421	0.195768	0.0720344	0.165758	0.128602	0	1.01448	0	0.0853251	0.209138	0.509219	1.07758	0.0705037	0.133239	0.282788	0	0.0881776	0.0780394	0.13621	0.0771963	0.0322704	0
IQGAP1		No	No	SP	PM		0.0785563	0.0101917	0.11413	0.0991766	0.107799		0.11413	0.107799	IQGAP1	0.688303	0.0892986	1	1	0.854948	6.94289	H	anatomical structure development;biological regulation;cell development;cell surface receptor linked signaling pathway;cellular developmental process;cellular metabolic process;cellular process;cellular response to calcium ion;cellular response to chemical stimulus;cellular response to endogenous stimulus;cellular response to epidermal growth factor stimulus;cellular response to fibroblast growth…	binding;calcium ion binding;calmodulin binding;cation binding;enzyme activator activity;enzyme binding;enzyme inhibitor activity;enzyme regulator activity;GTPase activator activity;GTPase inhibitor activity;GTPase regulator activity;ion binding;kinase activator activity;kinase binding;kinase regulator activity;lipid binding;metal ion binding;nucleoside-triphosphatase regulator activity;phosphatas…	actin filament;adherens junction;anchoring junction;axon;cell junction;cell leading edge;cell part;cell projection;cell projection part;cell-substrate adherens junction;cell-substrate junction;cytoplasm;cytoplasmic part;cytoskeletal part;cytosol;extracellular membrane-bounded organelle;extracellular organelle;extracellular region part;extracellular vesicular exosome;extrinsic to internal side of …	ACACTCC,MIR-122A;ACEVEDO_LIVER_CANCER_UP;ACTIN_CYTOSKELETON;ACTIN_FILAMENT;ATAGGAA,MIR-202;BLALOCK_ALZHEIMERS_DISEASE_UP;BONOME_OVARIAN_CANCER_SURVIVAL_OPTIMAL_DEBULKING;BOUDOUKHA_BOUND_BY_IGF2BP2;BOYLAN_MULTIPLE_MYELOMA_C_D_UP;BROWN_MYELOID_CELL_DEVELOPMENT_UP;BYSTRYKH_HEMATOPOIESIS_STEM_CELL_AND_BRAIN_QTL_CIS;CAGGTG_V$E12_Q6;CALMODULIN_BINDING;chr15q26;COULOUARN_TEMPORAL_TGFB1_SIGNATURE_UP;CTTT…	0	0	0	0.35368	0	0	0.175374	0	0	0	0	0.434855	0	0	0	0	0	0	0	1	0	0	0
IRS2		No	No	SP	PM		0.109379	0.122484	0.0491853	0.0077533	0.0350576		0.122484	0.0350576	IRS2	0.893005	1	0.401564	0.920011	1	6.59162	H	alcohol metabolic process;anatomical structure development;biological regulation;brain development;carbohydrate homeostasis;carbohydrate metabolic process;cell proliferation;cell surface receptor linked signaling pathway;cellular carbohydrate metabolic process;cellular chemical homeostasis;cellular glucose homeostasis;cellular homeostasis;cellular metabolic process;cellular process;cellular respo…	binding;enzyme binding;insulin receptor binding;kinase binding;molecular transducer activity;phosphatidylinositol 3-kinase binding;protein binding;protein complex binding;receptor binding;signal transducer activity	cell part;cytoplasmic part;cytosol;intracellular part;membrane;plasma membrane	ACEVEDO_LIVER_CANCER_UP;AKT_UP.V1_DN;ALCOHOL_METABOLIC_PROCESS;AMIT_EGF_RESPONSE_120_HELA;AMIT_SERUM_RESPONSE_120_MCF10A;AMIT_SERUM_RESPONSE_60_MCF10A;ATATGCA,MIR-448;ATF2_UP.V1_DN;ATGTTAA,MIR-302C;BLALOCK_ALZHEIMERS_DISEASE_UP;BOQUEST_STEM_CELL_UP;BOYLAN_MULTIPLE_MYELOMA_C_CLUSTER_DN;BOYLAN_MULTIPLE_MYELOMA_C_DN;BREUHAHN_GROWTH_FACTOR_SIGNALING_IN_LIVER_CANCER;BURTON_ADIPOGENESIS_1;BUYTAERT_PHOT…	0	0	0	0	0	0	0.900082	0	0	0	0	0	0	0	0.751222	0	0.075888	0	0.645243	0	0.362042	0	0
IRS4		No	No	SP	PM		0.00324574	0	0	0.190391	0.178686		0.00324574	0.190391	IRS4	1	0	0	0.221159	1	7.68588	H	biological regulation;cell surface receptor linked signaling pathway;cellular process;cellular response to chemical stimulus;cellular response to endogenous stimulus;cellular response to hormone stimulus;cellular response to insulin stimulus;cellular response to organic substance;cellular response to peptide hormone stimulus;cellular response to stimulus;enzyme linked receptor protein signaling p…	binding;binding, bridging;enzyme binding;insulin receptor binding;kinase binding;molecular transducer activity;phosphatidylinositol 3-kinase binding;protein binding;protein binding, bridging;protein complex binding;receptor binding;SH3/SH2 adaptor activity;signal transducer activity;signaling adaptor activity	cell part;cytoplasmic part;cytosol;intracellular membrane-bounded organelle;intracellular organelle;intracellular part;membrane;membrane-bounded organelle;organelle;plasma membrane	AAAYWAACM_V$HFH4_01;AACTTT_UNKNOWN;ATF2_S_UP.V1_DN;BENPORATH_SUZ12_TARGETS;CACGTG_V$MYC_Q2;CAGGTG_V$E12_Q6;chrxq22;CTTTGT_V$LEF1_Q2;GCCATNTTG_V$YY1_Q6;GGGCGGR_V$SP1_Q6;GSE10325_CD4_TCELL_VS_LUPUS_CD4_TCELL_UP;GSE11924_TFH_VS_TH2_CD4_TCELL_DN;GSE1432_1H_VS_24H_IFNG_MICROGLIA_UP;GSE17721_LPS_VS_CPG_24H_BMDM_DN;GSE18791_UNSTIM_VS_NEWCATSLE_VIRUS_DC_1H_DN;GSE22886_NAIVE_CD4_TCELL_VS_12H_ACT_TH2_UP;GS…	0	0	0	0	0	0	0	0	0	0	0.0811436	0	0	0	0	0	0	0	0	0	0	0	0
Itgb4		No	No	SP	PM		0.0497776	0.082347	0.159505	0.106825	0.157186		0.159505	0.157186	Itgb4	0.312075	0.516265	1	1	0.938518	6.45846	H/M	anatomical structure development;autophagy;biological adhesion;biological regulation;catabolic process;cell adhesion;cell differentiation;cell junction assembly;cell junction organization;cell motility;cell projection assembly;cell projection organization;cell surface receptor linked signaling pathway;cell-matrix adhesion;cell-substrate adhesion;cell-substrate junction assembly;cellular catabolic…	binding;G-protein-coupled receptor binding;protein binding;receptor activity;receptor binding	basal plasma membrane;basement membrane;cell junction;cell leading edge;cell part;cell surface;cell-substrate junction;extracellular matrix part;extracellular membrane-bounded organelle;extracellular organelle;extracellular region part;extracellular vesicular exosome;hemidesmosome;integrin complex;macromolecular complex;membrane;membrane part;membrane-bounded organelle;membrane-bounded vesicle;or…	AACTTT_UNKNOWN;ATM_DN.V1_DN;BEGUM_TARGETS_OF_PAX3_FOXO1_FUSION_DN;BLALOCK_ALZHEIMERS_DISEASE_UP;BONOME_OVARIAN_CANCER_SURVIVAL_SUBOPTIMAL_DEBULKING;BRUINS_UVC_RESPONSE_LATE;CAGGTG_V$E12_Q6;CATRRAGC_UNKNOWN;CHIARADONNA_NEOPLASTIC_TRANSFORMATION_CDC25_DN;chr17q25;CROMER_METASTASIS_DN;DARWICHE_PAPILLOMA_RISK_HIGH_VS_LOW_DN;ENK_UV_RESPONSE_EPIDERMIS_UP;ERB2_UP.V1_UP;FORTSCHEGGER_PHF8_TARGETS_DN;FOSTE…	0	0	0	0.244439	0	0	0	0	0	0	0	0	0	0	0	0	0	0	0	1	0	0	0
ITGB4		No	No	SP	PM		0.0310142	0.011076	0.0982467	0.0270259	0.0931838		0.0982467	0.0931838	ITGB4	0.315676	0.112737	1	0.67961	1	6.36359	H	anatomical structure development;autophagy;biological adhesion;biological regulation;catabolic process;cell adhesion;cell differentiation;cell junction assembly;cell junction organization;cell motility;cell projection assembly;cell projection organization;cell surface receptor linked signaling pathway;cell-matrix adhesion;cell-substrate adhesion;cell-substrate junction assembly;cellular catabolic…	binding;G-protein-coupled receptor binding;protein binding;receptor activity;receptor binding	basal plasma membrane;basement membrane;cell junction;cell leading edge;cell part;cell surface;cell-substrate junction;extracellular matrix part;extracellular membrane-bounded organelle;extracellular organelle;extracellular region part;extracellular vesicular exosome;hemidesmosome;integrin complex;macromolecular complex;membrane;membrane part;membrane-bounded organelle;membrane-bounded vesicle;or…	AACTTT_UNKNOWN;ATM_DN.V1_DN;BEGUM_TARGETS_OF_PAX3_FOXO1_FUSION_DN;BLALOCK_ALZHEIMERS_DISEASE_UP;BONOME_OVARIAN_CANCER_SURVIVAL_SUBOPTIMAL_DEBULKING;BRUINS_UVC_RESPONSE_LATE;CAGGTG_V$E12_Q6;CATRRAGC_UNKNOWN;CHIARADONNA_NEOPLASTIC_TRANSFORMATION_CDC25_DN;chr17q25;CROMER_METASTASIS_DN;DARWICHE_PAPILLOMA_RISK_HIGH_VS_LOW_DN;ENK_UV_RESPONSE_EPIDERMIS_UP;ERB2_UP.V1_UP;FORTSCHEGGER_PHF8_TARGETS_DN;FOSTE…	0.346366	0	0	0.11323	0	0	0	0	0	0	0	0	0	0	0	0	0	0	0	0.315758	0	0	0
JUP		No	No	SP	PM		0	0	0	0.0772664	0.106088		0	0.106088	JUP				0.290027	1	7.08436	H/M	adherens junction assembly;adherens junction organization;anatomical structure development;biological adhesion;biological regulation;cell adhesion;cell junction assembly;cell junction organization;cell migration;cell motility;cell surface receptor linked signaling pathway;cell-cell adhesion;cell-cell junction assembly;cell-cell junction organization;cellular component assembly;cellular component …	alpha-catenin binding;binding;cadherin binding;cell adhesion molecule binding;enzyme binding;identical protein binding;molecular transducer activity;phosphatase binding;protein binding;protein binding transcription factor activity;protein dimerization activity;protein homodimerization activity;protein phosphatase binding;signal transducer activity;structural constituent of cell wall;structural mo…	actin cytoskeleton;adherens junction;anchoring junction;apicolateral plasma membrane;catenin complex;catenin-TCF7L2 complex;cell junction;cell part;cell-cell adherens junction;cell-cell contact zone;cell-cell junction;cell-substrate adherens junction;cell-substrate junction;contractile fiber part;cytoplasm;cytoplasmic part;cytoskeletal part;cytoskeleton;cytosol;cytosolic part;desmosome;extracellu…	AACTTT_UNKNOWN;ACCAAAG,MIR-9;ACCTGTTG_UNKNOWN;AMIT_EGF_RESPONSE_120_HELA;ATF2_S_UP.V1_DN;ATF2_UP.V1_DN;BAE_BRCA1_TARGETS_UP;BENPORATH_NANOG_TARGETS;BENPORATH_NOS_TARGETS;BENPORATH_OCT4_TARGETS;BENPORATH_SOX2_TARGETS;BRUINS_UVC_RESPONSE_VIA_TP53_GROUP_B;BURTON_ADIPOGENESIS_9;CAGGTA_V$AREB6_01;CAGGTG_V$E12_Q6;CELL_FRACTION;CHARAFE_BREAST_CANCER_LUMINAL_VS_MESENCHYMAL_UP;CHIARADONNA_NEOPLASTIC_TRANS…	0	0	0	0	0	0	0	0	0	0	0	0	0	0	0	0	0	0	0	0	0	0	0
KRT8		No	No	SP	PM		0.0604336	0.0767376	0	0	0.0406805		0.0767376	0.0406805	KRT8	0.787536	1	0	0.728321	1	6.66654	H	actin cytoskeleton organization;actin filament-based process;actomyosin structure organization;biological regulation;cell differentiation;cell differentiation involved in embryonic placenta development;cell surface receptor linked signaling pathway;cellular component organization;cellular component organization at cellular level;cellular component organization or biogenesis;cellular component org…	binding;protein binding;scaffold protein binding;structural molecule activity	cell junction;cell part;cell-cell junction;contractile fiber part;costamere;cytoplasm;cytoplasmic part;cytoskeletal part;cytoskeleton;dystrophin-associated glycoprotein complex;extracellular membrane-bounded organelle;extracellular organelle;extracellular region part;extracellular vesicular exosome;intermediate filament;intermediate filament cytoskeleton;intracellular membrane-bounded organelle;i…	ACEVEDO_LIVER_CANCER_DN;ACOSTA_PROLIFERATION_INDEPENDENT_MYC_TARGETS_DN;APRELIKOVA_BRCA1_TARGETS;ATF2_S_UP.V1_DN;BENPORATH_ES_1;BHATTACHARYA_EMBRYONIC_STEM_CELL;BONOME_OVARIAN_CANCER_POOR_SURVIVAL_DN;BONOME_OVARIAN_CANCER_SURVIVAL_SUBOPTIMAL_DEBULKING;BORLAK_LIVER_CANCER_EGF_UP;BRUINS_UVC_RESPONSE_VIA_TP53_GROUP_B;CAGGTA_V$AREB6_01;CAGGTG_V$E12_Q6;CEBALLOS_TARGETS_OF_TP53_AND_MYC_DN;CHEN_LUNG_CAN…	0	0	0	0.442093	0	0	0	0.302358	0	0.493944	0	0	0	0	0	0	0	0	0	0	0.272445	0	0
MAGI1		No	No	SP	PM		0	0	0.0666667	0	0		0.0666667	0	MAGI1	0	0	1	0	1	6.22932	H	biological adhesion;biological regulation;cell adhesion;cell death;cell surface receptor linked signaling pathway;cellular component assembly;cellular component organization;cellular component organization or biogenesis;cellular process;cellular response to stimulus;death;macromolecular complex assembly;macromolecular complex subunit organization;neuron death;protein complex assembly;protein comp…	actinin binding;adenyl nucleotide binding;adenyl ribonucleotide binding;alpha-actinin binding;ATP binding;binding;cytoskeletal protein binding;nucleotide binding;protein binding;protein C-terminus binding;purine nucleotide binding;purine ribonucleoside triphosphate binding;purine ribonucleotide binding;ribonucleotide binding	cell junction;cell part;cell projection;cell-cell junction;cytoplasm;intracellular organelle part;intracellular part;membrane;nuclear part;nucleoplasm;occluding junction;organelle part;plasma membrane;tight junction	AACTTT_UNKNOWN;AATGTGA,MIR-23A,MIR-23B;ACTGCCT,MIR-34B;AGCGCAG,MIR-191;ATGAAGG,MIR-205;ATGTTAA,MIR-302C;BRUINS_UVC_RESPONSE_VIA_TP53_GROUP_A;CAGCTG_V$AP4_Q5;CAGGTG_V$E12_Q6;CATTTCA,MIR-203;CELL_SURFACE_RECEPTOR_LINKED_SIGNAL_TRANSDUCTION_GO_0007166;chr3p14;CTATGCA,MIR-153;CTGAGCC,MIR-24;CTTTAAR_UNKNOWN;CTTTGT_V$LEF1_Q2;DODD_NASOPHARYNGEAL_CARCINOMA_UP;GCANCTGNY_V$MYOD_Q6;GCCNNNWTAAR_UNKNOWN;GGGCG…	0	0	0	0	0	0	0	0	0	0	0	0	0	0	0	0	0	0	0	0	0	0	0
MAPK1		No	No	SP	PM		0.0652881	0.0715604	0.122446	0.0580669	0.0647551		0.122446	0.0647551	MAPK1	0.533198	0.584422	1			9.88005	H/M	activation of immune response;activation of innate immune response;activation of MAPK activity;activation of MAPKK activity;activation of protein kinase activity;anatomical structure development;anatomical structure morphogenesis;antigen receptor-mediated signaling pathway;apoptosis;axon guidance;B cell receptor signaling pathway;biological regulation;biosynthetic process;blood coagulation;blood …	adenyl nucleotide binding;adenyl ribonucleotide binding;ATP binding;binding;catalytic activity;DNA binding;enzyme binding;kinase activity;MAP kinase activity;molecular transducer activity;nucleic acid binding;nucleotide binding;phosphatase binding;phosphotransferase activity, alcohol group as acceptor;protein binding;protein kinase activity;protein serine/threonine kinase activity;purine nucleoti…	adherens junction;anchoring junction;axon;caveola;cell junction;cell part;cell projection;cell projection cytoplasm;cell projection part;cell-substrate adherens junction;cell-substrate junction;cytoplasm;cytoplasmic part;cytoskeletal part;cytoskeleton;cytosol;dendrite cytoplasm;early endosome;endosome;extracellular membrane-bounded organelle;extracellular organelle;extracellular region part;extra…	ACTGCCT,MIR-34B;AMIT_EGF_RESPONSE_480_MCF10A;APOPTOSIS_GO;ATGCAGT,MIR-217;ATGTACA,MIR-493;ATTCTTT,MIR-186;BEHAVIOR;BHATI_G2M_ARREST_BY_2METHOXYESTRADIOL_UP;BIDUS_METASTASIS_UP;BIOCARTA_AGR_PATHWAY;BIOCARTA_ARENRF2_PATHWAY;BIOCARTA_AT1R_PATHWAY;BIOCARTA_BAD_PATHWAY;BIOCARTA_BARR_MAPK_PATHWAY;BIOCARTA_BARRESTIN_SRC_PATHWAY;BIOCARTA_BIOPEPTIDES_PATHWAY;BIOCARTA_CCR3_PATHWAY;BIOCARTA_CDK5_PATHWAY;BIO…	0.153494	0.144294	0.0962566	0.0331532	0.0281879	0.117971	0.0716527	0.0929125	0.0721035	0.135173	0.0597369	0.0842657	0.00359476	0.0255345	0.0350104	0.033633	0.0221443	0.0329594	0.117439	0.135383	0.032763	0.00633248	0.00603156
Mpig6b		No	No	SP	PM		0.036646	0.0233841	0	0	0.00577364		0.036646	0.00577364	Mpig6b	1	0.638107	0	0.896715	1	6.58332	M	anatomical structure development;anatomical structure formation involved in morphogenesis;biological regulation;blood coagulation;cell development;cell differentiation;cell surface receptor linked signaling pathway;cellular developmental process;cellular process;cellular response to stimulus;coagulation;developmental process;hemostasis;integrin-mediated signaling pathway;megakaryocyte development…		cell part;integral to membrane;intrinsic to membrane;membrane;membrane part;plasma membrane		0	0	0.243745	0	0	0	0.41231	0	0	0	0	0	0	0	0	0.260095	0	0	0	0	0	0	0
MPZL1		No	No	SP	PM		0.246911	0.208294	0.308413	0.286761	0.160723		0.308413	0.286761	MPZL1	0.800583	0.675374	1	0	1	8.35565	H	biological regulation;cell communication;cell surface receptor linked signaling pathway;cell-cell signaling;cellular process;cellular response to stimulus;enzyme linked receptor protein signaling pathway;regulation of biological process;regulation of cellular process;response to stimulus;signal transduction;signaling;transmembrane receptor protein tyrosine kinase signaling pathway	structural molecule activity	adherens junction;anchoring junction;cell junction;cell part;cell surface;cell-substrate adherens junction;cell-substrate junction;focal adhesion;integral to membrane;integral to plasma membrane;intrinsic to membrane;intrinsic to plasma membrane;membrane part;plasma membrane part	ACOSTA_PROLIFERATION_INDEPENDENT_MYC_TARGETS_UP;BORCZUK_MALIGNANT_MESOTHELIOMA_UP;BOYAULT_LIVER_CANCER_SUBCLASS_G1_UP;CAIRO_HEPATOBLASTOMA_CLASSES_UP;CAIRO_HEPATOBLASTOMA_UP;CELL_CELL_SIGNALING;CELL_SURFACE_RECEPTOR_LINKED_SIGNAL_TRANSDUCTION_GO_0007166;CHARAFE_BREAST_CANCER_LUMINAL_VS_BASAL_DN;chr1q24;CTTTGT_V$LEF1_Q2;DEURIG_T_CELL_PROLYMPHOCYTIC_LEUKEMIA_UP;DODD_NASOPHARYNGEAL_CARCINOMA_DN;ENZY…	0.252374	0.126053	0.264997	0.201398	0.160593	0	0.389439	0.368728	0.364305	0.237201	0.166241	0.202234	1.03902	0.699555	0.377154	0.0441656	0.0634348	0.331615	0.0808676	0.155278	0.119031	0.182526	0.0739689
MYH9		No	No	SP	PM		0	0	0.0666667	0.0562945	0		0.0666667	0.0562945	MYH9	0	0	1	1	0.560479	6.30261	H/M	actin cytoskeleton organization;actin cytoskeleton reorganization;actin filament-based movement;actin filament-based process;actomyosin structure organization;anatomical structure formation involved in morphogenesis;angiogenesis;axon guidance;biological adhesion;biological regulation;blood vessel endothelial cell migration;cell adhesion;cell cycle process;cell differentiation;cell migration;cell …	actin binding;actin filament binding;actin-dependent ATPase activity;adenyl nucleotide binding;adenyl ribonucleotide binding;ADP binding;ATP binding;ATPase activity;ATPase activity, coupled;binding;catalytic activity;cytoskeletal protein binding;hydrolase activity;hydrolase activity, acting on acid anhydrides;hydrolase activity, acting on acid anhydrides, in phosphorus-containing anhydrides;ident…	actin cytoskeleton;actin filament bundle;actomyosin;actomyosin contractile ring;adherens junction;anchoring junction;cell cortex part;cell division site part;cell junction;cell leading edge;cell part;cell projection;cell-cell adherens junction;cell-cell junction;cleavage furrow;contractile ring;cytoplasm;cytoplasmic part;cytoskeletal part;cytoskeleton;cytosol;extracellular membrane-bounded organe…	ACACTGG,MIR-199A,MIR-199B;ACCAAAG,MIR-9;ACEVEDO_METHYLATED_IN_LIVER_CANCER_DN;ACTIN_BINDING;ACTIN_CYTOSKELETON;ACTIN_CYTOSKELETON_ORGANIZATION_AND_BIOGENESIS;ACTIN_FILAMENT_BASED_MOVEMENT;ACTIN_FILAMENT_BASED_PROCESS;ACTIN_FILAMENT_BINDING;ADENYL_NUCLEOTIDE_BINDING;ADENYL_RIBONUCLEOTIDE_BINDING;ADP_BINDING;AGUIRRE_PANCREATIC_CANCER_COPY_NUMBER_DN;ANATOMICAL_STRUCTURE_DEVELOPMENT;ANATOMICAL_STRUCT…	0	0	0	0	0	0	0	0	0	0	0	0	0	0	0	0	0	0	0	0	0	0	0
PAG1		No	No	SP	PM		0.488643	0.118484	1.26436	0.0344444	0.0230334		1.26436	0.0344444	PAG1	0.386474	0.0937106	1	1	0	7.71366	H	activation of immune response;antigen receptor-mediated signaling pathway;biological regulation;cell surface receptor linked signaling pathway;cellular process;cellular response to stimulus;enzyme linked receptor protein signaling pathway;epidermal growth factor receptor signaling pathway;immune response-activating cell surface receptor signaling pathway;immune response-activating signal transduc…	binding;binding, bridging;protein binding;protein binding, bridging;protein domain specific binding;SH2 domain binding;SH3/SH2 adaptor activity;signaling adaptor activity	cell part;integral to membrane;intrinsic to membrane;membrane;membrane part;membrane raft;plasma membrane	BRUINS_UVC_RESPONSE_VIA_TP53_GROUP_A;CERVERA_SDHB_TARGETS_2;CHIANG_LIVER_CANCER_SUBCLASS_CTNNB1_DN;CHIANG_LIVER_CANCER_SUBCLASS_POLYSOMY7_DN;CHIANG_LIVER_CANCER_SUBCLASS_PROLIFERATION_UP;chr8q21;CREIGHTON_ENDOCRINE_THERAPY_RESISTANCE_3;CUI_TCF21_TARGETS_2_DN;DOUGLAS_BMI1_TARGETS_DN;FERREIRA_EWINGS_SARCOMA_UNSTABLE_VS_STABLE_UP;GABRIELY_MIR21_TARGETS;GRABARCZYK_BCL11B_TARGETS_DN;GSE10094_LCMV_VS_L…	0	2.11786	1.54577	0.120904	0.311518	0.0949347	0.0641405	2.06122	0.067725	0.0724878	0	0	1.98919	0	0.0144836	0	0.488176	0	3.23985	0.0278107	0	0	0
PARD3		No	No	SP	PM		0.177228	0.0693787	0.449622	0.153757	0.409041		0.449622	0.409041	PARD3	0.394171	0.154304	1	1	0.668713	7.26402	H	actin filament-based process;actin-mediated cell contraction;activation of protein kinase activity;activation of protein kinase C activity by G-protein coupled receptor protein signaling pathway;anatomical structure morphogenesis;apical constriction;asymmetric cell division;axon ensheathment;axonogenesis;biological regulation;cell cycle;cell division;cell junction assembly;cell junction organizat…	binding;lipid binding;phosphatidylinositol binding;phosphatidylinositol-3,4,5-trisphosphate binding;phosphatidylinositol-3-phosphate binding;phosphatidylinositol-4,5-bisphosphate binding;phospholipid binding	adherens junction;anchoring junction;apical part of cell;axon part;axonal growth cone;cell body;cell cortex;cell junction;cell part;cell projection part;cell-cell adherens junction;cell-cell junction;cytoplasmic part;cytoskeletal part;cytosol;endomembrane system;growth cone;internode region of axon;intracellular non-membrane-bounded organelle;intracellular organelle;intracellular organelle part;i…	AACTTT_UNKNOWN;ACTIVATION_OF_PROTEIN_KINASE_ACTIVITY;AMBROSINI_FLAVOPIRIDOL_TREATMENT_TP53;ANATOMICAL_STRUCTURE_DEVELOPMENT;ANATOMICAL_STRUCTURE_MORPHOGENESIS;APICAL_JUNCTION_COMPLEX;APICOLATERAL_PLASMA_MEMBRANE;AXONOGENESIS;BAELDE_DIABETIC_NEPHROPATHY_DN;BENPORATH_EED_TARGETS;BENPORATH_OCT4_TARGETS;BENPORATH_SUZ12_TARGETS;BLALOCK_ALZHEIMERS_DISEASE_UP;CELL_DEVELOPMENT;CELL_DIVISION;CELL_JUNCTION…	1	0	0.108059	0.542094	0.0609922	0.221907	0.0784635	0.219561	0.857403	0.616107	0	0.0967074	0	0	0	0.139116	0.199643	0	0	0	0.0676638	0	0
Phb		No	No	SP	PM		0	0.0893376	0	0.0588235	0.0244499		0.0893376	0.0588235	Phb	0	1	0	0.375896	1	6.16023	H/M	anatomical structure morphogenesis;apoptosis;biological regulation;biosynthetic process;cell death;cell differentiation;cellular biosynthetic process;cellular component organization;cellular component organization at cellular level;cellular component organization or biogenesis;cellular component organization or biogenesis at cellular level;cellular developmental process;cellular macromolecule bio…	binding;DNA binding;enzyme binding;histone deacetylase binding;nucleic acid binding;nucleic acid binding transcription factor activity;protein binding;regulatory region DNA binding;regulatory region nucleic acid binding;sequence-specific DNA binding RNA polymerase II transcription factor activity;sequence-specific DNA binding transcription factor activity;transcription regulatory region DNA bindi…	cell part;cell surface;cytoplasm;cytoplasmic part;extracellular membrane-bounded organelle;extracellular organelle;extracellular region part;extracellular vesicular exosome;extrinsic to membrane;extrinsic to mitochondrial outer membrane;extrinsic to organelle membrane;integral to membrane;integral to plasma membrane;intracellular membrane-bounded organelle;intracellular organelle;intracellular or…	ACTGTGA,MIR-27A,MIR-27B;AGUIRRE_PANCREATIC_CANCER_COPY_NUMBER_UP;APOPTOSIS_GO;BENPORATH_MYC_TARGETS_WITH_EBOX;BILD_MYC_ONCOGENIC_SIGNATURE;BIOPOLYMER_METABOLIC_PROCESS;BIOPOLYMER_MODIFICATION;BOYAULT_LIVER_CANCER_SUBCLASS_G3_UP;BURTON_ADIPOGENESIS_5;CACTGTG,MIR-128A,MIR-128B;CAIRO_HEPATOBLASTOMA_CLASSES_UP;CELL_DEVELOPMENT;CELLULAR_MACROMOLECULE_METABOLIC_PROCESS;CELLULAR_PROTEIN_METABOLIC_PROCES…	0	0	0	0	0	0	0	0	0	0	0	0	0	0	0	0	0	0	0	0	0	0	0
PIK3AP1		No	No	SP	PM		0.0400246	0.0098348	0.064456	0.10121	0.0497105		0.064456	0.10121	PIK3AP1	0.620961	0.152582	1	1	0.415647	7.37095	H	activation of immune response;activation of innate immune response;biological regulation;cellular process;cellular response to stimulus;immune response-activating signal transduction;immune response-regulating signaling pathway;immune system process;innate immune response-activating signal transduction;negative regulation of biological process;negative regulation of cell communication;negative re…		cell part;cytoplasmic part;cytosol;intracellular part;membrane;plasma membrane	AAAGGAT,MIR-501;ACEVEDO_NORMAL_TISSUE_ADJACENT_TO_LIVER_TUMOR_UP;BAFNA_MUC4_TARGETS_DN;BOCHKIS_FOXA2_TARGETS;BREDEMEYER_RAG_SIGNALING_NOT_VIA_ATM_UP;CAGCTG_V$AP4_Q5;CAGGTG_V$E12_Q6;CCTGCTG,MIR-214;CHEN_METABOLIC_SYNDROM_NETWORK;chr10q24;COATES_MACROPHAGE_M1_VS_M2_UP;CREIGHTON_ENDOCRINE_THERAPY_RESISTANCE_3;FIRESTEIN_PROLIFERATION;FOSTER_TOLERANT_MACROPHAGE_UP;FULCHER_INFLAMMATORY_RESPONSE_LECTIN_…	0.131063	0.244735	0.102567	0	0	0	0	0	0	0	0.0611231	0.0531832	0.327533	0	0.0086485	0	0.013849	0	0	0.057913	0	0	0
Pik3ap1		No	No	SP	PM		0	0	0.0258845	0	0.03125		0.0258845	0.03125	Pik3ap1	0	0	1	1	0.49116	6.34357	M	activation of immune response;activation of innate immune response;biological regulation;cellular process;cellular response to stimulus;immune response-activating signal transduction;immune response-regulating signaling pathway;immune system process;innate immune response-activating signal transduction;negative regulation of biological process;negative regulation of cell communication;negative re…	binding;identical protein binding;protein binding	cell part;cytoplasm;cytoplasmic part;cytosol;intracellular part;membrane;plasma membrane	AAAGGAT,MIR-501;ACEVEDO_NORMAL_TISSUE_ADJACENT_TO_LIVER_TUMOR_UP;BAFNA_MUC4_TARGETS_DN;BOCHKIS_FOXA2_TARGETS;BREDEMEYER_RAG_SIGNALING_NOT_VIA_ATM_UP;CAGCTG_V$AP4_Q5;CAGGTG_V$E12_Q6;CCTGCTG,MIR-214;CHEN_METABOLIC_SYNDROM_NETWORK;chr10q24;COATES_MACROPHAGE_M1_VS_M2_UP;CREIGHTON_ENDOCRINE_THERAPY_RESISTANCE_3;FIRESTEIN_PROLIFERATION;FOSTER_TOLERANT_MACROPHAGE_UP;FULCHER_INFLAMMATORY_RESPONSE_LECTIN_…	0	0	0	0	0	0	0	0	0	0	0	0	0	0	0	0	0	0	0	0	0	0	0
PRKCD		No	No	SP	PM		0	0	0.15573	0	0.0169404		0.15573	0.0169404	PRKCD	0	0	1	0	1	6.45111	H	activation of immune response;activation of innate immune response;activation of phospholipase C activity;adaptive immune response;adaptive immune response based on somatic recombination of immune receptors built from immunoglobulin superfamily domains;aging;apoptosis;B cell activation;B cell mediated immunity;B cell proliferation;biological regulation;blood coagulation;cell activation;cell aging…	adenyl nucleotide binding;adenyl ribonucleotide binding;ATP binding;binding;calcium-independent protein kinase C activity;catalytic activity;cation binding;enzyme activator activity;enzyme binding;enzyme regulator activity;insulin receptor substrate binding;ion binding;kinase activity;metal ion binding;non-membrane spanning protein tyrosine kinase activity;nucleotide binding;phosphotransferase ac…	cell junction;cell part;cell-cell junction;cytoplasm;cytoplasmic part;cytosol;endoplasmic reticulum;extracellular membrane-bounded organelle;extracellular organelle;extracellular region part;extracellular vesicular exosome;intracellular membrane-bounded organelle;intracellular organelle;intracellular organelle part;intracellular part;membrane;membrane-bounded organelle;membrane-bounded vesicle;mi…	ABE_VEGFA_TARGETS_2HR;ATF2_S_UP.V1_UP;ATF2_UP.V1_UP;BIOCARTA_HIVNEF_PATHWAY;BIOCARTA_KERATINOCYTE_PATHWAY;BIOPOLYMER_METABOLIC_PROCESS;BIOPOLYMER_MODIFICATION;BROWNE_HCMV_INFECTION_16HR_UP;BRUINS_UVC_RESPONSE_VIA_TP53_GROUP_B;BURTON_ADIPOGENESIS_9;BUYTAERT_PHOTODYNAMIC_THERAPY_STRESS_UP;BYSTRYKH_HEMATOPOIESIS_STEM_CELL_AND_BRAIN_QTL_TRANS;CELLULAR_MACROMOLECULE_METABOLIC_PROCESS;CELLULAR_PROTEIN_…	0	0	0	0	0	0	0	0	0	0	0	0	0	0	0	0	0	0	0	0	0	0	0
Ptpn6		No	No	SP	PM		0.0303272	0.0593138	0.193856	0.0530853	0.0418352		0.193856	0.0530853	Ptpn6	0.156442	0.305969	1	0	1	7.29001	M	abortive mitotic cell cycle;activation of immune response;anatomical structure development;anatomical structure formation involved in morphogenesis;antigen receptor-mediated signaling pathway;B cell receptor signaling pathway;biological adhesion;biological regulation;cell adhesion;cell cycle;cell development;cell differentiation;cell killing;cell proliferation;cell surface receptor linked signali…	binding;catalytic activity;enzyme binding;hydrolase activity;hydrolase activity, acting on ester bonds;kinase binding;molecular transducer activity;phosphatase activity;phosphoprotein binding;phosphoprotein phosphatase activity;phosphoric ester hydrolase activity;phosphotyrosine binding;protein binding;protein domain specific binding;protein kinase binding;protein phosphorylated amino acid bindin…	alpha-beta T cell receptor complex;cell junction;cell part;cell-cell junction;cytoplasm;extracellular membrane-bounded organelle;extracellular organelle;extracellular region part;extracellular vesicular exosome;intracellular membrane-bounded organelle;intracellular non-membrane-bounded organelle;intracellular organelle;intracellular organelle part;intracellular part;macromolecular complex;membran…	APOPTOSIS_GO;BENPORATH_MYC_MAX_TARGETS;BERTUCCI_MEDULLARY_VS_DUCTAL_BREAST_CANCER_UP;BIOCARTA_EPO_PATHWAY;BIOCARTA_GH_PATHWAY;BIOCARTA_IL2RB_PATHWAY;BIOCARTA_IL3_PATHWAY;BIOCARTA_NKCELLS_PATHWAY;BIOPOLYMER_METABOLIC_PROCESS;BIOPOLYMER_MODIFICATION;CAGCTG_V$AP4_Q5;CELL_DEVELOPMENT;CELL_SURFACE_RECEPTOR_LINKED_SIGNAL_TRANSDUCTION_GO_0007166;CELLULAR_MACROMOLECULE_METABOLIC_PROCESS;CELLULAR_PROTEIN_…	0.109447	0	0.124524	0	0	0	0	0.10899	0.131207	0	0	0	0.196338	0	0.0228304	0	0	0.0375701	0.0272742	0	0	0	0
Ptprc		No	No	SP	PM		0.0181848	0.0980516	0.119483	0.0588235	0.0730591		0.119483	0.0730591	Ptprc	0.152196	0.820633	1	1	0.788075	6.74125	H/M	activation of immune response;activation of MAPK activity;anatomical structure development;antigen receptor-mediated signaling pathway;B cell activation;B cell differentiation;B cell receptor signaling pathway;biological adhesion;biological regulation;biosynthetic process;bone marrow development;cell activation;cell adhesion;cell development;cell differentiation;cell proliferation;cell surface re…	binding;carbohydrate binding;catalytic activity;enzyme binding;glycoprotein binding;glycosaminoglycan binding;heparan sulfate proteoglycan binding;heparin binding;hydrolase activity;hydrolase activity, acting on ester bonds;kinase binding;pattern binding;phosphatase activity;phosphoprotein phosphatase activity;phosphoric ester hydrolase activity;polysaccharide binding;protein binding;protein kina…	cell part;cell periphery;external side of plasma membrane;extracellular membrane-bounded organelle;extracellular organelle;extracellular region part;extracellular vesicular exosome;membrane;membrane part;membrane-bounded organelle;membrane-bounded vesicle;organelle;plasma membrane;plasma membrane part;vesicle	ACOSTA_PROLIFERATION_INDEPENDENT_MYC_TARGETS_DN;ACTIVATION_OF_IMMUNE_RESPONSE;ADAPTIVE_IMMUNE_RESPONSE;ADAPTIVE_IMMUNE_RESPONSE_GO_0002460;ADHERENS_JUNCTION;AMUNDSON_POOR_SURVIVAL_AFTER_GAMMA_RADIATION_2G;AMUNDSON_POOR_SURVIVAL_AFTER_GAMMA_RADIATION_8G;ANATOMICAL_STRUCTURE_DEVELOPMENT;APOPTOSIS_GO;B_CELL_ACTIVATION;BASOLATERAL_PLASMA_MEMBRANE;BIOCARTA_BLYMPHOCYTE_PATHWAY;BIOCARTA_CSK_PATHWAY;BIOC…	0	0	0.45462	0	0	0	0	0	0	0	0	0	0	0	0	0	0	0	0	0	0	0	0
PTPRE		No	No	SP	PM		0	0	0	0	0		0	0	PTPRE				0.80515	1	6.29636	H/M	biological regulation;cell surface receptor linked signaling pathway;cellular macromolecule metabolic process;cellular metabolic process;cellular process;cellular protein metabolic process;cellular response to stimulus;dephosphorylation;enzyme linked receptor protein signaling pathway;macromolecule metabolic process;macromolecule modification;metabolic process;negative regulation of biological pr…	catalytic activity;hydrolase activity;hydrolase activity, acting on ester bonds;molecular transducer activity;phosphatase activity;phosphoprotein phosphatase activity;phosphoric ester hydrolase activity;protein tyrosine phosphatase activity;receptor activity;signal transducer activity;signaling receptor activity;transmembrane receptor protein phosphatase activity;transmembrane receptor protein ty…	cell part;cytoplasm;integral to membrane;intracellular membrane-bounded organelle;intracellular organelle;intracellular part;intrinsic to membrane;membrane;membrane part;membrane-bounded organelle;nucleus;organelle;plasma membrane	ACEVEDO_METHYLATED_IN_LIVER_CANCER_DN;ATCTTGC,MIR-31;ATGTTAA,MIR-302C;BAKKER_FOXO3_TARGETS_DN;BASSO_CD40_SIGNALING_UP;BERENJENO_TRANSFORMED_BY_RHOA_UP;BILD_HRAS_ONCOGENIC_SIGNATURE;BIOPOLYMER_METABOLIC_PROCESS;BIOPOLYMER_MODIFICATION;BLALOCK_ALZHEIMERS_DISEASE_DN;BOQUEST_STEM_CELL_DN;BOYLAN_MULTIPLE_MYELOMA_C_D_DN;BROWNE_HCMV_INFECTION_10HR_UP;BROWNE_HCMV_INFECTION_16HR_UP;BROWNE_HCMV_INFECTION_2…	0	0	0	0	0	0	0	0	0	0	0	0	0	0	0	0	0	0	0	0	0	0	0
PTPRF		No	No	SP	PM		0.0283218	0	0.0666667	0	0		0.0666667	0	PTPRF	0.424828	0	1			6.43821	H/M	biological adhesion;biological regulation;cell adhesion;cell migration;cell motility;cell surface receptor linked signaling pathway;cellular component movement;cellular macromolecule metabolic process;cellular metabolic process;cellular process;cellular protein metabolic process;cellular response to stimulus;dephosphorylation;enzyme linked receptor protein signaling pathway;locomotion;macromolecu…	binding;carbohydrate binding;catalytic activity;glycosaminoglycan binding;heparin binding;hydrolase activity;hydrolase activity, acting on ester bonds;molecular transducer activity;pattern binding;phosphatase activity;phosphoprotein phosphatase activity;phosphoric ester hydrolase activity;polysaccharide binding;protein tyrosine phosphatase activity;receptor activity;signal transducer activity;sig…	cell part;extracellular membrane-bounded organelle;extracellular organelle;extracellular region part;extracellular vesicular exosome;integral to membrane;integral to plasma membrane;intrinsic to membrane;intrinsic to plasma membrane;membrane part;membrane-bounded organelle;membrane-bounded vesicle;organelle;plasma membrane part;vesicle	AACATTC,MIR-409-3P;AACTTT_UNKNOWN;AGCTCCT,MIR-28;ALK_DN.V1_DN;AMIT_EGF_RESPONSE_480_HELA;BENPORATH_MYC_MAX_TARGETS;BLALOCK_ALZHEIMERS_DISEASE_UP;BRUECKNER_TARGETS_OF_MIRLET7A3_DN;BYSTRYKH_HEMATOPOIESIS_STEM_CELL_AND_BRAIN_QTL_CIS;BYSTRYKH_HEMATOPOIESIS_STEM_CELL_QTL_CIS;CAGGTA_V$AREB6_01;CELL_SURFACE_RECEPTOR_LINKED_SIGNAL_TRANSDUCTION_GO_0007166;CHARAFE_BREAST_CANCER_LUMINAL_VS_BASAL_UP;chr1p34;…	0	0	0	0.708046	0	0	0	0	0	0	0	0	0	0	0	0	0	0	0	0	0	0	0
PXN		No	No	SP	PM		0.147772	0.1723	0.155796	0.163703	0.076157		0.1723	0.163703	PXN	0.857642	1	0.904214			7.60496	H	activation of MAPK activity;anatomical structure morphogenesis;biological adhesion;biological regulation;branching morphogenesis of a tube;cell adhesion;cell junction assembly;cell junction organization;cell morphogenesis;cell morphogenesis involved in differentiation;cell projection assembly;cell projection organization;cell surface receptor linked signaling pathway;cell-substrate adhesion;cell-…	beta-catenin binding;binding;cation binding;cytoskeletal protein binding;ion binding;metal ion binding;protein binding;transition metal ion binding;vinculin binding;zinc ion binding	actin filament bundle;actomyosin;adherens junction;anchoring junction;cell cortex;cell junction;cell part;cell projection;cell-substrate adherens junction;cell-substrate junction;cytoplasm;cytoplasmic part;cytoskeletal part;cytosol;focal adhesion;intracellular organelle part;intracellular part;lamellipodium;macromolecular complex;membrane;microtubule associated complex;nuclear part;nucleoplasm;or…	AAAYRNCTG_UNKNOWN;AACTGGA,MIR-145;ACACTGG,MIR-199A,MIR-199B;AGGGCAG,MIR-18A;ALFANO_MYC_TARGETS;BIOCARTA_AGR_PATHWAY;BIOCARTA_CELL2CELL_PATHWAY;BIOCARTA_CHEMICAL_PATHWAY;BIOCARTA_CXCR4_PATHWAY;BIOCARTA_ECM_PATHWAY;BIOCARTA_INTEGRIN_PATHWAY;BIOCARTA_MCALPAIN_PATHWAY;BIOCARTA_MET_PATHWAY;BIOCARTA_UCALPAIN_PATHWAY;BIOCARTA_VEGF_PATHWAY;BLALOCK_ALZHEIMERS_DISEASE_INCIPIENT_UP;BLALOCK_ALZHEIMERS_DISEAS…	0.347745	0.188663	0.218417	0.144552	0.104932	0.360286	0.199315	0.395103	0.0591338	0.156665	0.035522	0.161175	0.254321	0.0251018	0.13208	0.149886	0.138582	0.166524	0.00990712	0.20035	0.158794	0.03171	0.0100636
Rftn1		No	No	SP	PM		0.04	0.0440112	0	0	0		0.0440112	0	Rftn1	0.908859	1	0	1	0.465214	6.49111	M	activation of immune response;activation of innate immune response;antigen processing and presentation;antigen receptor-mediated signaling pathway;B cell receptor signaling pathway;biological regulation;cell surface receptor linked signaling pathway;cellular component assembly;cellular component assembly at cellular level;cellular component organization;cellular component organization at cellular…	binding;double-stranded RNA binding;nucleic acid binding;RNA binding	cell part;cytoplasm;cytoplasmic part;endosome;extracellular membrane-bounded organelle;extracellular organelle;extracellular region part;extracellular vesicular exosome;intracellular membrane-bounded organelle;intracellular organelle;intracellular part;macromolecular complex;membrane;membrane part;membrane raft;membrane-bounded organelle;membrane-bounded vesicle;organelle;plasma membrane;protein …	ACTWSNACTNY_UNKNOWN;BENPORATH_SUZ12_TARGETS;BOYAULT_LIVER_CANCER_SUBCLASS_G6_DN;BRUINS_UVC_RESPONSE_LATE;CAGCTG_V$AP4_Q5;CAGGTG_V$E12_Q6;CERVERA_SDHB_TARGETS_1_UP;CHARAFE_BREAST_CANCER_LUMINAL_VS_MESENCHYMAL_DN;CHEMNITZ_RESPONSE_TO_PROSTAGLANDIN_E2_UP;CHIANG_LIVER_CANCER_SUBCLASS_CTNNB1_DN;chr3p24;CREIGHTON_ENDOCRINE_THERAPY_RESISTANCE_5;DACOSTA_UV_RESPONSE_VIA_ERCC3_COMMON_DN;DACOSTA_UV_RESPONSE…	0	0	1	0	0	0	0	0	0	0	0	0	0	0	0	0	0	0	0	0	0	0	0
Robo1		No	No	SP	PM		0	0	0	0.0254151	0.03125		0	0.03125	Robo1						6.16432	H/M	activation of caspase activity;axon guidance;biological adhesion;biological regulation;blood vessel endothelial cell migration;cell adhesion;cell migration;cell migration involved in sprouting angiogenesis;cell motility;cell surface receptor linked signaling pathway;cell-cell adhesion;cellular component movement;cellular process;cellular response to stimulus;chemorepulsion involved in postnatal o…	binding;identical protein binding;LRR domain binding;protein binding;protein domain specific binding	axolemma;axon part;cell part;cell projection membrane;cell projection part;cell surface;cytoplasm;intracellular part;leading edge membrane;membrane part;neuron projection membrane;plasma membrane part	AAGCACA,MIR-218;ACAWYAAAG_UNKNOWN;ACTGAAA,MIR-30A-3P,MIR-30E-3P;ACTTTAT,MIR-142-5P;ANATOMICAL_STRUCTURE_DEVELOPMENT;ANATOMICAL_STRUCTURE_MORPHOGENESIS;AXONOGENESIS;BENPORATH_ES_1;BLALOCK_ALZHEIMERS_DISEASE_DN;BLALOCK_ALZHEIMERS_DISEASE_INCIPIENT_DN;BOQUEST_STEM_CELL_UP;CAIRO_HEPATOBLASTOMA_UP;CASORELLI_ACUTE_PROMYELOCYTIC_LEUKEMIA_DN;CATGTAA,MIR-496;CCAWNWWNNNGGC_UNKNOWN;CELL_CELL_ADHESION;CELL_D…	0	0	0	0	0	0	0	0	0	0	0	0	0	0	0	0	0	0	0	0	0	0	0
ROCK2		No	No	SP	PM		0.0166436	0.0367938	0.17687	0	0.00288188		0.17687	0.00288188	ROCK2	0.0941011	0.208028	1	0.813284	1	6.38204	H/M	actin cytoskeleton organization;actin filament-based process;anatomical structure formation involved in morphogenesis;anatomical structure morphogenesis;axon guidance;biological regulation;cell part morphogenesis;cell projection morphogenesis;cell projection organization;cell surface receptor linked signaling pathway;cellular component morphogenesis;cellular component organization;cellular compon…	adenyl nucleotide binding;adenyl ribonucleotide binding;ATP binding;binding;catalytic activity;cation binding;ion binding;kinase activity;metal ion binding;nucleotide binding;phosphotransferase activity, alcohol group as acceptor;protein kinase activity;protein serine/threonine kinase activity;purine nucleotide binding;purine ribonucleoside triphosphate binding;purine ribonucleotide binding;ribon…	cell part;centrosome;cytoplasmic part;cytoskeletal part;cytosol;intracellular membrane-bounded organelle;intracellular non-membrane-bounded organelle;intracellular organelle;intracellular organelle part;intracellular part;membrane;membrane-bounded organelle;microtubule organizing center;non-membrane-bounded organelle;nucleus;organelle;organelle part;plasma membrane;spindle pole centrosome	AACTTT_UNKNOWN;AAGCCAT,MIR-135A,MIR-135B;ACACTAC,MIR-142-3P;ACEVEDO_LIVER_CANCER_UP;ACEVEDO_LIVER_TUMOR_VS_NORMAL_ADJACENT_TISSUE_UP;AMIT_EGF_RESPONSE_20_HELA;APRELIKOVA_BRCA1_TARGETS;BIOCARTA_CCR3_PATHWAY;BIOPOLYMER_METABOLIC_PROCESS;BIOPOLYMER_MODIFICATION;BLALOCK_ALZHEIMERS_DISEASE_DN;BLALOCK_ALZHEIMERS_DISEASE_INCIPIENT_DN;BRUINS_UVC_RESPONSE_VIA_TP53_GROUP_B;BURTON_ADIPOGENESIS_9;CACCAGC,MIR…	0	0	0.21185	0.20424	0	0	0	0	0	0	0	0	0	0	0	0	0	0	0	0	0	0	0
SDCBP		No	No	SP	PM		0	0.111111	0.0650784	0	0		0.111111	0	SDCBP	0	1	0.585706	0	1	5.89134	H/M	actin cytoskeleton organization;actin filament-based process;axon guidance;biological regulation;cell communication;cell projection assembly;cell projection organization;cell surface receptor linked signaling pathway;cell-cell signaling;cellular component assembly;cellular component assembly at cellular level;cellular component organization;cellular component organization at cellular level;cellul…	binding;binding, bridging;cytokine receptor binding;cytoskeletal adaptor activity;cytoskeletal protein binding;frizzled binding;G-protein-coupled receptor binding;growth factor receptor binding;identical protein binding;interleukin-5 receptor binding;protein binding;protein binding, bridging;protein dimerization activity;protein heterodimerization activity;protein N-terminus binding;receptor bind…	adherens junction;anchoring junction;blood microparticle;cell junction;cell part;cell-substrate adherens junction;cell-substrate junction;cytoplasm;cytoplasmic membrane-bounded vesicle;cytoplasmic part;cytoplasmic vesicle;cytoskeleton;cytosol;endoplasmic reticulum membrane;endoplasmic reticulum part;extracellular membrane-bounded organelle;extracellular organelle;extracellular region part;extrace…	AAAYRNCTG_UNKNOWN;AACTTT_UNKNOWN;AAGCCAT,MIR-135A,MIR-135B;ACEVEDO_LIVER_CANCER_UP;ACEVEDO_LIVER_TUMOR_VS_NORMAL_ADJACENT_TISSUE_UP;ACTACCT,MIR-196A,MIR-196B;ACTTTAT,MIR-142-5P;AGCATTA,MIR-155;ALFANO_MYC_TARGETS;ALONSO_METASTASIS_EMT_UP;ALONSO_METASTASIS_NEURAL_UP;ALONSO_METASTASIS_UP;CHARAFE_BREAST_CANCER_LUMINAL_VS_MESENCHYMAL_DN;chr8q12;CROONQUIST_NRAS_SIGNALING_UP;CYTOKINE_ACTIVITY;DANG_REGUL…	0	0	0	0	0	0	0	0	0	0	0	0	0	0	0	0	0	0	0	0	0	0	0
SPART		No	No	SP	PM		0	0	0.0324583	0	0.0392225		0.0324583	0.0392225	SPART	0	0	1			6.18358	H	abscission;adipose tissue development;anatomical structure development;biological regulation;cell division;cellular chemical homeostasis;cellular component organization;cellular component organization at cellular level;cellular component organization or biogenesis;cellular component organization or biogenesis at cellular level;cellular homeostasis;cellular ion homeostasis;cellular process;chemica…	binding;enzyme binding;protein binding;ubiquitin protein ligase binding	cell part;cytoplasm;cytoplasmic part;intracellular organelle part;intracellular part;lipid particle;membrane;midbody;mitochondrial membrane;mitochondrial outer membrane;mitochondrial part;organelle membrane;organelle outer membrane;organelle part;outer membrane;plasma membrane;synapse	AACTTT_UNKNOWN;ACCAAAG,MIR-9;BASAKI_YBX1_TARGETS_DN;BENPORATH_NANOG_TARGETS;BONOME_OVARIAN_CANCER_SURVIVAL_SUBOPTIMAL_DEBULKING;BURTON_ADIPOGENESIS_9;chr13q13;CREIGHTON_ENDOCRINE_THERAPY_RESISTANCE_4;DACOSTA_UV_RESPONSE_VIA_ERCC3_DN;DELACROIX_RARG_BOUND_MEF;EHLERS_ANEUPLOIDY_UP;GOZGIT_ESR1_TARGETS_DN;GRAESSMANN_APOPTOSIS_BY_DOXORUBICIN_DN;GSE13493_CD4INTCD8POS_VS_CD8POS_THYMOCYTE_DN;GSE17721_0.5H…	0	0	0	0	0	0	0	0	0	0	0	0	0	0	0	0	0	0	0	0	0	0	0
WASL		No	No	SP	PM		0.250477	0.262886	0.267339	0.278415	0.25134		0.267339	0.278415	WASL	0.936926	0.983345	1	0	1	8.29477	H/M	actin cytoskeleton organization;actin filament organization;actin filament-based movement;actin filament-based process;actin polymerization or depolymerization;axon guidance;biological regulation;biosynthetic process;cell cycle phase;cell cycle process;cell division;cell surface receptor linked signaling pathway;cellular biosynthetic process;cellular component assembly;cellular component movement…	enzyme regulator activity;GTPase regulator activity;nucleoside-triphosphatase regulator activity	actin cap;actin cytoskeleton;cell cortex part;cell part;cell projection;cytoplasmic membrane-bounded vesicle;cytoplasmic part;cytoplasmic vesicle;cytoplasmic vesicle membrane;cytoplasmic vesicle part;cytoskeletal part;cytoskeleton;cytosol;endocytic vesicle membrane;extracellular membrane-bounded organelle;extracellular organelle;extracellular region part;extracellular vesicular exosome;intracellu…	AACTTT_UNKNOWN;ACTIN_CYTOSKELETON;ACTIN_CYTOSKELETON_ORGANIZATION_AND_BIOGENESIS;ACTIN_FILAMENT_BASED_PROCESS;ACTIN_POLYMERIZATION_AND_OR_DEPOLYMERIZATION;ATM_DN.V1_DN;BENPORATH_EED_TARGETS;BIOCARTA_ACTINY_PATHWAY;BIOCARTA_CDC42RAC_PATHWAY;BIOCARTA_SALMONELLA_PATHWAY;BROWNE_HCMV_INFECTION_20HR_UP;BROWNE_HCMV_INFECTION_8HR_UP;CAGGTG_V$E12_Q6;CASORELLI_ACUTE_PROMYELOCYTIC_LEUKEMIA_UP;CELLULAR_COMPO…	0.392528	0.159618	0.446683	0.179882	0.175489	0.29021	0.344963	0.376646	0.508978	0.193604	0.303155	0.304581	0.136066	0.125413	0.232809	0.0807193	0.533022	0.343157	0.284823	0.238805	0.0843817	0.0573603	0.0636299
Abi1		No	No	SP	No		0	0	0	0	0		0	0	Abi1				1	0.902754	6.13821	H/M	actin cytoskeleton organization;actin filament organization;actin filament-based process;actin polymerization or depolymerization;anatomical structure development;anatomical structure formation involved in morphogenesis;anatomical structure morphogenesis;anterior/posterior pattern specification;biological regulation;cell development;cell part morphogenesis;cell projection morphogenesis;cell proje…	binding;cytoskeletal protein binding;enzyme activator activity;enzyme regulator activity;kinase activator activity;kinase regulator activity;protein binding;protein complex binding;protein kinase activator activity;protein kinase regulator activity;protein tyrosine kinase activator activity	cell junction;cell part;cell projection;cell projection part;cytoplasmic part;cytoskeletal part;cytoskeleton;cytosol;endoplasmic reticulum;extracellular membrane-bounded organelle;extracellular organelle;extracellular region part;extracellular vesicular exosome;filopodium;growth cone;intracellular;intracellular membrane-bounded organelle;intracellular non-membrane-bounded organelle;intracellular …	BAELDE_DIABETIC_NEPHROPATHY_DN;BIOPOLYMER_METABOLIC_PROCESS;BIOPOLYMER_MODIFICATION;BUYTAERT_PHOTODYNAMIC_THERAPY_STRESS_UP;CELL_FRACTION;CELL_PROJECTION;CELL_PROLIFERATION_GO_0008283;CELL_SURFACE_RECEPTOR_LINKED_SIGNAL_TRANSDUCTION_GO_0007166;CELLULAR_MACROMOLECULE_METABOLIC_PROCESS;CELLULAR_PROTEIN_METABOLIC_PROCESS;CHANG_POU5F1_TARGETS_UP;chr10p11;CTGYNNCTYTAA_UNKNOWN;CTTTGT_V$LEF1_Q2;CYTOPLAS…	0	0	0	0	0	0	0	0	0	0	0	0	0	0	0	0	0	0	0	0	0	0	0
ACTN4		No	No	SP	No		0	0.111111	0	0	0		0.111111	0	ACTN4	0	1	0			5.10968	H/M	actin cytoskeleton organization;actin filament bundle assembly;actin filament organization;actin filament-based process;biological regulation;blood coagulation;cell activation;cell junction assembly;cell junction organization;cell-cell junction assembly;cell-cell junction organization;cellular component assembly;cellular component assembly at cellular level;cellular component organization;cellula…	actin binding;actin filament binding;binding;calcium ion binding;cation binding;cytoskeletal protein binding;hormone receptor binding;identical protein binding;integrin binding;ion binding;ligand-dependent nuclear receptor transcription coactivator activity;metal ion binding;nuclear hormone receptor binding;nucleoside binding;protein binding;protein binding transcription factor activity;protein c…	actin filament bundle;actomyosin;adherens junction;anchoring junction;cell cortex part;cell junction;cell part;cell projection;cell-cell junction;cell-substrate adherens junction;cell-substrate junction;contractile fiber part;cortical cytoskeleton;cytoplasm;cytoplasmic membrane-bounded vesicle lumen;cytoplasmic part;cytoplasmic vesicle part;cytoskeletal part;cytoskeleton;extracellular membrane-bo…	AAACCAC,MIR-140;ACTIN_BINDING;ACTIN_FILAMENT_BINDING;ACTTTAT,MIR-142-5P;AMIT_SERUM_RESPONSE_480_MCF10A;BCAT_BILD_ET_AL_UP;BERENJENO_TRANSFORMED_BY_RHOA_REVERSIBLY_DN;BERENJENO_TRANSFORMED_BY_RHOA_UP;CELL_PROJECTION;CHICAS_RB1_TARGETS_CONFLUENT;chr19q13;CTATGCA,MIR-153;CYTOPLASM;CYTOPLASMIC_PART;CYTOSKELETAL_PROTEIN_BINDING;DELACROIX_RAR_BOUND_ES;DELYS_THYROID_CANCER_UP;ENK_UV_RESPONSE_KERATINOCYT…	0	0	0	0	0	0	0	0	0	0	0	0	0	0	0	0	0	0	0	0	0	0	0
AKR1C2		No	No	SP	No		0	0	0	0	0.042631		0	0.042631	AKR1C2						6.59721	H	biological regulation;C21-steroid hormone metabolic process;carboxylic acid metabolic process;cell differentiation;cell surface receptor linked signaling pathway;cellular developmental process;cellular hormone metabolic process;cellular ketone metabolic process;cellular lipid metabolic process;cellular metabolic process;cellular process;cellular response to chemical stimulus;cellular response to …	alcohol dehydrogenase (NADP+) activity;alditol:NADP+ 1-oxidoreductase activity;aldo-keto reductase (NADP) activity;bile acid binding;binding;carboxylic acid binding;catalytic activity;ketosteroid monooxygenase activity;lipid binding;monocarboxylic acid binding;monooxygenase activity;oxidoreductase activity;oxidoreductase activity, acting on CH-OH group of donors;oxidoreductase activity, acting on…	cell part;cytoplasm;intracellular part	ACOSTA_PROLIFERATION_INDEPENDENT_MYC_TARGETS_DN;BOQUEST_STEM_CELL_UP;CARBOXYLIC_ACID_METABOLIC_PROCESS;CASORELLI_ACUTE_PROMYELOCYTIC_LEUKEMIA_DN;CELLULAR_LIPID_METABOLIC_PROCESS;CHARAFE_BREAST_CANCER_LUMINAL_VS_BASAL_DN;CHICAS_RB1_TARGETS_GROWING;chr10p15;DELPUECH_FOXO3_TARGETS_UP;DIGESTION;ENGELMANN_CANCER_PROGENITORS_DN;ERB2_UP.V1_UP;ESC_J1_UP_EARLY.V1_UP;FATTY_ACID_METABOLIC_PROCESS;FULCHER_IN…	0	0	0	0	0	0	0	0	0	0	0	0	0	0	0	0	0	0	0	0	0	0	0
AKR1C3		No	No	SP	No		0	0	0	0	0.0523216		0	0.0523216	AKR1C3				0	1	7.01774	H	alcohol catabolic process;alcohol metabolic process;anatomical structure development;androgen biosynthetic process;androgen metabolic process;apocarotenoid metabolic process;arachidonic acid metabolic process;biological regulation;biosynthetic process;C21-steroid hormone metabolic process;carboxylic acid metabolic process;catabolic process;cell communication;cell differentiation;cell surface rece…	15-hydroxyprostaglandin-D dehydrogenase (NADP+) activity;alcohol dehydrogenase (NADP+) activity;alditol:NADP+ 1-oxidoreductase activity;aldo-keto reductase (NADP) activity;androsterone dehydrogenase activity;catalytic activity;delta4-3-oxosteroid 5beta-reductase activity;dihydrotestosterone 17-beta-dehydrogenase activity;enone reductase activity;geranylgeranyl reductase activity;indanol dehydroge…	cell part;cytoplasm;cytoplasmic part;cytosol;extracellular membrane-bounded organelle;extracellular organelle;extracellular region part;extracellular vesicular exosome;intracellular;intracellular membrane-bounded organelle;intracellular organelle;intracellular part;membrane-bounded organelle;membrane-bounded vesicle;nucleus;organelle;vesicle	ACEVEDO_LIVER_TUMOR_VS_NORMAL_ADJACENT_TISSUE_UP;ALDO_KETO_REDUCTASE_ACTIVITY;BAELDE_DIABETIC_NEPHROPATHY_UP;BLALOCK_ALZHEIMERS_DISEASE_UP;BROWNE_HCMV_INFECTION_16HR_DN;BUYTAERT_PHOTODYNAMIC_THERAPY_STRESS_UP;CAIRO_HEPATOBLASTOMA_UP;CARBOXYLIC_ACID_METABOLIC_PROCESS;CELLULAR_LIPID_METABOLIC_PROCESS;CHARAFE_BREAST_CANCER_LUMINAL_VS_BASAL_DN;CHARAFE_BREAST_CANCER_LUMINAL_VS_MESENCHYMAL_DN;chr10p15;…	0	0	0	0	0	0	0	0	0	0	0	0	0	0	0	0	0	0	0	0	0	0	0
ANKS1A		No	No	SP	No		0.00869457	0.111111	0.0539179	0.0941426	0.03125		0.111111	0.0941426	ANKS1A	0.0782511	1	0.485261	0	1	6.59453	H/M	biological regulation;cell maturation;cell migration;cell motility;cell surface receptor linked signaling pathway;cellular component movement;cellular developmental process;cellular process;cellular response to stimulus;developmental maturation;developmental process;enzyme linked receptor protein signaling pathway;ephrin receptor signaling pathway;locomotion;neuron maturation;neuron remodeling;re…		cell part;cell projection;cytoplasm;intracellular organelle part;intracellular part;neuron projection;nuclear part;nucleoplasm;organelle part	AACTTT_UNKNOWN;ACACTAC,MIR-142-3P;ACTWSNACTNY_UNKNOWN;BILANGES_SERUM_SENSITIVE_GENES;CAGGTG_V$E12_Q6;CASORELLI_ACUTE_PROMYELOCYTIC_LEUKEMIA_UP;CCGNMNNTNACG_UNKNOWN;CGTSACG_V$PAX3_B;chr6p21;CREIGHTON_ENDOCRINE_THERAPY_RESISTANCE_2;DACOSTA_UV_RESPONSE_VIA_ERCC3_COMMON_DN;DACOSTA_UV_RESPONSE_VIA_ERCC3_DN;DAVICIONI_MOLECULAR_ARMS_VS_ERMS_UP;DOUGLAS_BMI1_TARGETS_DN;ESC_V6.5_UP_LATE.V1_UP;GCGNNANTTCC_U…	0	0	0	0	0	0	0	0	0	0	0	0	0	0	0	0	0	0	0	0.217364	0	0	0
BCR		No	No	SP	No		0.146289	0.0480624	0.10397	0.0714716	0.0838631		0.146289	0.0838631	BCR	1	0.328545	0.710715	1	0.331943	7.45904	H	actin cytoskeleton organization;actin filament-based process;anatomical structure development;anatomical structure morphogenesis;biological regulation;brain development;cell surface receptor linked signaling pathway;cellular component organization;cellular component organization at cellular level;cellular component organization or biogenesis;cellular component organization or biogenesis at cellul…	adenyl nucleotide binding;adenyl ribonucleotide binding;ATP binding;binding;catalytic activity;enzyme activator activity;enzyme regulator activity;GTPase activator activity;GTPase regulator activity;guanyl-nucleotide exchange factor activity;kinase activity;nucleoside-triphosphatase regulator activity;nucleotide binding;phosphotransferase activity, alcohol group as acceptor;protein kinase activit…	cell junction;cell part;cytoplasmic part;cytoskeletal part;cytosol;extracellular membrane-bounded organelle;extracellular organelle;extracellular region part;extracellular vesicular exosome;intracellular organelle part;intracellular part;macromolecular complex;membrane;membrane-bounded organelle;membrane-bounded vesicle;organelle;organelle part;postsynaptic density;postsynaptic membrane;protein c…	AACTGGA,MIR-145;AGUIRRE_PANCREATIC_CANCER_COPY_NUMBER_DN;BARRIER_CANCER_RELAPSE_NORMAL_SAMPLE_DN;BIOCARTA_GLEEVEC_PATHWAY;BIOCARTA_INTEGRIN_PATHWAY;BIOPOLYMER_METABOLIC_PROCESS;BIOPOLYMER_MODIFICATION;BRUINS_UVC_RESPONSE_LATE;CAHOY_OLIGODENDROCUTIC;CAMP_UP.V1_DN;CELLULAR_MACROMOLECULE_METABOLIC_PROCESS;CELLULAR_PROTEIN_METABOLIC_PROCESS;CHARAFE_BREAST_CANCER_LUMINAL_VS_MESENCHYMAL_UP;chr22q11;CHY…	0.182573	0.552442	0.236845	1	0	0	0	0	0	0.289714	0	0.274918	0.564013	0	0.0118898	0.0689939	0	0.0504486	0	0.055351	0	0	0
Cblb		No	No	SP	No		0.0374535	0.0438773	0.0755733	0.0666819	0.0772754		0.0755733	0.0772754	Cblb	0.495591	0.580593	1	0.852241	1	6.36139	M	biological regulation;cell activation;cell surface receptor linked signaling pathway;cellular process;cellular response to stimulus;immune response;immune system process;intracellular signal transduction;leukocyte activation;lymphocyte activation;negative regulation of alpha-beta T cell activation;negative regulation of alpha-beta T cell proliferation;negative regulation of antigen receptor-media…	acid-amino acid ligase activity;binding;calcium ion binding;catalytic activity;cation binding;ion binding;ligase activity;ligase activity, forming carbon-nitrogen bonds;metal ion binding;molecular transducer activity;signal transducer activity;small conjugating protein ligase activity;transition metal ion binding;ubiquitin-protein ligase activity;zinc ion binding	cell part;cytoplasm;intracellular organelle part;intracellular part;nuclear part;nucleoplasm;organelle part	AACTTT_UNKNOWN;ACEVEDO_LIVER_CANCER_UP;AMUNDSON_GAMMA_RADIATION_RESISTANCE;BAELDE_DIABETIC_NEPHROPATHY_DN;BLALOCK_ALZHEIMERS_DISEASE_UP;BLUM_RESPONSE_TO_SALIRASIB_UP;BROWNE_HCMV_INFECTION_10HR_DN;BROWNE_HCMV_INFECTION_10HR_UP;BROWNE_HCMV_INFECTION_18HR_UP;BROWNE_HCMV_INFECTION_6HR_DN;BUYTAERT_PHOTODYNAMIC_THERAPY_STRESS_UP;CASORELLI_ACUTE_PROMYELOCYTIC_LEUKEMIA_UP;CATION_BINDING;CELLULAR_LOCALIZA…	0	0	0.166313	0.221639	0	0	0	0	0	0	0.548386	0	0	0	0	0	0	0	0	0	0	0	0
CDK1		No	No	SP	No		0.185115	0.18236	0.23779	0.228006	0.182451		0.23779	0.228006	CDK1	0.778483	0.766894	1	0.862912	1	8.73278	H/M	activation of immune response;activation of innate immune response;activation of MAPK activity;activation of MAPKK activity;activation of protein kinase activity;aging;anaphase-promoting complex-dependent proteasomal ubiquitin-dependent protein catabolic process;anatomical structure development;anatomical structure morphogenesis;apoptosis;axon guidance;biological regulation;biosynthetic process;c…	adenyl nucleotide binding;adenyl ribonucleotide binding;ATP binding;binding;catalytic activity;cyclin-dependent protein kinase activity;histone kinase activity;kinase activity;nucleotide binding;phosphotransferase activity, alcohol group as acceptor;protein kinase activity;protein serine/threonine kinase activity;purine nucleotide binding;purine ribonucleoside triphosphate binding;purine ribonucl…	cell part;centrosome;cytoplasm;cytoplasmic part;cytoskeletal part;cytosol;extracellular membrane-bounded organelle;extracellular organelle;extracellular region part;extracellular vesicular exosome;intracellular membrane-bounded organelle;intracellular non-membrane-bounded organelle;intracellular organelle;intracellular organelle part;intracellular part;macromolecular complex;membrane;membrane-bou…	AMUNDSON_GAMMA_RADIATION_RESPONSE;ANTI_APOPTOSIS;APOPTOSIS_GO;BASAKI_YBX1_TARGETS_UP;BASSO_B_LYMPHOCYTE_NETWORK;BENPORATH_ES_1;BENPORATH_NANOG_TARGETS;BENPORATH_PROLIFERATION;BENPORATH_SOX2_TARGETS;BERENJENO_TRANSFORMED_BY_RHOA_UP;BHATTACHARYA_EMBRYONIC_STEM_CELL;BIDUS_METASTASIS_UP;BIOCARTA_AKAP95_PATHWAY;BIOCARTA_AKAPCENTROSOME_PATHWAY;BIOCARTA_CELLCYCLE_PATHWAY;BIOCARTA_G1_PATHWAY;BIOCARTA_G2_…	0.418369	0.114219	0.155251	0.313758	0.156629	0.608145	0.146522	0.327579	0.311519	0.267225	0.230184	0.181885	0.183158	0.258788	0.0597339	0.0109101	0.0187278	0.0914594	0.129067	0.357664	0.0710739	0.0237289	0.0809725
DOCK1		No	No	SP	No		0	0	0	0.00968435	0		0	0.00968435	DOCK1				1	0.800201	6.92109	H	apoptosis;axon guidance;biological regulation;blood coagulation;cell death;cell differentiation;cell migration;cell motility;cell surface receptor linked signaling pathway;cellular component movement;cellular component organization;cellular component organization or biogenesis;cellular developmental process;cellular membrane organization;cellular process;cellular response to chemical stimulus;cel…	enzyme activator activity;enzyme regulator activity;GTPase activator activity;GTPase regulator activity;guanyl-nucleotide exchange factor activity;nucleoside-triphosphatase regulator activity	cell part;cytoplasm;cytoplasmic part;cytosol;intracellular membrane-bounded organelle;intracellular organelle;intracellular organelle part;intracellular part;membrane;membrane-bounded organelle;nuclear part;nucleoplasm;nucleus;organelle;organelle part	ACEVEDO_LIVER_TUMOR_VS_NORMAL_ADJACENT_TISSUE_UP;AMUNDSON_POOR_SURVIVAL_AFTER_GAMMA_RADIATION_2G;AMUNDSON_POOR_SURVIVAL_AFTER_GAMMA_RADIATION_8G;APOPTOSIS_GO;ATAACCT,MIR-154;BIOCARTA_MET_PATHWAY;BORCZUK_MALIGNANT_MESOTHELIOMA_UP;CELL_DEVELOPMENT;CELL_SURFACE_RECEPTOR_LINKED_SIGNAL_TRANSDUCTION_GO_0007166;chr10q26;CTTTGTA,MIR-524;CYTOPLASM;DACOSTA_UV_RESPONSE_VIA_ERCC3_DN;DEURIG_T_CELL_PROLYMPHOCY…	0	0	0	0	0	0	0	0	0	0	0	0	0	0	0	0	0	0	0	0	0	0	0
DOK1		No	No	SP	No		0	0.0678075	0.133333	0.0233161	0		0.133333	0.0233161	DOK1	0	0.508557	1	1	0	6.88062	H	biological regulation;cell surface receptor linked signaling pathway;cellular process;cellular response to chemical stimulus;cellular response to endogenous stimulus;cellular response to hormone stimulus;cellular response to insulin stimulus;cellular response to organic substance;cellular response to peptide hormone stimulus;cellular response to stimulus;enzyme linked receptor protein signaling p…	molecular transducer activity;receptor signaling protein activity;signal transducer activity	cell part;cytoplasm;cytoplasmic part;cytosol;intracellular membrane-bounded organelle;intracellular organelle;intracellular part;membrane-bounded organelle;nucleus;organelle;perinuclear region of cytoplasm	BIDUS_METASTASIS_DN;BROWNE_HCMV_INFECTION_48HR_DN;BURTON_ADIPOGENESIS_9;BUYTAERT_PHOTODYNAMIC_THERAPY_STRESS_DN;CELL_SURFACE_RECEPTOR_LINKED_SIGNAL_TRANSDUCTION_GO_0007166;chr2p13;CONCANNON_APOPTOSIS_BY_EPOXOMICIN_UP;CTTTGT_V$LEF1_Q2;DAVICIONI_MOLECULAR_ARMS_VS_ERMS_DN;DAVIES_MULTIPLE_MYELOMA_VS_MGUS_DN;E2F1_UP.V1_DN;EBAUER_TARGETS_OF_PAX3_FOXO1_FUSION_UP;ENZYME_LINKED_RECEPTOR_PROTEIN_SIGNALING_…	0	0	0	0	0	0	0	0	0	0	0	0	0	0	0	0	0	0	0	0	0	0	0
Dok1		No	No	SP	No		0.387089	0.170043	0.408207	0.164905	0.243879		0.408207	0.243879	Dok1	0.948268	0.416562	1	1	0	7.50044	M	biological regulation;cell surface receptor linked signaling pathway;cellular process;cellular response to stimulus;enzyme linked receptor protein signaling pathway;intracellular protein kinase cascade;intracellular signal transduction;MAPKKK cascade;Ras protein signal transduction;regulation of biological process;regulation of cellular process;response to stimulus;signal transduction;small GTPas…	molecular transducer activity;receptor signaling protein activity;signal transducer activity	cell part;cytoplasm;intracellular membrane-bounded organelle;intracellular organelle;intracellular part;membrane-bounded organelle;nucleus;organelle	BIDUS_METASTASIS_DN;BROWNE_HCMV_INFECTION_48HR_DN;BURTON_ADIPOGENESIS_9;BUYTAERT_PHOTODYNAMIC_THERAPY_STRESS_DN;CELL_SURFACE_RECEPTOR_LINKED_SIGNAL_TRANSDUCTION_GO_0007166;chr2p13;CONCANNON_APOPTOSIS_BY_EPOXOMICIN_UP;CTTTGT_V$LEF1_Q2;DAVICIONI_MOLECULAR_ARMS_VS_ERMS_DN;DAVIES_MULTIPLE_MYELOMA_VS_MGUS_DN;E2F1_UP.V1_DN;EBAUER_TARGETS_OF_PAX3_FOXO1_FUSION_UP;ENZYME_LINKED_RECEPTOR_PROTEIN_SIGNALING_…	0.425109	0.445927	0.856671	0.592053	0.139962	0	0.190767	0.455188	1.08515	0.11547	0.484401	0.615514	2.23498	0	0.387927	0.374938	0.149046	0.548924	0.0723946	0.389047	0	0	0
DOK2		No	No	SP	No		0	0	0	0	0		0	0	DOK2				0.676178	1	7.1214	H	biological regulation;blood coagulation;cell migration;cell motility;cell surface receptor linked signaling pathway;cellular component movement;cellular process;cellular response to stimulus;coagulation;enzyme linked receptor protein signaling pathway;hemostasis;immune system process;intracellular signal transduction;leukocyte migration;locomotion;multicellular organismal process;Ras protein sign…	molecular transducer activity;receptor signaling protein activity;signal transducer activity	cell part;cytoplasmic part;cytosol;intracellular part	BYSTROEM_CORRELATED_WITH_IL5_UP;CELL_SURFACE_RECEPTOR_LINKED_SIGNAL_TRANSDUCTION_GO_0007166;CHEN_METABOLIC_SYNDROM_NETWORK;chr8p21;GNF2_CD97;GNF2_ITGB2;GNF2_S100A4;GNF2_TNFRSF1B;GSE10325_LUPUS_BCELL_VS_LUPUS_MYELOID_DN;GSE12845_IGD_NEG_BLOOD_VS_DARKZONE_GC_TONSIL_BCELL_UP;GSE12845_IGD_NEG_BLOOD_VS_NAIVE_TONSIL_BCELL_UP;GSE12845_IGD_POS_BLOOD_VS_DARKZONE_GC_TONSIL_BCELL_UP;GSE12845_NAIVE_VS_DARKZO…	0	0	0	0	0	0	0	0	0	0	0	0	0	0	0	0	0	0	0	0	0	0	0
EMD		No	No	SP	No		0.0452712	0.176801	0.103077	0.0256149	0.0220612		0.176801	0.0256149	EMD	0.256057	1	0.583013			7.35405	H	anatomical structure development;biological regulation;cell cycle;cell cycle process;cell differentiation;cellular component disassembly;cellular component disassembly at cellular level;cellular component organization;cellular component organization at cellular level;cellular component organization or biogenesis;cellular component organization or biogenesis at cellular level;cellular developmenta…	actin binding;beta-tubulin binding;binding;cytoskeletal protein binding;protein binding;tubulin binding	cell part;cytoplasmic part;cytoskeletal part;endoplasmic reticulum;envelope;integral to membrane;intracellular membrane-bounded organelle;intracellular organelle;intracellular organelle part;intracellular part;intrinsic to membrane;macromolecular complex;membrane;membrane part;membrane-bounded organelle;microtubule;nuclear envelope;nuclear inner membrane;nuclear membrane;nuclear outer membrane;nu…	ANATOMICAL_STRUCTURE_DEVELOPMENT;BURTON_ADIPOGENESIS_PEAK_AT_2HR;chrxq27;COULOUARN_TEMPORAL_TGFB1_SIGNATURE_UP;DAIRKEE_TERT_TARGETS_UP;ENDOMEMBRANE_SYSTEM;ENK_UV_RESPONSE_KERATINOCYTE_UP;ENVELOPE;GCM_CSNK2B;GSE11864_CSF1_IFNG_VS_CSF1_PAM3CYS_IN_MAC_DN;GSE11864_UNTREATED_VS_CSF1_PAM3CYS_IN_MAC_DN;GSE12845_IGD_POS_BLOOD_VS_DARKZONE_GC_TONSIL_BCELL_UP;GSE14308_TH1_VS_NATURAL_TREG_UP;GSE1460_DP_THYMO…	0	0	0.0743474	1	0	0	0	0	0	0	0	0	0	0	0	0	0	0	0	0.0574321	0	0	0
Fkbp4		No	No	SP	No		0	0.138636	0.207339	0.0522963	0.0610742		0.207339	0.0610742	Fkbp4	0	0.668643	1	1	0.861264	5.77087	H/M	anatomical structure development;androgen receptor signaling pathway;biological regulation;cation transport;cellular component assembly;cellular component assembly at cellular level;cellular component organization;cellular component organization at cellular level;cellular component organization or biogenesis;cellular component organization or biogenesis at cellular level;cellular macromolecular c…	adenyl nucleotide binding;adenyl ribonucleotide binding;ATP binding;binding;catalytic activity;cis-trans isomerase activity;drug binding;FK506 binding;glucocorticoid receptor binding;GTP binding;guanyl nucleotide binding;guanyl ribonucleotide binding;heat shock protein binding;hormone receptor binding;isomerase activity;macrolide binding;nuclear hormone receptor binding;nucleotide binding;peptidy…	axon part;axonal growth cone;cell body;cell part;cell projection part;cytoplasm;cytoplasmic part;cytoskeletal part;cytosol;endoplasmic reticulum membrane;endoplasmic reticulum part;extracellular membrane-bounded organelle;extracellular organelle;extracellular region part;extracellular vesicular exosome;growth cone;intracellular membrane-bounded organelle;intracellular organelle;intracellular orga…	AACTTT_UNKNOWN;ACEVEDO_LIVER_CANCER_DN;ACEVEDO_NORMAL_TISSUE_ADJACENT_TO_LIVER_TUMOR_DN;ACTAYRNNNCCCR_UNKNOWN;ALFANO_MYC_TARGETS;ATGTTAA,MIR-302C;BERENJENO_TRANSFORMED_BY_RHOA_UP;BERTUCCI_INVASIVE_CARCINOMA_DUCTAL_VS_LOBULAR_UP;BHAT_ESR1_TARGETS_NOT_VIA_AKT1_UP;BHAT_ESR1_TARGETS_VIA_AKT1_UP;BORCZUK_MALIGNANT_MESOTHELIOMA_UP;BROWN_MYELOID_CELL_DEVELOPMENT_DN;BROWNE_HCMV_INFECTION_24HR_UP;BURTON_AD…	0	0	0	0	0	0	0	0	0	0	0	0	0	0	0	0	0	0	0	0	0	0	0
FOXP1		No	No	SP	No		0.0286309	0	0	0.0260855	0		0.0286309	0.0260855	FOXP1	1	0	0	0.856275	1	6.86658	H/M	biological regulation;biosynthetic process;cell activation;cell differentiation;cellular biosynthetic process;cellular developmental process;cellular macromolecule biosynthetic process;cellular macromolecule metabolic process;cellular metabolic process;cellular nitrogen compound metabolic process;cellular process;chemokine (C-C motif) ligand 2 secretion;chemokine secretion;cytokine secretion;deve…	androgen receptor binding;binding;cation binding;DNA binding;hormone receptor binding;ion binding;metal ion binding;nuclear hormone receptor binding;nucleic acid binding;nucleic acid binding transcription factor activity;protein binding;receptor binding;sequence-specific DNA binding;sequence-specific DNA binding RNA polymerase II transcription factor activity;sequence-specific DNA binding transcr…	cell part;intracellular membrane-bounded organelle;intracellular organelle;intracellular organelle part;intracellular part;membrane-bounded organelle;nuclear part;nucleoplasm;nucleus;organelle;organelle part	AAANWWTGC_UNKNOWN;AACATTC,MIR-409-3P;ACATTCC,MIR-1,MIR-206;ACCAAAG,MIR-9;ACCATTT,MIR-522;ACEVEDO_FGFR1_TARGETS_IN_PROSTATE_CANCER_MODEL_UP;ACEVEDO_METHYLATED_IN_LIVER_CANCER_DN;ACTGAAA,MIR-30A-3P,MIR-30E-3P;ACTGCAG,MIR-17-3P;ACTGCCT,MIR-34B;ACTGTAG,MIR-139;ASGHARZADEH_NEUROBLASTOMA_POOR_SURVIVAL_DN;ATGTTAA,MIR-302C;BENPORATH_SOX2_TARGETS;CACTGCC,MIR-34A,MIR-34C,MIR-449;CAGCTG_V$AP4_Q5;CAGGTA_V$AR…	0	0.715772	0	0	0	0	0	0	0	0	0	0	0	0	0	0	0	0	0	0	0	0	0
FYB1		No	No	SP	No		0.00982503	0.0444491	0.0641408	0.0216532	0.0593783		0.0641408	0.0593783	FYB1	0.153179	0.692992	1	1	0	7.39863	H	activation of immune response;antigen receptor-mediated signaling pathway;biological regulation;cell surface receptor linked signaling pathway;cellular macromolecule metabolic process;cellular metabolic process;cellular process;cellular protein metabolic process;cellular response to stimulus;establishment of localization;establishment of localization in cell;establishment of protein localization;…	binding;protein binding;receptor binding	actin cytoskeleton;cell part;cytoplasmic part;cytoskeleton;cytosol;intracellular membrane-bounded organelle;intracellular non-membrane-bounded organelle;intracellular organelle;intracellular part;membrane-bounded organelle;non-membrane-bounded organelle;nucleus;organelle	ACEVEDO_LIVER_CANCER_WITH_H3K9ME3_UP;ACEVEDO_METHYLATED_IN_LIVER_CANCER_DN;ACTIN_CYTOSKELETON;AFFAR_YY1_TARGETS_UP;BIOPOLYMER_METABOLIC_PROCESS;BIOPOLYMER_MODIFICATION;BOYLAN_MULTIPLE_MYELOMA_C_D_DN;BOYLAN_MULTIPLE_MYELOMA_PCA1_UP;BROWNE_HCMV_INFECTION_2HR_UP;CELLULAR_LOCALIZATION;CELLULAR_MACROMOLECULE_METABOLIC_PROCESS;CELLULAR_PROTEIN_METABOLIC_PROCESS;CHIARETTI_T_ALL_REFRACTORY_TO_THERAPY;chr…	0.0773762	0	0.043103	0.0241554	0.0398063	0	0	0	0	0.0335935	0	0	0	0	0	0	0.0275915	0	0	0	0	0	0
GAB1		No	No	SP	No		0.0993874	0.0198995	0.349051	0.189054	0.113199		0.349051	0.189054	GAB1	0.284736	0.0570102	1	0.364665	1	7.58823	H/M	activation of JUN kinase activity;activation of MAPK activity;anatomical structure development;biological regulation;cell proliferation;cell surface receptor linked signaling pathway;cellular macromolecule metabolic process;cellular metabolic process;cellular process;cellular protein metabolic process;cellular response to chemical stimulus;cellular response to cytokine stimulus;cellular response …	binding;binding, bridging;molecular transducer activity;protein binding;protein binding, bridging;SH3/SH2 adaptor activity;signal transducer activity;signaling adaptor activity	cell part;cytoplasmic part;cytosol;intracellular part	AMUNDSON_GENOTOXIC_SIGNATURE;ATGTACA,MIR-493;BIOCARTA_MET_PATHWAY;BROWNE_HCMV_INFECTION_20HR_UP;BROWNE_HCMV_INFECTION_48HR_UP;CELL_PROLIFERATION_GO_0008283;CELL_SURFACE_RECEPTOR_LINKED_SIGNAL_TRANSDUCTION_GO_0007166;CHIARETTI_ACUTE_LYMPHOBLASTIC_LEUKEMIA_ZAP70;chr4q31;COLDREN_GEFITINIB_RESISTANCE_DN;CREIGHTON_ENDOCRINE_THERAPY_RESISTANCE_5;CYCLIN_D1_KE_.V1_DN;CYCLIN_D1_UP.V1_DN;DODD_NASOPHARYNGEA…	0.147294	0	0.0855527	0.967393	0.0205248	0	0	0	0	0	0	0	0	0	0	0.112166	0.0224231	0.835895	0.0907878	0	0.128856	0	0.0737929
GCNT2		No	No	SP	No		0	0	0	0	0		0	0	GCNT2				1	0.598765	6.15464	H	biological regulation;carbohydrate metabolic process;cell surface receptor linked signaling pathway;cellular carbohydrate metabolic process;cellular macromolecule metabolic process;cellular metabolic process;cellular process;cellular protein metabolic process;cellular response to stimulus;enzyme linked receptor protein signaling pathway;glycosylation;macromolecule glycosylation;macromolecule meta…	acetylglucosaminyltransferase activity;catalytic activity;N-acetyllactosaminide beta-1,6-N-acetylglucosaminyltransferase activity;transferase activity;transferase activity, transferring glycosyl groups;transferase activity, transferring hexosyl groups;UDP-glycosyltransferase activity	cell part;cytoplasmic part;Golgi apparatus part;Golgi membrane;integral to membrane;intracellular organelle part;intracellular part;intrinsic to membrane;membrane;membrane part;organelle membrane;organelle part	ACACTGG,MIR-199A,MIR-199B;ACETYLGLUCOSAMINYLTRANSFERASE_ACTIVITY;AMINE_METABOLIC_PROCESS;ATACTGT,MIR-144;BIOSYNTHETIC_PROCESS;CARBOHYDRATE_BIOSYNTHETIC_PROCESS;CARBOHYDRATE_METABOLIC_PROCESS;CCCNNGGGAR_V$OLF1_01;CELL_FRACTION;CELLULAR_CARBOHYDRATE_METABOLIC_PROCESS;chr6p24;COLDREN_GEFITINIB_RESISTANCE_DN;COULOUARN_TEMPORAL_TGFB1_SIGNATURE_DN;CTTTGT_V$LEF1_Q2;FOSTER_TOLERANT_MACROPHAGE_DN;GRAESSMA…	0	0	0	0	0	0	0	0	0	0	0	0	0	0	0	0	0	0	0	0	0	0	0
GIT1		No	No	SP	No		0	0	0.0666667	0	0.03125		0.0666667	0.03125	GIT1	0	0	1			6.86982	H/M	axon guidance;biological regulation;cell surface receptor linked signaling pathway;cellular process;cellular response to stimulus;chemotaxis;enzyme linked receptor protein signaling pathway;ephrin receptor signaling pathway;locomotion;regulation of biological process;regulation of cell division;regulation of cellular process;regulation of cytokinesis;regulation of G-protein coupled receptor prote…	binding;cation binding;enzyme activator activity;enzyme regulator activity;GTPase activator activity;GTPase regulator activity;ion binding;metal ion binding;nucleoside-triphosphatase regulator activity;transition metal ion binding;zinc ion binding	adherens junction;aggresome;anchoring junction;cell junction;cell part;cell-substrate adherens junction;cell-substrate junction;cytoplasm;cytoplasmic part;cytosol;focal adhesion;inclusion body;intracellular part;membrane	AAACCAC,MIR-140;AACTTT_UNKNOWN;ACACTCC,MIR-122A;ACACTGG,MIR-199A,MIR-199B;ACATTCC,MIR-1,MIR-206;ATGTACA,MIR-493;CACGTG_V$MYC_Q2;CAGGTG_V$E12_Q6;CCCACAT,MIR-299-3P;CCCNNGGGAR_V$OLF1_01;CELL_SURFACE_RECEPTOR_LINKED_SIGNAL_TRANSDUCTION_GO_0007166;CHANDRAN_METASTASIS_TOP50_UP;chr17p11;CTAWWWATA_V$RSRFC4_Q2;CTTTAAR_UNKNOWN;CTTTGT_V$LEF1_Q2;DEURIG_T_CELL_PROLYMPHOCYTIC_LEUKEMIA_UP;G_PROTEIN_COUPLED_REC…	0	0	0	0	0	0	0	0	0	0	0	0	0	0	0	0	0	0	0	0	0	0	0
HGS		No	No	SP	No		0	0	0.0659013	0.0588235	0.0231658		0.0659013	0.0588235	HGS	0	0	1	0	1	5.98768	H	biological regulation;cell surface receptor linked signaling pathway;cellular component organization;cellular component organization or biogenesis;cellular localization;cellular macromolecule localization;cellular membrane organization;cellular process;cellular protein localization;cellular response to stimulus;endosome to lysosome transport;endosome transport;enzyme linked receptor protein signa…	binding;cation binding;ion binding;metal ion binding;protein binding;protein domain specific binding	cell part;cytoplasm;cytoplasmic membrane-bounded vesicle;cytoplasmic part;cytoplasmic vesicle;cytosol;early endosome;early endosome membrane;endosomal part;endosome;endosome membrane;extracellular membrane-bounded organelle;extracellular organelle;extracellular region part;extracellular vesicular exosome;intracellular membrane-bounded organelle;intracellular organelle;intracellular organelle part…	BIOPOLYMER_CATABOLIC_PROCESS;BIOPOLYMER_METABOLIC_PROCESS;BOYAULT_LIVER_CANCER_SUBCLASS_G3_UP;CATABOLIC_PROCESS;CELL_PROLIFERATION_GO_0008283;chr17q25;ENK_UV_RESPONSE_EPIDERMIS_UP;FIRESTEIN_PROLIFERATION;GCM_GSPT1;GCM_GSTA4;GCM_MLL;GCM_NF2;GRADE_COLON_CANCER_UP;GSE11864_CSF1_IFNG_VS_CSF1_IFNG_PAM3CYS_IN_MAC_DN;GSE11864_CSF1_IFNG_VS_CSF1_PAM3CYS_IN_MAC_DN;GSE11864_UNTREATED_VS_CSF1_IN_MAC_UP;GSE11…	0	0	0	0	0	0	0	0	0	0	0	0	0	0	0	0	0	0	0	0	0	0	0
KRT18		No	No	SP	No		0.04	0	0	0	0		0.04	0	KRT18	1	0	0	1	0.393819	6.27028	H	anatomical structure morphogenesis;biological regulation;cell cycle;cell surface receptor linked signaling pathway;cellular component organization;cellular component organization at cellular level;cellular component organization or biogenesis;cellular component organization or biogenesis at cellular level;cellular process;cellular response to chemical stimulus;cellular response to cytokine stimul…	binding;protein binding;scaffold protein binding;structural molecule activity	cell part;cell periphery;centriolar satellite;cytoplasm;cytoplasmic part;cytoskeletal part;extracellular membrane-bounded organelle;extracellular organelle;extracellular region part;extracellular vesicular exosome;intermediate filament;intracellular non-membrane-bounded organelle;intracellular organelle;intracellular organelle part;intracellular part;keratin filament;macromolecular complex;membra…	ACOSTA_PROLIFERATION_INDEPENDENT_MYC_TARGETS_DN;ALCALAY_AML_BY_NPM1_LOCALIZATION_UP;ANATOMICAL_STRUCTURE_DEVELOPMENT;ANATOMICAL_STRUCTURE_MORPHOGENESIS;APOPTOSIS_GO;BENPORATH_NANOG_TARGETS;BHATTACHARYA_EMBRYONIC_STEM_CELL;BOQUEST_STEM_CELL_CULTURED_VS_FRESH_UP;BORLAK_LIVER_CANCER_EGF_UP;BOSCO_EPITHELIAL_DIFFERENTIATION_MODULE;BOYLAN_MULTIPLE_MYELOMA_D_DN;CASORELLI_ACUTE_PROMYELOCYTIC_LEUKEMIA_UP;…	0	0	0	0	0	1	0	0	0	0	0	0	0	0	0	0	0	0	0	0	0	0	0
MAPK12		No	No	SP	No		0.0327466	0.142956	0.0374892	0.0214404	0.0333147		0.142956	0.0333147	MAPK12	0.229067	1	0.262242			7.07489	H/M	anatomical structure development;biological regulation;biosynthetic process;cell cycle arrest;cell cycle process;cell differentiation;cell surface receptor linked signaling pathway;cellular biosynthetic process;cellular component organization;cellular component organization at cellular level;cellular component organization or biogenesis;cellular component organization or biogenesis at cellular le…	adenyl nucleotide binding;adenyl ribonucleotide binding;ATP binding;binding;catalytic activity;cation binding;ion binding;kinase activity;magnesium ion binding;MAP kinase activity;metal ion binding;molecular transducer activity;nucleotide binding;phosphotransferase activity, alcohol group as acceptor;protein kinase activity;protein serine/threonine kinase activity;purine nucleotide binding;purine…	cell part;cytoplasm;cytoplasmic part;cytosol;intracellular membrane-bounded organelle;intracellular organelle;intracellular organelle part;intracellular part;membrane-bounded organelle;mitochondrion;nuclear part;nucleoplasm;organelle;organelle part	ABRAHAM_ALPC_VS_MULTIPLE_MYELOMA_UP;ANATOMICAL_STRUCTURE_DEVELOPMENT;BIOCARTA_MAPK_PATHWAY;BIOPOLYMER_METABOLIC_PROCESS;BIOPOLYMER_MODIFICATION;BLALOCK_ALZHEIMERS_DISEASE_UP;BYSTRYKH_HEMATOPOIESIS_STEM_CELL_QTL_TRANS;CAGGTG_V$E12_Q6;CELL_CYCLE_ARREST_GO_0007050;CELL_CYCLE_GO_0007049;CELL_DEVELOPMENT;CELLULAR_MACROMOLECULE_METABOLIC_PROCESS;CELLULAR_PROTEIN_METABOLIC_PROCESS;chr22q13;CYTOPLASM;GAU…	0	0	0.0388739	0.00906918	0.0134304	0	0	0	0.111783	0.0629414	0.0589303	0	0	0	0.022221	0	0	0.2424	0.0128867	0	0.0706161	0	0.0697063
MVB12A		No	No	SP	No		0	0.0476168	0	0.081833	0.0423408		0.0476168	0.081833	MVB12A	0	1	0	0.643574	1	6.4505	H	biological regulation;catabolic process;cellular catabolic process;cellular macromolecule catabolic process;cellular macromolecule metabolic process;cellular metabolic process;cellular process;establishment of localization;establishment of protein localization;macromolecule catabolic process;macromolecule metabolic process;metabolic process;modification-dependent macromolecule catabolic process;m…	binding;lipid binding;protein binding;small conjugating protein binding;ubiquitin binding	aggresome;cell part;centrosome;cytoplasm;cytoplasmic part;cytoskeletal part;cytosol;endosomal part;endosome membrane;ESCRT I complex;extracellular membrane-bounded organelle;extracellular organelle;extracellular region part;extracellular vesicular exosome;inclusion body;intracellular membrane-bounded organelle;intracellular non-membrane-bounded organelle;intracellular organelle;intracellular orga…		0	0	0	0	0	0	0	0	0	0	0	0	0	0	0	0	0	0	0	0	0	0	0
MX1		No	No	SP	No		0	0	0.00977345	0.0285102	0		0.00977345	0.0285102	MX1	0	0	1	1	0.517405	7.28366	H	apoptosis;biological regulation;cell death;cell surface receptor linked signaling pathway;cellular process;cellular response to chemical stimulus;cellular response to cytokine stimulus;cellular response to organic substance;cellular response to stimulus;cellular response to type I interferon;cytokine-mediated signaling pathway;death;defense response;defense response to virus;immune effector proce…	binding;catalytic activity;GTP binding;GTPase activity;guanyl nucleotide binding;guanyl ribonucleotide binding;hydrolase activity;hydrolase activity, acting on acid anhydrides;hydrolase activity, acting on acid anhydrides, in phosphorus-containing anhydrides;nucleoside-triphosphatase activity;nucleotide binding;purine nucleotide binding;purine ribonucleoside triphosphate binding;purine ribonucleo…	cell part;cytoplasm;cytoplasmic part;cytosol;endoplasmic reticulum membrane;endoplasmic reticulum part;intracellular organelle part;intracellular part;membrane;membrane part;nuclear membrane;nuclear part;organelle membrane;organelle part;perinuclear region of cytoplasm	ALCALA_APOPTOSIS;ALK_DN.V1_DN;APOPTOSIS_GO;ASTON_MAJOR_DEPRESSIVE_DISORDER_DN;AZARE_NEOPLASTIC_TRANSFORMATION_BY_STAT3_DN;BECKER_TAMOXIFEN_RESISTANCE_UP;BENNETT_SYSTEMIC_LUPUS_ERYTHEMATOSUS;BOQUEST_STEM_CELL_CULTURED_VS_FRESH_UP;BOSCO_INTERFERON_INDUCED_ANTIVIRAL_MODULE;BOWIE_RESPONSE_TO_EXTRACELLULAR_MATRIX;BOWIE_RESPONSE_TO_TAMOXIFEN;BROCKE_APOPTOSIS_REVERSED_BY_IL6;BROWNE_HCMV_INFECTION_6HR_UP…	0	0	0	0	0	0	0	0	0	0	0	0	0	0	0	0	0	0	0	0	0	0	0
MYO1E		No	No	SP	No		0.0295462	0	0.0467364	0	0		0.0467364	0	MYO1E	0.632188	0	1	1	0	5.75084	H/M	actin filament-based movement;actin filament-based process;anatomical structure development;biological regulation;cell development;cell differentiation;cell surface receptor linked signaling pathway;cellular component movement;cellular component organization;cellular component organization at cellular level;cellular component organization or biogenesis;cellular component organization or biogenesi…	actin binding;actin filament binding;adenyl nucleotide binding;adenyl ribonucleotide binding;ATP binding;ATPase activity;ATPase activity, coupled;binding;calmodulin binding;catalytic activity;cytoskeletal protein binding;hydrolase activity;hydrolase activity, acting on acid anhydrides;hydrolase activity, acting on acid anhydrides, in phosphorus-containing anhydrides;lipid binding;microfilament mo…	actin cytoskeleton;adherens junction;anchoring junction;cell junction;cell part;cell-cell junction;clathrin-coated vesicle;coated vesicle;cytoplasm;cytoplasmic membrane-bounded vesicle;cytoplasmic part;cytoplasmic vesicle;cytoskeletal part;cytoskeleton;extracellular membrane-bounded organelle;extracellular organelle;extracellular region part;extracellular vesicular exosome;intracellular membrane-…	AACTTT_UNKNOWN;ACATTCC,MIR-1,MIR-206;ACTIN_FILAMENT_BASED_MOVEMENT;ACTIN_FILAMENT_BASED_PROCESS;APPIERTO_RESPONSE_TO_FENRETINIDE_UP;ASTON_MAJOR_DEPRESSIVE_DISORDER_DN;ATACTGT,MIR-144;ATPASE_ACTIVITY;ATPASE_ACTIVITY_COUPLED;BAELDE_DIABETIC_NEPHROPATHY_DN;BLALOCK_ALZHEIMERS_DISEASE_UP;BRUINS_UVC_RESPONSE_VIA_TP53_GROUP_A;CAGGTA_V$AREB6_01;CAGGTG_V$E12_Q6;CELLULAR_LOCALIZATION;CHARAFE_BREAST_CANCER_…	0	0	0	0	0	0	0	0	0	0	0	0	0	0	0	0	0	0	0	0	0.738654	0	0
NEDD9		No	No	SP	No		0.287745	0.154353	0.0873141	0.0944699	0.0287202		0.287745	0.0944699	NEDD9	1	0.536422	0.303443			7.56087	H	actin cytoskeleton organization;actin filament bundle assembly;actin filament organization;actin filament-based process;biological adhesion;biological regulation;cell adhesion;cell cycle phase;cell cycle process;cell division;cell surface receptor linked signaling pathway;cellular component assembly;cellular component assembly at cellular level;cellular component organization;cellular component o…		adherens junction;anchoring junction;cell cortex;cell junction;cell part;cell projection;cell-substrate adherens junction;cell-substrate junction;cytoplasm;cytoplasmic part;cytoskeletal part;focal adhesion;Golgi apparatus;intracellular membrane-bounded organelle;intracellular non-membrane-bounded organelle;intracellular organelle;intracellular organelle part;intracellular part;lamellipodium;membr…	AACTGGA,MIR-145;AMIT_EGF_RESPONSE_480_HELA;AMIT_SERUM_RESPONSE_120_MCF10A;ATF2_UP.V1_UP;ATGCTGC,MIR-103,MIR-107;BAELDE_DIABETIC_NEPHROPATHY_DN;BCAT_GDS748_UP;BOHN_PRIMARY_IMMUNODEFICIENCY_SYNDROM_DN;BOQUEST_STEM_CELL_DN;BURTON_ADIPOGENESIS_9;CHEN_HOXA5_TARGETS_9HR_UP;CHEN_METABOLIC_SYNDROM_NETWORK;CHIARADONNA_NEOPLASTIC_TRANSFORMATION_CDC25_DN;chr6p25;CTGAGCC,MIR-24;CTTTGA_V$LEF1_Q2;CUI_TCF21_TAR…	0.0491073	0.368111	2.69552	0.277853	0	2.71877	0.169373	0.0948354	0.0963313	0	0	0.0584721	0	0	0.0758669	0.206829	0	0	0.194358	0	0	0	0
PRICKLE1		No	No	SP	No		0	0	0	0	0.0171842		0	0.0171842	PRICKLE1				1	0.304014	6.16444	H	anatomical structure formation involved in morphogenesis;biological regulation;developmental process;establishment of localization;establishment of localization in cell;establishment of protein localization;intracellular protein transport;intracellular transport;negative regulation of biological process;negative regulation of biosynthetic process;negative regulation of canonical Wnt receptor sign…	binding;cation binding;ion binding;metal ion binding;transition metal ion binding;zinc ion binding	cell part;cytoplasmic part;cytosol;intracellular membrane-bounded organelle;intracellular organelle;intracellular organelle part;intracellular part;membrane;membrane-bounded organelle;nuclear membrane;nuclear part;nucleus;organelle;organelle membrane;organelle part	AACTTT_UNKNOWN;BENPORATH_EED_TARGETS;BENPORATH_SUZ12_TARGETS;BERTUCCI_MEDULLARY_VS_DUCTAL_BREAST_CANCER_DN;BILD_SRC_ONCOGENIC_SIGNATURE;CAGCTG_V$AP4_Q5;CCTNTMAGA_UNKNOWN;CHEMNITZ_RESPONSE_TO_PROSTAGLANDIN_E2_DN;CHEN_METABOLIC_SYNDROM_NETWORK;CHICAS_RB1_TARGETS_CONFLUENT;CHICAS_RB1_TARGETS_GROWING;chr12p11;CTTTGTA,MIR-524;CYTOPLASM;CYTOPLASMIC_PART;CYTOSOL;DUTERTRE_ESTRADIOL_RESPONSE_24HR_DN;ENDOM…	0	0	0	0	0	0	0	0	0	0	0	0	0	0	0	0	0	0	0	0	0	0	0
Ptpdc1		No	No	SP	No		0.04	0	0	0	0		0.04	0	Ptpdc1	1	0	0	0	1	6.35108	M	anatomical structure morphogenesis;biological regulation;cell part morphogenesis;cell projection morphogenesis;cell projection organization;cell surface receptor linked signaling pathway;cellular component morphogenesis;cellular component organization;cellular component organization at cellular level;cellular component organization or biogenesis;cellular component organization or biogenesis at ce…	catalytic activity;hydrolase activity;hydrolase activity, acting on ester bonds;phosphatase activity;phosphoprotein phosphatase activity;phosphoric ester hydrolase activity;protein tyrosine phosphatase activity;protein tyrosine/serine/threonine phosphatase activity	cell part;intracellular organelle part;intracellular part;nuclear part;nucleoplasm;organelle part	ACEVEDO_LIVER_CANCER_WITH_H3K9ME3_DN;BOYLAN_MULTIPLE_MYELOMA_D_UP;BOYLAN_MULTIPLE_MYELOMA_PCA3_UP;chr9q22;CTTTGT_V$LEF1_Q2;GABRIELY_MIR21_TARGETS;GOBERT_OLIGODENDROCYTE_DIFFERENTIATION_DN;GSE18791_UNSTIM_VS_NEWCATSLE_VIRUS_DC_10H_UP;GSE32423_MEMORY_VS_NAIVE_CD8_TCELL_UP;GSE7764_IL15_TREATED_VS_CTRL_NK_CELL_24H_DN;GSE7764_NKCELL_VS_SPLENOCYTE_UP;GTCNYYATGR_UNKNOWN;IVANOVA_HEMATOPOIESIS_STEM_CELL_A…	0	0	0	0	0	0	0	0	0	0	0	0	0	1	0	0	0	0	0	0	0	0	0
Ptpra		No	No	SP	No		0.107228	0.0539974	0.0761735	0.0554868	0.0606714		0.107228	0.0606714	Ptpra	1	0.503574	0.710386			8.3632	H/M	biological regulation;cell surface receptor linked signaling pathway;cellular macromolecule metabolic process;cellular metabolic process;cellular process;cellular protein metabolic process;cellular response to chemical stimulus;cellular response to endogenous stimulus;cellular response to hormone stimulus;cellular response to insulin stimulus;cellular response to organic substance;cellular respon…	catalytic activity;hydrolase activity;hydrolase activity, acting on ester bonds;phosphatase activity;phosphoprotein phosphatase activity;phosphoric ester hydrolase activity;protein tyrosine phosphatase activity	extracellular membrane-bounded organelle;extracellular organelle;extracellular region part;extracellular vesicular exosome;macromolecular complex;membrane-bounded organelle;membrane-bounded vesicle;organelle;protein complex;receptor complex;vesicle	AAGCACA,MIR-218;AGTTCTC,MIR-146A,MIR-146B;BIOCARTA_SRCRPTP_PATHWAY;BYSTRYKH_HEMATOPOIESIS_STEM_CELL_QTL_TRANS;CAIRO_HEPATOBLASTOMA_CLASSES_UP;chr20p13;DACOSTA_UV_RESPONSE_VIA_ERCC3_COMMON_DN;DACOSTA_UV_RESPONSE_VIA_ERCC3_DN;DIAZ_CHRONIC_MEYLOGENOUS_LEUKEMIA_UP;ENK_UV_RESPONSE_EPIDERMIS_DN;GGGCGGR_V$SP1_Q6;GRAESSMANN_APOPTOSIS_BY_DOXORUBICIN_DN;GSE11864_CSF1_VS_CSF1_IFNG_PAM3CYS_IN_MAC_UP;GSE11864…	0.0675882	0.813025	0.0781437	0.0145719	0.0210452	0.134617	0.0696637	0.0771991	0.00580466	0.10445	0.110551	0.124787	0.339254	0.239587	0.0258346	0.12222	0	0.0457492	0.0284756	0.127143	0.0239631	0.00756218	0
Rab7a		No	No	SP	No		0.0539996	0	0.0573348	0.0339134	0.115652		0.0573348	0.115652	Rab7a	0.94183	0	1	0.914546	1	6.81886	H/M	anatomical structure homeostasis;biological regulation;bone resorption;catabolic process;cation homeostasis;cellular catabolic process;cellular cation homeostasis;cellular chemical homeostasis;cellular component organization;cellular component organization at cellular level;cellular component organization or biogenesis;cellular component organization or biogenesis at cellular level;cellular homeo…	binding;catalytic activity;GDP binding;GTP binding;GTPase activity;guanyl nucleotide binding;guanyl ribonucleotide binding;hydrolase activity;hydrolase activity, acting on acid anhydrides;hydrolase activity, acting on acid anhydrides, in phosphorus-containing anhydrides;nucleoside-triphosphatase activity;nucleotide binding;purine nucleotide binding;purine ribonucleoside triphosphate binding;purin…	cell part;cytoplasm;cytoplasmic membrane-bounded vesicle;cytoplasmic part;cytoplasmic vesicle;cytoplasmic vesicle membrane;cytoplasmic vesicle part;endocytic vesicle;endocytic vesicle membrane;endosome;extracellular membrane-bounded organelle;extracellular organelle;extracellular region part;extracellular vesicular exosome;Golgi apparatus;intracellular membrane-bounded organelle;intracellular org…	AGCACTT,MIR-93,MIR-302A,MIR-302B,MIR-302C,MIR-302D,MIR-372,MIR-373,MIR-520E,MIR-520A,MIR-526B,MIR-520B,MIR-520C,MIR-520D;ATATGCA,MIR-448;ATGTTAA,MIR-302C;BIDUS_METASTASIS_UP;BIOCARTA_RAB_PATHWAY;BLALOCK_ALZHEIMERS_DISEASE_DN;BURTON_ADIPOGENESIS_8;BUYTAERT_PHOTODYNAMIC_THERAPY_STRESS_UP;CAGTATT,MIR-200B,MIR-200C,MIR-429;CATRRAGC_UNKNOWN;CGTSACG_V$PAX3_B;CHIARADONNA_NEOPLASTIC_TRANSFORMATION_KRAS_C…	0	0	0.16608	1	0	0	0	0	0	0.183911	0	0	0	0	0	0	0	0	0	0	0	0	0
TGFB1I1		No	No	SP	No		0.0864701	0.0377779	0.0679332	0.0513287	0.0755745		0.0864701	0.0755745	TGFB1I1	1	0.43689	0.785627	0.293237	1	7.00509	H	anatomical structure morphogenesis;androgen receptor signaling pathway;biological adhesion;biological regulation;biosynthetic process;catabolic process;cell adhesion;cell differentiation;cell fate commitment;cell surface receptor linked signaling pathway;cellular biosynthetic process;cellular catabolic process;cellular developmental process;cellular macromolecule biosynthetic process;cellular mac…	androgen receptor binding;binding;cation binding;hormone receptor binding;ion binding;I-SMAD binding;metal ion binding;nuclear hormone receptor binding;protein binding;protein binding transcription factor activity;receptor binding;Roundabout binding;SMAD binding;steroid hormone receptor binding;transcription coactivator activity;transcription cofactor activity;transcription factor binding transcr…	adherens junction;anchoring junction;cell junction;cell part;cell-substrate adherens junction;cell-substrate junction;cytoplasm;cytoskeleton;focal adhesion;intracellular;intracellular non-membrane-bounded organelle;intracellular organelle;intracellular organelle part;intracellular part;non-membrane-bounded organelle;nuclear matrix;nuclear part;organelle;organelle part	ACAWNRNSRCGG_UNKNOWN;ACEVEDO_FGFR1_TARGETS_IN_PROSTATE_CANCER_MODEL_DN;ALFANO_MYC_TARGETS;AMIT_SERUM_RESPONSE_240_MCF10A;ARGGGTTAA_UNKNOWN;BERTUCCI_MEDULLARY_VS_DUCTAL_BREAST_CANCER_DN;BIOPOLYMER_METABOLIC_PROCESS;BLALOCK_ALZHEIMERS_DISEASE_UP;BONOME_OVARIAN_CANCER_SURVIVAL_SUBOPTIMAL_DEBULKING;BROWNE_HCMV_INFECTION_18HR_DN;BROWNE_HCMV_INFECTION_48HR_DN;BRUINS_UVC_RESPONSE_VIA_TP53_GROUP_B;CELL_P…	0.178701	0	0.0931044	0.133238	0.0290225	0	0	0.534592	0.219016	0	0	0.118798	0	0	0.121111	0.0564262	0.171249	0.215794	0.0416871	0.0678533	0.0936895	0.0108935	0
TRIM25		No	No	SP	No		0	0	0.0666667	0	0		0.0666667	0	TRIM25	0	0	1	0.67918	1	6.80346	H	biological regulation;biosynthetic process;cell surface receptor linked signaling pathway;cellular biosynthetic process;cellular macromolecule biosynthetic process;cellular macromolecule metabolic process;cellular metabolic process;cellular nitrogen compound metabolic process;cellular process;cellular protein metabolic process;cellular response to chemical stimulus;cellular response to cytokine s…	acid-amino acid ligase activity;binding;catalytic activity;cation binding;ion binding;ligase activity;ligase activity, forming carbon-nitrogen bonds;metal ion binding;nucleic acid binding transcription factor activity;sequence-specific DNA binding transcription factor activity;transition metal ion binding;zinc ion binding	cell part;cytoplasm;cytoplasmic part;cytosol;intracellular organelle part;intracellular part;nuclear part;nucleoplasm;organelle part	AGGGCAG,MIR-18A;BENPORATH_MYC_MAX_TARGETS;BUYTAERT_PHOTODYNAMIC_THERAPY_STRESS_UP;CHANG_CORE_SERUM_RESPONSE_DN;chr17q23;COLINA_TARGETS_OF_4EBP1_AND_4EBP2;CROONQUIST_NRAS_VS_STROMAL_STIMULATION_UP;CROONQUIST_STROMAL_STIMULATION_DN;CYCLIN_D1_KE_.V1_UP;CYCLIN_D1_UP.V1_UP;DACOSTA_UV_RESPONSE_VIA_ERCC3_TTD_UP;DACOSTA_UV_RESPONSE_VIA_ERCC3_UP;DANG_BOUND_BY_MYC;DNA_BINDING;FEVR_CTNNB1_TARGETS_UP;GGGAGGR…	0	0	0	0	0	0	0	0	0	0	0	0	0	0	0	0	0	0	0	0	0	0	0
Vav1		No	No	SP	No		0	0	0.0666667	0	0		0.0666667	0	Vav1	0	0	1			6.19923	M	biological regulation;cell activation;cell chemotaxis;cell differentiation;cell migration;cell motility;cell surface receptor linked signaling pathway;cellular component movement;cellular component organization;cellular component organization or biogenesis;cellular developmental process;cellular membrane organization;cellular metabolic process;cellular process;cellular response to chemical stimul…	binding;cation binding;enzyme regulator activity;GTPase regulator activity;guanyl-nucleotide exchange factor activity;ion binding;metal ion binding;nucleoside-triphosphatase regulator activity;Rac guanyl-nucleotide exchange factor activity;Ras guanyl-nucleotide exchange factor activity;Rho guanyl-nucleotide exchange factor activity;small GTPase regulator activity	cell junction;cell-cell junction	AFFAR_YY1_TARGETS_DN;ALK_DN.V1_DN;BIOCARTA_BCR_PATHWAY;BIOCARTA_FCER1_PATHWAY;BIOCARTA_NKCELLS_PATHWAY;BIOCARTA_RAC1_PATHWAY;BIOCARTA_TCR_PATHWAY;BONOME_OVARIAN_CANCER_SURVIVAL_SUBOPTIMAL_DEBULKING;BRCA1_DN.V1_UP;BROWNE_HCMV_INFECTION_30MIN_DN;BYSTRYKH_HEMATOPOIESIS_STEM_CELL_QTL_TRANS;CHEN_METABOLIC_SYNDROM_NETWORK;chr19p13;CTGAGCC,MIR-24;DING_LUNG_CANCER_BY_MUTATION_RATE;DNA_BINDING;FLECHNER_PB…	0	0	0	0	0	0	0	0	0	0	0	0	0	0	0	0	0	0	0	0	0	0	0
WAS		No	No	SP	No		0.0487372	0.0321156	0.0766376	0.0770083	0.0451834		0.0766376	0.0770083	WAS	0.635944	0.419059	1			7.40691	H/M	actin cytoskeleton organization;actin filament organization;actin filament polymerization;actin filament-based movement;actin filament-based process;actin polymerization or depolymerization;activation of immune response;anatomical structure development;antigen receptor-mediated signaling pathway;biological regulation;blood coagulation;cell activation;cell surface receptor linked signaling pathway…	binding;enzyme binding;enzyme regulator activity;GTPase regulator activity;identical protein binding;kinase binding;nucleoside-triphosphatase regulator activity;phospholipase binding;protein binding;protein domain specific binding;protein kinase binding;SH3 domain binding	actin cytoskeleton;cell junction;cell part;cell-cell junction;cytoplasmic part;cytoskeleton;cytosol;extracellular membrane-bounded organelle;extracellular organelle;extracellular region part;extracellular vesicular exosome;intracellular non-membrane-bounded organelle;intracellular organelle;intracellular part;membrane;membrane-bounded organelle;membrane-bounded vesicle;non-membrane-bounded organe…	ACTIN_CYTOSKELETON;ANATOMICAL_STRUCTURE_DEVELOPMENT;BLALOCK_ALZHEIMERS_DISEASE_INCIPIENT_UP;BLALOCK_ALZHEIMERS_DISEASE_UP;BLOOD_COAGULATION;BONOME_OVARIAN_CANCER_SURVIVAL_SUBOPTIMAL_DEBULKING;CAGNWMCNNNGAC_UNKNOWN;CELLULAR_COMPONENT_ASSEMBLY;CHANDRAN_METASTASIS_TOP50_DN;CHEN_METABOLIC_SYNDROM_NETWORK;chrxp11;COAGULATION;CROMER_METASTASIS_UP;CYTOSKELETON;DEFENSE_RESPONSE;DIRMEIER_LMP1_RESPONSE_LAT…	0.0590236	0.200251	0.187513	0	0	0	0	0	0	0.0874971	0	0.1908	0.178611	0	0	0.0795862	0	0	0	0.107672	0	0	0
ACE2	Others	No	No	No	PM		0.0700209	0.0546919	0	0	0.0055046		0.0700209	0.0055046	ACE2	1	0.78108	0	1	0.586734	6.85652	H	angiotensin catabolic process in blood;angiotensin maturation;angiotensin-mediated drinking behavior;behavior;biological regulation;biosynthetic process;catabolic process;cellular macromolecule metabolic process;cellular metabolic process;cellular process;cellular protein metabolic process;drinking behavior;endocrine process;entry into cell of other organism involved in symbiotic interaction;entr…	binding;carboxypeptidase activity;catalytic activity;cation binding;endopeptidase activity;exopeptidase activity;glycoprotein binding;hormone binding;hydrolase activity;ion binding;metal ion binding;peptidase activity;peptidase activity, acting on L-amino acid peptides;peptide binding;peptide hormone binding;protein binding;receptor activity;transition metal ion binding;viral receptor activity;zi…	cell part;cell surface;cytoplasm;extracellular membrane-bounded organelle;extracellular organelle;extracellular region;extracellular region part;extracellular space;extracellular vesicular exosome;integral to membrane;intracellular part;intrinsic to membrane;membrane;membrane part;membrane raft;membrane-bounded organelle;membrane-bounded vesicle;organelle;plasma membrane;vesicle	ACEVEDO_LIVER_TUMOR_VS_NORMAL_ADJACENT_TISSUE_UP;BIOCARTA_ACE2_PATHWAY;BRUINS_UVC_RESPONSE_VIA_TP53_GROUP_A;CAGTATT,MIR-200B,MIR-200C,MIR-429;CARBOXYPEPTIDASE_ACTIVITY;CHIANG_LIVER_CANCER_SUBCLASS_CTNNB1_UP;chrxp22;CTTTAAR_UNKNOWN;CUI_TCF21_TARGETS_2_UP;EXOPEPTIDASE_ACTIVITY;EXTRACELLULAR_REGION;FARMER_BREAST_CANCER_APOCRINE_VS_BASAL;FARMER_BREAST_CANCER_APOCRINE_VS_LUMINAL;FEVR_CTNNB1_TARGETS_UP…	0	0	0	0	0	0	1	0	0	0	0	0	0.564745	0	0.185776	0	0	0	0	0	0	0	0
ACLY		No	No	No	PM		0.00780078	0.0113073	0.0503828	0.0946384	0.00635684		0.0503828	0.0946384	ACLY	0.15483	0.224427	1	0	1	6.38046	H/M	acyl-CoA biosynthetic process;acyl-CoA metabolic process;acylglycerol biosynthetic process;acylglycerol metabolic process;biological regulation;biosynthetic process;carbohydrate metabolic process;carboxylic acid metabolic process;cellular biosynthetic process;cellular carbohydrate metabolic process;cellular ketone metabolic process;cellular lipid metabolic process;cellular metabolic process;cellu…	acid-thiol ligase activity;adenyl nucleotide binding;adenyl ribonucleotide binding;ATP binding;ATP citrate synthase activity;binding;catalytic activity;cation binding;CoA-ligase activity;cofactor binding;ion binding;ligase activity;ligase activity, forming carbon-sulfur bonds;metal ion binding;nucleotide binding;purine nucleotide binding;purine ribonucleoside triphosphate binding;purine ribonucle…	cell part;citrate lyase complex;cytoplasm;cytoplasmic part;cytosol;extracellular membrane-bounded organelle;extracellular organelle;extracellular region part;extracellular vesicular exosome;intracellular membrane-bounded organelle;intracellular organelle;intracellular organelle part;intracellular part;macromolecular complex;membrane;membrane-bounded organelle;membrane-bounded vesicle;mitochondrio…	ACEVEDO_LIVER_CANCER_UP;ACEVEDO_LIVER_TUMOR_VS_NORMAL_ADJACENT_TISSUE_UP;AGUIRRE_PANCREATIC_CANCER_COPY_NUMBER_UP;AKL_HTLV1_INFECTION_UP;BILD_SRC_ONCOGENIC_SIGNATURE;BLUM_RESPONSE_TO_SALIRASIB_DN;BOQUEST_STEM_CELL_CULTURED_VS_FRESH_UP;BOYAULT_LIVER_CANCER_SUBCLASS_G123_UP;CACGTG_V$MYC_Q2;CAGGTG_V$E12_Q6;CAIRO_HEPATOBLASTOMA_CLASSES_UP;CAIRO_HEPATOBLASTOMA_UP;CARBOHYDRATE_METABOLIC_PROCESS;CARBOXY…	0	0	0.19502	0	0	0	0	0	0	0	0	0	0	0	0	0	0	0	0	0	0	0	0
AFDN		No	No	No	PM		0.0976521	0.0322516	0.146027	0	0.0197542		0.146027	0.0197542	AFDN	0.668726	0.22086	1	1	0.0671697	6.86889	H	adherens junction organization;biological adhesion;biological regulation;cell adhesion;cell communication;cell junction assembly;cell junction organization;cell-cell junction organization;cell-cell signaling;cellular component assembly;cellular component assembly at cellular level;cellular component organization;cellular component organization at cellular level;cellular component organization or …	binding;enzyme binding;GTPase binding;protein binding;protein C-terminus binding;Ras GTPase binding;small GTPase binding	adherens junction;anchoring junction;apical part of cell;cell junction;cell part;cell-cell adherens junction;cell-cell junction;cytoplasm;cytoplasmic part;cytosol;intracellular organelle part;intracellular part;membrane;nuclear part;nucleoplasm;organelle part;plasma membrane	BASAKI_YBX1_TARGETS_DN;BENPORATH_CYCLING_GENES;BRUINS_UVC_RESPONSE_LATE;CELL_CELL_SIGNALING;CELL_JUNCTION;chr6q27;CTTTGT_V$LEF1_Q2;DODD_NASOPHARYNGEAL_CARCINOMA_UP;GCM_GSTA4;GCM_NF2;GRESHOCK_CANCER_COPY_NUMBER_UP;GSE11057_CD4_EFF_MEM_VS_PBMC_UP;GSE11057_EFF_MEM_VS_CENT_MEM_CD4_TCELL_UP;GSE11057_NAIVE_VS_CENT_MEMORY_CD4_TCELL_DN;GSE11057_NAIVE_VS_EFF_MEMORY_CD4_TCELL_DN;GSE12366_NAIVE_VS_MEMORY_BC…	1	0	0	0.893848	0	0	0.203577	0	0	0	0	0	0	0	0	0.343877	0	0	0	0	0	0	0
AHNAK		No	No	No	PM		0.106167	0.0428611	0.769812	0.0274512	0.189242		0.769812	0.189242	AHNAK	0.137914	0.0556774	1	0	1	7.08725	H/M	biological regulation;cellular component assembly;cellular component organization;cellular component organization or biogenesis;macromolecular complex assembly;macromolecular complex subunit organization;protein complex assembly;protein complex subunit organization;protein oligomerization;regulation of biological process;regulation of cellular metabolic process;regulation of cellular process;regu…		actin cytoskeleton;adherens junction;anchoring junction;cell junction;cell part;cell-cell contact zone;cell-cell junction;cell-substrate adherens junction;cell-substrate junction;contractile fiber part;costamere;cytoplasm;cytoplasmic part;cytoskeleton;cytosol;extracellular membrane-bounded organelle;extracellular organelle;extracellular region part;extracellular vesicular exosome;focal adhesion;i…	ABBUD_LIF_SIGNALING_1_DN;BASSO_B_LYMPHOCYTE_NETWORK;BERTUCCI_MEDULLARY_VS_DUCTAL_BREAST_CANCER_DN;BILD_MYC_ONCOGENIC_SIGNATURE;BOYAULT_LIVER_CANCER_SUBCLASS_G1_UP;BOYLAN_MULTIPLE_MYELOMA_D_DN;BRUINS_UVC_RESPONSE_EARLY_LATE;BRUINS_UVC_RESPONSE_LATE;BRUINS_UVC_RESPONSE_VIA_TP53_GROUP_B;CAMPS_COLON_CANCER_COPY_NUMBER_DN;CHIARETTI_T_ALL_RELAPSE_PROGNOSIS;CHICAS_RB1_TARGETS_CONFLUENT;chr11q12;CROONQUI…	0	0	0	1.97461	0	0	0	0	0	0	0.284696	0	0	0	0	0	0	0	0	0.394886	0	0	0
AMOT		No	No	No	PM		0.033961	0	0	0	0		0.033961	0	AMOT	1	0	0	0.145059	1	6.44959	H/M	actin cytoskeleton organization;actin filament-based process;ameboidal cell migration;anatomical structure morphogenesis;biological regulation;blood vessel endothelial cell migration;cell differentiation;cell junction assembly;cell junction organization;cell migration;cell migration involved in gastrulation;cell motility;cell-cell junction assembly;cell-cell junction organization;cellular compone…	angiostatin binding;binding;protein binding;receptor activity	actin filament;actin filament bundle;actomyosin;cell junction;cell part;cell projection;cell surface;cell-cell junction;cytoplasm;cytoplasmic membrane-bounded vesicle;cytoplasmic part;cytoplasmic vesicle;cytoskeletal part;cytosol;endocytic vesicle;external side of plasma membrane;integral to membrane;intracellular membrane-bounded organelle;intracellular organelle;intracellular organelle part;int…	ACTIN_CYTOSKELETON;ACTIN_CYTOSKELETON_ORGANIZATION_AND_BIOGENESIS;ACTIN_FILAMENT;ACTIN_FILAMENT_BASED_PROCESS;ANATOMICAL_STRUCTURE_DEVELOPMENT;ANATOMICAL_STRUCTURE_FORMATION;ANATOMICAL_STRUCTURE_MORPHOGENESIS;ANGIOGENESIS;ATGAAGG,MIR-205;ATTCTTT,MIR-186;BENPORATH_EED_TARGETS;BENPORATH_SUZ12_TARGETS;BERENJENO_TRANSFORMED_BY_RHOA_DN;BERENJENO_TRANSFORMED_BY_RHOA_FOREVER_DN;BROWNE_HCMV_INFECTION_14H…	0	0	0	0	0	0	0.849025	0	0	0	0	0	0	0	0	0	0	0	0	0	0	0	0
ANXA2		No	No	No	PM		0.115558	0.149862	0.337808	0.111212	0.187839		0.337808	0.187839	ANXA2	0.342083	0.443629	1			7.88512	H	anatomical structure formation involved in morphogenesis;angiogenesis;biological regulation;body fluid secretion;cellular component assembly;cellular component assembly at cellular level;cellular component organization;cellular component organization at cellular level;cellular component organization or biogenesis;cellular component organization or biogenesis at cellular level;cellular membrane or…	binding;calcium ion binding;calcium-dependent phospholipid binding;calcium-dependent protein binding;cation binding;enzyme inhibitor activity;enzyme regulator activity;ion binding;lipase inhibitor activity;lipid binding;metal ion binding;phosphatidylinositol binding;phosphatidylinositol-4,5-bisphosphate binding;phospholipase A2 inhibitor activity;phospholipase inhibitor activity;phospholipid bind…	basement membrane;basolateral plasma membrane;cell cortex;cell part;cell projection;cell surface;cytoplasmic membrane-bounded vesicle;cytoplasmic part;cytoplasmic vesicle;early endosome;endosomal part;endosome;endosome membrane;extracellular matrix part;extracellular membrane-bounded organelle;extracellular organelle;extracellular region part;extracellular space;extracellular vesicular exosome;ex…	AACATTC,MIR-409-3P;ACATTCC,MIR-1,MIR-206;AMUNDSON_POOR_SURVIVAL_AFTER_GAMMA_RADIATION_2G;ANATOMICAL_STRUCTURE_DEVELOPMENT;BARRIER_COLON_CANCER_RECURRENCE_UP;BLALOCK_ALZHEIMERS_DISEASE_UP;BORCZUK_MALIGNANT_MESOTHELIOMA_UP;BORLAK_LIVER_CANCER_EGF_UP;BOYLAN_MULTIPLE_MYELOMA_C_D_DN;BROWNE_HCMV_INFECTION_14HR_DN;BROWNE_HCMV_INFECTION_20HR_DN;BROWNE_HCMV_INFECTION_2HR_DN;BRUNO_HEMATOPOIESIS;CELL_FRACTI…	0.294462	0.238779	0	0.453954	0.145596	0.411411	0.1695	0.221833	0.02992	0.185915	0.387384	0	0	0.0328601	0	0	0.027061	0.00990452	0.0246036	0.151592	0.0417753	0.012336	0
Anxa2		No	No	No	PM		0.0508728	0.0626155	0	0.0492772	0.03125		0.0626155	0.0492772	Anxa2	0.812463	1	0	0.59206	1	6.38664	M	anatomical structure formation involved in morphogenesis;angiogenesis;biological regulation;body fluid secretion;cellular component assembly;cellular component assembly at cellular level;cellular component organization;cellular component organization at cellular level;cellular component organization or biogenesis;cellular component organization or biogenesis at cellular level;cellular membrane or…	binding;calcium ion binding;calcium-dependent phospholipid binding;calcium-dependent protein binding;cation binding;enzyme inhibitor activity;enzyme regulator activity;ion binding;lipase inhibitor activity;lipid binding;metal ion binding;phosphatidylinositol binding;phosphatidylinositol-4,5-bisphosphate binding;phospholipase A2 inhibitor activity;phospholipase inhibitor activity;phospholipid bind…	basement membrane;basolateral plasma membrane;cell cortex;cell part;cell projection;cell surface;cytoplasm;cytoplasmic membrane-bounded vesicle;cytoplasmic part;cytoplasmic vesicle;cytosol;early endosome;endosomal part;endosome;endosome membrane;extracellular matrix part;extracellular membrane-bounded organelle;extracellular organelle;extracellular region part;extracellular space;extracellular ve…	AACATTC,MIR-409-3P;ACATTCC,MIR-1,MIR-206;AMUNDSON_POOR_SURVIVAL_AFTER_GAMMA_RADIATION_2G;ANATOMICAL_STRUCTURE_DEVELOPMENT;BARRIER_COLON_CANCER_RECURRENCE_UP;BLALOCK_ALZHEIMERS_DISEASE_UP;BORCZUK_MALIGNANT_MESOTHELIOMA_UP;BORLAK_LIVER_CANCER_EGF_UP;BOYLAN_MULTIPLE_MYELOMA_C_D_DN;BROWNE_HCMV_INFECTION_14HR_DN;BROWNE_HCMV_INFECTION_20HR_DN;BROWNE_HCMV_INFECTION_2HR_DN;BRUNO_HEMATOPOIESIS;CELL_FRACTI…	0	0	0.592618	0	0	0	0	0	0	0	0.679202	0	0	0	0	0	0	0	0	0	0	0	0
ANXA2		No	No	No	PM		0.0726068	0.0982692	0.317887	0.0559557	0.103141		0.317887	0.103141	ANXA2	0.228404	0.309132	1	1	0.634167	8.23749	H	anatomical structure formation involved in morphogenesis;angiogenesis;biological regulation;body fluid secretion;cellular component assembly;cellular component assembly at cellular level;cellular component organization;cellular component organization at cellular level;cellular component organization or biogenesis;cellular component organization or biogenesis at cellular level;cellular membrane or…	binding;calcium ion binding;calcium-dependent phospholipid binding;calcium-dependent protein binding;cation binding;enzyme inhibitor activity;enzyme regulator activity;ion binding;lipase inhibitor activity;lipid binding;metal ion binding;phosphatidylinositol binding;phosphatidylinositol-4,5-bisphosphate binding;phospholipase A2 inhibitor activity;phospholipase inhibitor activity;phospholipid bind…	basement membrane;basolateral plasma membrane;cell cortex;cell part;cell projection;cell surface;cytoplasmic membrane-bounded vesicle;cytoplasmic part;cytoplasmic vesicle;early endosome;endosomal part;endosome;endosome membrane;extracellular matrix part;extracellular membrane-bounded organelle;extracellular organelle;extracellular region part;extracellular space;extracellular vesicular exosome;ex…	AACATTC,MIR-409-3P;ACATTCC,MIR-1,MIR-206;AMUNDSON_POOR_SURVIVAL_AFTER_GAMMA_RADIATION_2G;ANATOMICAL_STRUCTURE_DEVELOPMENT;BARRIER_COLON_CANCER_RECURRENCE_UP;BLALOCK_ALZHEIMERS_DISEASE_UP;BORCZUK_MALIGNANT_MESOTHELIOMA_UP;BORLAK_LIVER_CANCER_EGF_UP;BOYLAN_MULTIPLE_MYELOMA_C_D_DN;BROWNE_HCMV_INFECTION_14HR_DN;BROWNE_HCMV_INFECTION_20HR_DN;BROWNE_HCMV_INFECTION_2HR_DN;BRUNO_HEMATOPOIESIS;CELL_FRACTI…	0.152622	0.181931	0	0.075026	0.122908	0.125964	0.109544	0.147621	0.0203756	0.129882	0.220188	0.00712293	0.0185843	0.0119146	0.00982753	0.00553449	0.0169192	0	0.019405	0.32704	0.0627387	0	0.00822086
Anxa2		No	No	No	PM		0.0726068	0.0982692	0.317887	0.0559557	0.103141		0.317887	0.103141	Anxa2	0.228404	0.309132	1	0.542515	1	8.23749	M	anatomical structure formation involved in morphogenesis;angiogenesis;biological regulation;body fluid secretion;cellular component assembly;cellular component assembly at cellular level;cellular component organization;cellular component organization at cellular level;cellular component organization or biogenesis;cellular component organization or biogenesis at cellular level;cellular membrane or…	binding;calcium ion binding;calcium-dependent phospholipid binding;calcium-dependent protein binding;cation binding;enzyme inhibitor activity;enzyme regulator activity;ion binding;lipase inhibitor activity;lipid binding;metal ion binding;phosphatidylinositol binding;phosphatidylinositol-4,5-bisphosphate binding;phospholipase A2 inhibitor activity;phospholipase inhibitor activity;phospholipid bind…	basement membrane;basolateral plasma membrane;cell cortex;cell part;cell projection;cell surface;cytoplasm;cytoplasmic membrane-bounded vesicle;cytoplasmic part;cytoplasmic vesicle;cytosol;early endosome;endosomal part;endosome;endosome membrane;extracellular matrix part;extracellular membrane-bounded organelle;extracellular organelle;extracellular region part;extracellular space;extracellular ve…	AACATTC,MIR-409-3P;ACATTCC,MIR-1,MIR-206;AMUNDSON_POOR_SURVIVAL_AFTER_GAMMA_RADIATION_2G;ANATOMICAL_STRUCTURE_DEVELOPMENT;BARRIER_COLON_CANCER_RECURRENCE_UP;BLALOCK_ALZHEIMERS_DISEASE_UP;BORCZUK_MALIGNANT_MESOTHELIOMA_UP;BORLAK_LIVER_CANCER_EGF_UP;BOYLAN_MULTIPLE_MYELOMA_C_D_DN;BROWNE_HCMV_INFECTION_14HR_DN;BROWNE_HCMV_INFECTION_20HR_DN;BROWNE_HCMV_INFECTION_2HR_DN;BRUNO_HEMATOPOIESIS;CELL_FRACTI…	0.152622	0.181931	0	0.075026	0.122908	0.125964	0.109544	0.147621	0.0203756	0.129882	0.220188	0.00712293	0.0185843	0.0119146	0.00982753	0.00553449	0.0169192	0	0.019405	0.32704	0.0627387	0	0.00822086
ANXA2		No	No	No	PM		0.130011	0.141465	0.231409	0.0675283	0.237092		0.231409	0.237092	ANXA2	0.561823	0.61132	1	0.542515	1	7.86873	H/M	anatomical structure formation involved in morphogenesis;angiogenesis;biological regulation;body fluid secretion;cellular component assembly;cellular component assembly at cellular level;cellular component organization;cellular component organization at cellular level;cellular component organization or biogenesis;cellular component organization or biogenesis at cellular level;cellular membrane or…	binding;calcium ion binding;calcium-dependent phospholipid binding;calcium-dependent protein binding;cation binding;enzyme inhibitor activity;enzyme regulator activity;ion binding;lipase inhibitor activity;lipid binding;metal ion binding;phosphatidylinositol binding;phosphatidylinositol-4,5-bisphosphate binding;phospholipase A2 inhibitor activity;phospholipase inhibitor activity;phospholipid bind…	basement membrane;basolateral plasma membrane;cell cortex;cell part;cell projection;cell surface;cytoplasmic membrane-bounded vesicle;cytoplasmic part;cytoplasmic vesicle;early endosome;endosomal part;endosome;endosome membrane;extracellular matrix part;extracellular membrane-bounded organelle;extracellular organelle;extracellular region part;extracellular space;extracellular vesicular exosome;ex…	AACATTC,MIR-409-3P;ACATTCC,MIR-1,MIR-206;AMUNDSON_POOR_SURVIVAL_AFTER_GAMMA_RADIATION_2G;ANATOMICAL_STRUCTURE_DEVELOPMENT;BARRIER_COLON_CANCER_RECURRENCE_UP;BLALOCK_ALZHEIMERS_DISEASE_UP;BORCZUK_MALIGNANT_MESOTHELIOMA_UP;BORLAK_LIVER_CANCER_EGF_UP;BOYLAN_MULTIPLE_MYELOMA_C_D_DN;BROWNE_HCMV_INFECTION_14HR_DN;BROWNE_HCMV_INFECTION_20HR_DN;BROWNE_HCMV_INFECTION_2HR_DN;BRUNO_HEMATOPOIESIS;CELL_FRACTI…	0.685036	0.162474	0.12834	0.902626	0	0	0	0	0	0	1.32513	0.0138232	0	0	0	0	0	0	0	0	0	0	0
ANXA4		No	No	No	PM		0.0138712	0.00817573	0	0	0.0375992		0.0138712	0.0375992	ANXA4	1	0.589403	0	0.284819	1	6.65994	H/M	biological regulation;cell differentiation;cellular developmental process;cellular process;cellular response to stimulus;developmental process;epithelial cell differentiation;negative regulation of apoptosis;negative regulation of biological process;negative regulation of catalytic activity;negative regulation of cell death;negative regulation of cellular process;negative regulation of cytokine s…	binding;calcium ion binding;calcium-dependent phospholipid binding;calcium-dependent protein binding;cation binding;enzyme inhibitor activity;enzyme regulator activity;identical protein binding;ion binding;lipase inhibitor activity;lipid binding;metal ion binding;NF-kappaB binding;phospholipase inhibitor activity;phospholipid binding;protein binding;transcription factor binding	cell part;cell surface;cytoplasm;cytoplasmic part;extracellular membrane-bounded organelle;extracellular organelle;extracellular region part;extracellular vesicular exosome;intracellular membrane-bounded organelle;intracellular organelle;intracellular organelle part;intracellular part;membrane;membrane-bounded organelle;membrane-bounded vesicle;nuclear membrane;nuclear part;nucleus;organelle;orga…	AACATTC,MIR-409-3P;ACATTCC,MIR-1,MIR-206;ACEVEDO_FGFR1_TARGETS_IN_PROSTATE_CANCER_MODEL_UP;ANTI_APOPTOSIS;APOPTOSIS_GO;BARIS_THYROID_CANCER_DN;BERENJENO_TRANSFORMED_BY_RHOA_DN;BOYLAN_MULTIPLE_MYELOMA_D_DN;BOYLAN_MULTIPLE_MYELOMA_PCA3_DN;BRACHAT_RESPONSE_TO_CAMPTOTHECIN_DN;BRACHAT_RESPONSE_TO_METHOTREXATE_DN;BREDEMEYER_RAG_SIGNALING_VIA_ATM_NOT_VIA_NFKB_UP;BROWN_MYELOID_CELL_DEVELOPMENT_UP;BROWNE_…	0	0	0	0	0	0	0	0	0	0	0.210489	0	0	0	0	0	0	0	0	0	0.136291	0	0
Anxa5		No	No	No	PM		0.0894698	0.100745	0.197305	0.0525175	0.0329064		0.197305	0.0525175	Anxa5	0.453459	0.510604	1	0	1	7.01691	H/M	biological regulation;blood coagulation;coagulation;hemostasis;multicellular organismal process;negative regulation of biological process;negative regulation of coagulation;negative regulation of multicellular organismal process;regulation of biological process;regulation of biological quality;regulation of body fluid levels;regulation of coagulation;regulation of multicellular organismal process…	binding;calcium ion binding;calcium-dependent phospholipid binding;cation binding;ion binding;lipid binding;metal ion binding;phospholipid binding	adherens junction;anchoring junction;blood microparticle;cell junction;cell part;cell-substrate adherens junction;cell-substrate junction;endothelial microparticle;external side of plasma membrane;extracellular membrane-bounded organelle;extracellular organelle;extracellular region part;extracellular vesicular exosome;focal adhesion;intracellular;membrane;membrane part;membrane-bounded organelle;…	AMUNDSON_POOR_SURVIVAL_AFTER_GAMMA_RADIATION_2G;AMUNDSON_POOR_SURVIVAL_AFTER_GAMMA_RADIATION_8G;ANTI_APOPTOSIS;APOPTOSIS_GO;APRELIKOVA_BRCA1_TARGETS;BROWN_MYELOID_CELL_DEVELOPMENT_UP;BURTON_ADIPOGENESIS_8;CASORELLI_APL_SECONDARY_VS_DE_NOVO_UP;CELL_DEVELOPMENT;CHARAFE_BREAST_CANCER_LUMINAL_VS_MESENCHYMAL_DN;CHEN_METABOLIC_SYNDROM_NETWORK;chr4q27;CHYLA_CBFA2T3_TARGETS_UP;CYTOPLASM;DEMAGALHAES_AGING…	0.230403	0.187987	0.114418	0.390613	0.0727546	0.185313	0	0.107897	0	0.272838	0	0	0	0	0	0.0193537	0	0	0.0893806	0.245677	0.128758	0	0.191353
ARAP1		No	No	No	PM		0	0	0	0	0		0	0	ARAP1				1	0.626581	5.98599	H	actin cytoskeleton organization;actin cytoskeleton reorganization;actin filament organization;actin filament reorganization involved in cell cycle;actin filament-based process;biological regulation;cell cycle process;cellular component organization;cellular component organization at cellular level;cellular component organization or biogenesis;cellular component organization or biogenesis at cellu…	binding;cation binding;enzyme activator activity;enzyme regulator activity;GTPase activator activity;GTPase regulator activity;ion binding;lipid binding;metal ion binding;nucleoside-triphosphatase regulator activity;phosphatidylinositol binding;phosphatidylinositol-3,4,5-trisphosphate binding;phospholipid binding;transition metal ion binding;zinc ion binding	cell part;cytoplasmic part;cytoplasmic vesicle;cytosol;Golgi apparatus;Golgi apparatus part;Golgi cisterna membrane;Golgi membrane;intracellular membrane-bounded organelle;intracellular organelle;intracellular organelle part;intracellular part;membrane;membrane-bounded organelle;organelle;organelle membrane;organelle part;plasma membrane;trans-Golgi network;vesicle	ACTIN_CYTOSKELETON_ORGANIZATION_AND_BIOGENESIS;ACTIN_FILAMENT_BASED_PROCESS;ACTIN_FILAMENT_BUNDLE_FORMATION;ACTIN_FILAMENT_ORGANIZATION;ANATOMICAL_STRUCTURE_DEVELOPMENT;ANATOMICAL_STRUCTURE_MORPHOGENESIS;BLALOCK_ALZHEIMERS_DISEASE_UP;BORCZUK_MALIGNANT_MESOTHELIOMA_DN;CAGGTA_V$AREB6_01;CDC42_PROTEIN_SIGNAL_TRANSDUCTION;CELL_CYCLE_GO_0007049;CELL_CYCLE_PROCESS;CELL_PROJECTION_BIOGENESIS;CHEN_METABO…	0	0	0	0	0	0	0	0	0	0	0	0	0	0	0	0	0	0	0	0	0	0	0
ARFGAP2		No	No	No	PM		0	0	0.0666667	0	0		0.0666667	0	ARFGAP2	0	0	1			5.86859	H/M	cellular process;establishment of localization;establishment of protein localization;protein transport;transport;vesicle-mediated transport	binding;cation binding;enzyme activator activity;enzyme regulator activity;GTPase activator activity;GTPase regulator activity;ion binding;metal ion binding;nucleoside-triphosphatase regulator activity;transition metal ion binding;zinc ion binding	cell part;cytoplasm;cytoplasmic part;Golgi apparatus;Golgi apparatus part;Golgi membrane;intracellular membrane-bounded organelle;intracellular non-membrane-bounded organelle;intracellular organelle;intracellular organelle part;intracellular part;membrane;membrane-bounded organelle;non-membrane-bounded organelle;nuclear part;nucleolus;organelle;organelle membrane;organelle part;plasma membrane	BLALOCK_ALZHEIMERS_DISEASE_INCIPIENT_UP;BLALOCK_ALZHEIMERS_DISEASE_UP;CASORELLI_ACUTE_PROMYELOCYTIC_LEUKEMIA_DN;CHARAFE_BREAST_CANCER_LUMINAL_VS_MESENCHYMAL_UP;chr11p11;COLINA_TARGETS_OF_4EBP1_AND_4EBP2;DANG_BOUND_BY_MYC;DIAZ_CHRONIC_MEYLOGENOUS_LEUKEMIA_UP;GATTGGY_V$NFY_Q6_01;GSE10325_CD4_TCELL_VS_LUPUS_CD4_TCELL_UP;GSE12845_IGD_POS_BLOOD_VS_NAIVE_TONSIL_BCELL_UP;GSE13493_CD4INTCD8POS_VS_CD8POS_…	0	0	0	0	0	0	0	0	0	0	0	0	0	0	0	0	0	0	0	0	0	0	0
ATP2B1		No	No	No	PM		0	0	0.111924	0.00637997	0.0047457		0.111924	0.00637997	ATP2B1	0	0	1			6.09632	H/M	biological regulation;blood coagulation;cellular process;coagulation;establishment of localization;hemostasis;ion transmembrane transport;ion transport;multicellular organismal process;regulation of biological quality;regulation of body fluid levels;transmembrane transport;transport	active transmembrane transporter activity;adenyl nucleotide binding;adenyl ribonucleotide binding;ATP binding;ATPase activity;ATPase activity, coupled;ATPase activity, coupled to movement of substances;ATPase activity, coupled to transmembrane movement of ions;ATPase activity, coupled to transmembrane movement of ions, phosphorylative mechanism;ATPase activity, coupled to transmembrane movement o…	cell part;extracellular membrane-bounded organelle;extracellular organelle;extracellular region part;extracellular vesicular exosome;integral to membrane;integral to plasma membrane;intracellular membrane-bounded organelle;intracellular organelle;intracellular part;intrinsic to membrane;intrinsic to plasma membrane;membrane;membrane part;membrane-bounded organelle;membrane-bounded vesicle;nucleus…	AAAGGGA,MIR-204,MIR-211;AACTGAC,MIR-223;ACAACTT,MIR-382;ACTGTGA,MIR-27A,MIR-27B;ACTIVE_TRANSMEMBRANE_TRANSPORTER_ACTIVITY;ACTTTAT,MIR-142-5P;AGCATTA,MIR-155;AGUIRRE_PANCREATIC_CANCER_COPY_NUMBER_DN;ATAACCT,MIR-154;ATACTGT,MIR-144;ATGCTGG,MIR-338;ATPASE_ACTIVITY;ATPASE_ACTIVITY_COUPLED;ATPASE_ACTIVITY_COUPLED_TO_MOVEMENT_OF_SUBSTANCES;ATPASE_ACTIVITY_COUPLED_TO_TRANSMEMBRANE_MOVEMENT_OF_IONS;ATPAS…	0	0	0	0	0	0	0	0	0	0	0	0	0	0	0	0	0	0	0	0	0	0	0
Atp2b2		No	No	No	PM		0	0	0.0666667	0.00637997	0.0047457		0.0666667	0.00637997	Atp2b2	0	0	1	1	0.743844	6.09632	H/M	amine metabolic process;anatomical structure development;anatomical structure morphogenesis;auditory receptor cell stereocilium organization;behavior;biological regulation;biomineral tissue development;body fluid secretion;calcium ion homeostasis;calcium ion transmembrane transport;calcium ion transport;cation homeostasis;cation transport;cell differentiation;cell differentiation in hindbrain;cel…	active transmembrane transporter activity;adenyl nucleotide binding;adenyl ribonucleotide binding;ATP binding;ATPase activity;ATPase activity, coupled;ATPase activity, coupled to movement of substances;ATPase activity, coupled to transmembrane movement of ions;ATPase activity, coupled to transmembrane movement of ions, phosphorylative mechanism;ATPase activity, coupled to transmembrane movement o…	apical plasma membrane;cell body;cell part;cell projection;cilium;cytoplasm;cytoplasmic part;endoplasmic reticulum;extracellular membrane-bounded organelle;extracellular organelle;extracellular region part;extracellular vesicular exosome;integral to membrane;intracellular membrane-bounded organelle;intracellular organelle;intracellular part;intrinsic to membrane;membrane;membrane part;membrane-bo…	AAAGACA,MIR-511;AAGCACT,MIR-520F;AAGCCAT,MIR-135A,MIR-135B;ACACTGG,MIR-199A,MIR-199B;ACTGTAG,MIR-139;AGCACTT,MIR-93,MIR-302A,MIR-302B,MIR-302C,MIR-302D,MIR-372,MIR-373,MIR-520E,MIR-520A,MIR-526B,MIR-520B,MIR-520C,MIR-520D;ANATOMICAL_STRUCTURE_DEVELOPMENT;ATACTGT,MIR-144;ATF2_S_UP.V1_UP;BACOLOD_RESISTANCE_TO_ALKYLATING_AGENTS_DN;BLALOCK_ALZHEIMERS_DISEASE_DN;BROWNE_HCMV_INFECTION_1HR_UP;CACTTTG,MI…	0	0	0	0	0	0	0	0	0	0	0	0	0	0	0	0	0	0	0	0	0	0	0
Atp8b4		No	No	No	PM		0	0	0	0	0.0625		0	0.0625	Atp8b4				1	0.743844	6.20919	M	biological regulation;cellular component organization;cellular component organization at cellular level;cellular component organization or biogenesis;cellular component organization or biogenesis at cellular level;cellular membrane organization;cellular process;establishment of localization;Golgi organization;lipid translocation;lipid transport;membrane organization;organelle organization;organic…	adenyl nucleotide binding;adenyl ribonucleotide binding;ATP binding;ATPase activity;ATPase activity, coupled;ATPase activity, coupled to movement of substances;binding;catalytic activity;cation binding;hydrolase activity;hydrolase activity, acting on acid anhydrides;hydrolase activity, acting on acid anhydrides, in phosphorus-containing anhydrides;ion binding;lipid transporter activity;magnesium …	cell part;cytoplasmic part;Golgi apparatus;integral to membrane;intracellular membrane-bounded organelle;intracellular organelle;intracellular part;intrinsic to membrane;membrane;membrane part;membrane-bounded organelle;organelle;plasma membrane	ATF2_UP.V1_DN;BIDUS_METASTASIS_DN;BONOME_OVARIAN_CANCER_SURVIVAL_SUBOPTIMAL_DEBULKING;BOQUEST_STEM_CELL_CULTURED_VS_FRESH_UP;BOQUEST_STEM_CELL_UP;chr15q21;CHYLA_CBFA2T3_TARGETS_UP;CREIGHTON_ENDOCRINE_THERAPY_RESISTANCE_3;GAUSSMANN_MLL_AF4_FUSION_TARGETS_F_UP;GAVIN_FOXP3_TARGETS_CLUSTER_P4;GEORGANTAS_HSC_MARKERS;GSE10239_KLRG1INT_VS_KLRG1HIGH_EFF_CD8_TCELL_DN;GSE11057_CD4_EFF_MEM_VS_PBMC_DN;GSE110…	0	0	0	0	0	0	0	0	0	0	0	0	0	0	0	0	0	0	0	0	0	0	0
CAPNS1		No	No	No	PM		0.0496013	0	0.0666667	0	0.0251431		0.0666667	0.0251431	CAPNS1	0.74402	0	1	0	1	5.56672	H	biological regulation;cellular component disassembly;cellular component disassembly at cellular level;cellular component organization;cellular component organization at cellular level;cellular component organization or biogenesis;cellular component organization or biogenesis at cellular level;cellular process;extracellular matrix disassembly;extracellular matrix organization;extracellular structu…	binding;calcium ion binding;calcium-dependent cysteine-type endopeptidase activity;catalytic activity;cation binding;cysteine-type endopeptidase activity;cysteine-type peptidase activity;endopeptidase activity;hydrolase activity;ion binding;metal ion binding;peptidase activity;peptidase activity, acting on L-amino acid peptides	cell part;cytoplasm;cytoplasmic part;cytosol;extracellular membrane-bounded organelle;extracellular organelle;extracellular region part;extracellular vesicular exosome;intracellular part;membrane;membrane-bounded organelle;membrane-bounded vesicle;organelle;plasma membrane;vesicle	BIOCARTA_INTEGRIN_PATHWAY;BIOCARTA_MCALPAIN_PATHWAY;BIOCARTA_MEF2D_PATHWAY;BIOCARTA_P35ALZHEIMERS_PATHWAY;BIOCARTA_UCALPAIN_PATHWAY;BLALOCK_ALZHEIMERS_DISEASE_DN;BROWNE_HCMV_INFECTION_48HR_DN;CELL_PROLIFERATION_GO_0008283;CHAUHAN_RESPONSE_TO_METHOXYESTRADIOL_DN;chr19q13;CYSTEINE_TYPE_ENDOPEPTIDASE_ACTIVITY;CYSTEINE_TYPE_PEPTIDASE_ACTIVITY;DAZARD_RESPONSE_TO_UV_NHEK_UP;DAZARD_UV_RESPONSE_CLUSTER_G…	0	0	0.8762	0.363834	0	0	0	0	0	0	0	0	0	0	0	0	0	0	0	0	0	0	0
CAVIN2		No	No	No	PM		0	0	0	0	0		0	0	CAVIN2				0	1	6.42343	H		binding;enzyme binding;kinase binding;lipid binding;phosphatidylserine binding;phospholipid binding;protein binding;protein kinase binding;protein kinase C binding	caveola;cell part;cytoplasm;cytoplasmic part;cytosol;intracellular part;membrane part;membrane raft;plasma membrane part	AACTTT_UNKNOWN;ACEVEDO_FGFR1_TARGETS_IN_PROSTATE_CANCER_MODEL_DN;ACEVEDO_METHYLATED_IN_LIVER_CANCER_DN;ALCALAY_AML_BY_NPM1_LOCALIZATION_UP;BERENJENO_TRANSFORMED_BY_RHOA_FOREVER_DN;BERENJENO_TRANSFORMED_BY_RHOA_UP;BOQUEST_STEM_CELL_DN;BURTON_ADIPOGENESIS_10;BURTON_ADIPOGENESIS_6;BYSTRYKH_HEMATOPOIESIS_STEM_CELL_AND_BRAIN_QTL_TRANS;CAGCTG_V$AP4_Q5;CAGGTG_V$E12_Q6;CCAWWNAAGG_V$SRF_Q4;CHARAFE_BREAST_…	0	0	0	0	0	0	0	0	0	0	0	0	0	0	0	0	0	0	0	0	0	0	0
CCDC88A		No	No	No	PM		0	0	0.0666667	0	0		0.0666667	0	CCDC88A	0	0	1			5.56158	H	activation of protein kinase activity;activation of protein kinase B activity;biological regulation;biosynthetic process;cell migration;cell motility;cell projection assembly;cell projection organization;cellular biosynthetic process;cellular component assembly;cellular component assembly at cellular level;cellular component movement;cellular component organization;cellular component organization…	actin binding;binding;cytoskeletal protein binding;enzyme binding;identical protein binding;kinase binding;lipid binding;microtubule binding;phosphatidylinositol binding;phospholipid binding;protein binding;protein dimerization activity;protein homodimerization activity;protein kinase B binding;protein kinase binding;tubulin binding	cell part;cell projection;cytoplasmic membrane-bounded vesicle;cytoplasmic part;cytoplasmic vesicle;cytosol;endoplasmic reticulum;Golgi apparatus;intracellular membrane-bounded organelle;intracellular organelle;intracellular part;lamellipodium;membrane;membrane-bounded organelle;membrane-bounded vesicle;organelle;plasma membrane;vesicle	AACTTT_UNKNOWN;AAGCACA,MIR-218;ACTIN_BINDING;ACTIN_CYTOSKELETON_ORGANIZATION_AND_BIOGENESIS;ACTIN_FILAMENT_BASED_PROCESS;ACTIVATION_OF_PROTEIN_KINASE_ACTIVITY;ANATOMICAL_STRUCTURE_DEVELOPMENT;ANATOMICAL_STRUCTURE_MORPHOGENESIS;ATACTGT,MIR-144;ATAGGAA,MIR-202;ATCMNTCCGY_UNKNOWN;BILANGES_SERUM_SENSITIVE_VIA_TSC2;BIOPOLYMER_METABOLIC_PROCESS;BIOPOLYMER_MODIFICATION;BOYLAN_MULTIPLE_MYELOMA_D_CLUSTER_…	0	0	0	0	0	0	0	0	0	0	0	0	0	0	0	0	0	0	0	0	0	0	0
Cd244		No	No	No	PM		0.00280818	0	0	0	0.0617704		0.00280818	0.0617704	Cd244	1	0	0			6.57553	M		receptor activity	cell part;external side of plasma membrane;integral to membrane;intrinsic to membrane;membrane part;plasma membrane part	BREDEMEYER_RAG_SIGNALING_NOT_VIA_ATM_UP;CHEN_LIVER_METABOLISM_QTL_CIS;CHEN_METABOLIC_SYNDROM_NETWORK;chr1q23;DEURIG_T_CELL_PROLYMPHOCYTIC_LEUKEMIA_DN;GAVIN_FOXP3_TARGETS_CLUSTER_P3;GNF2_CD97;GNF2_IL2RB;GOLDRATH_ANTIGEN_RESPONSE;GOLDRATH_EFF_VS_MEMORY_CD8_TCELL_UP;GOLDRATH_NAIVE_VS_EFF_CD8_TCELL_DN;GSE10239_NAIVE_VS_MEMORY_CD8_TCELL_DN;GSE10325_BCELL_VS_MYELOID_DN;GSE11057_CD4_EFF_MEM_VS_PBMC_DN;G…	0	0	0	0	0	0	0	0	0	0	0	0	0	0	0	0	0	0.0702046	0	0	0	0	0
Cd72		No	No	No	PM		0	0	0.185454	0	0.0308601		0.185454	0.0308601	Cd72	0	0	1	0	1	6.2071	M			cell part;integral to membrane;integral to plasma membrane;intrinsic to membrane;intrinsic to plasma membrane;membrane part;plasma membrane part	AACTTT_UNKNOWN;CAGCTG_V$AP4_Q5;CAGGTA_V$AREB6_01;CCCNNGGGAR_V$OLF1_01;CHEN_METABOLIC_SYNDROM_NETWORK;chr9p;CTGCAGY_UNKNOWN;DODD_NASOPHARYNGEAL_CARCINOMA_UP;GAGCCAG,MIR-149;GARY_CD5_TARGETS_UP;GCANCTGNY_V$MYOD_Q6;GGGAGGRR_V$MAZ_Q6;GSE10239_MEMORY_VS_DAY4.5_EFF_CD8_TCELL_UP;GSE10325_BCELL_VS_MYELOID_UP;GSE10325_CD4_TCELL_VS_BCELL_DN;GSE10325_LUPUS_BCELL_VS_LUPUS_MYELOID_UP;GSE10325_LUPUS_CD4_TCELL_…	0	0	0	0	0	0	0	0	0	0	0	0	0	0	0	0	0	0	0	0	0	0	0
CDCP1		No	No	No	PM		0.018422	0.045659	0.199758	0.0190554	0.0358256		0.199758	0.0358256	CDCP1	0.092222	0.228572	1	0	1	7.32214	H			cell part;extracellular region;integral to membrane;intrinsic to membrane;membrane;membrane part;plasma membrane	BERTUCCI_MEDULLARY_VS_DUCTAL_BREAST_CANCER_UP;BILD_HRAS_ONCOGENIC_SIGNATURE;BMI1_DN.V1_UP;CAGGTG_V$E12_Q6;CHARAFE_BREAST_CANCER_LUMINAL_VS_BASAL_DN;chr3p21;CTCTGGA,MIR-520A,MIR-525;DITTMER_PTHLH_TARGETS_UP;FOURNIER_ACINAR_DEVELOPMENT_LATE_2;GAVIN_FOXP3_TARGETS_CLUSTER_P3;GCNP_SHH_UP_LATE.V1_DN;GGGCGGR_V$SP1_Q6;GSE10325_MYELOID_VS_LUPUS_MYELOID_UP;GSE11924_TH1_VS_TH17_CD4_TCELL_DN;GSE11924_TH1_VS_…	0	0	0	0.0388469	0	0	0	0	0	0	0.169875	0	0	0	0	0	0	0	0	0.251829	0	0	0
Cdh11		No	No	No	PM		0.0249501	0.014348	0.122555	0.00336337	0.0249088		0.122555	0.0249088	Cdh11	0.203583	0.117074	1	0.531893	1	6.4034	H/M	anatomical structure morphogenesis;axonogenesis;biological adhesion;cell adhesion;cell part morphogenesis;cell projection morphogenesis;cell projection organization;cell-cell adhesion;cellular component morphogenesis;cellular component organization;cellular component organization at cellular level;cellular component organization or biogenesis;cellular component organization or biogenesis at cellu…	binding;calcium ion binding;cation binding;ion binding;metal ion binding	cell part;cytoplasm;extracellular membrane-bounded organelle;extracellular organelle;extracellular region part;extracellular vesicular exosome;integral to membrane;intracellular part;intrinsic to membrane;membrane;membrane part;membrane-bounded organelle;membrane-bounded vesicle;organelle;plasma membrane;vesicle	AACTTT_UNKNOWN;ACTGTGA,MIR-27A,MIR-27B;AIGNER_ZEB1_TARGETS;ANASTASSIOU_CANCER_MESENCHYMAL_TRANSITION_SIGNATURE;ATACTGT,MIR-144;ATGAAGG,MIR-205;ATGTACA,MIR-493;AZARE_NEOPLASTIC_TRANSFORMATION_BY_STAT3_DN;BACOLOD_RESISTANCE_TO_ALKYLATING_AGENTS_UP;BENPORATH_SUZ12_TARGETS;BLALOCK_ALZHEIMERS_DISEASE_DN;BOQUEST_STEM_CELL_UP;BURTON_ADIPOGENESIS_11;CAGTATT,MIR-200B,MIR-200C,MIR-429;CHARAFE_BREAST_CANCER…	0	0	0.106727	0	0	0	0	0.387494	0	0.0901051	0	0	0	0	0	0	0	0	0	0	0	0	0
Cdh5		No	No	No	PM		0.125345	0.124229	0.0434954	0.0138865	0.0280544		0.125345	0.0280544	Cdh5	1	0.9911	0.347006	0.135027	1	6.087	M	anatomical structure maturation;biological adhesion;biological regulation;blood vessel maturation;cell adhesion;cell-cell adhesion;cellular process;developmental maturation;developmental process;homophilic cell adhesion;negative regulation of biological process;negative regulation of cell proliferation;negative regulation of cellular process;regulation of biological process;regulation of cell pro…	beta-catenin binding;binding;calcium ion binding;cation binding;enzyme binding;ion binding;ion channel binding;metal ion binding;phosphatase binding;protein binding;protein phosphatase binding;receptor binding	adherens junction;anchoring junction;cell junction;cell part;cell periphery;cell-cell junction;integral to membrane;intrinsic to membrane;membrane;membrane part;occluding junction;plasma membrane;tight junction	AACTTT_UNKNOWN;ACEVEDO_LIVER_CANCER_UP;ACEVEDO_LIVER_TUMOR_VS_NORMAL_ADJACENT_TISSUE_UP;ACTGTGA,MIR-27A,MIR-27B;ARGGGTTAA_UNKNOWN;BOQUEST_STEM_CELL_DN;CAGNYGKNAAA_UNKNOWN;CALVET_IRINOTECAN_SENSITIVE_VS_REVERTED_DN;CELL_CELL_ADHESION;CELL_FRACTION;chr16q22;CTTTGT_V$LEF1_Q2;CUI_TCF21_TARGETS_2_DN;GCM_CDH5;GCM_FANCC;GCM_HMGA2;GCM_PTPRU;GCM_SUPT4H1;GGGYGTGNY_UNKNOWN;GRAESSMANN_APOPTOSIS_BY_SERUM_DEPR…	0	0	0.296333	0.126731	0	0	0.274284	0	0.530799	0	0.328049	0.172279	0.208487	0	0.239982	0.430995	0	0	0	0	0.284703	0	0
Cdv3		No	No	No	PM		0	0	0	0	0.03125		0	0.03125	Cdv3				0.494983	1	5.74719	H/M			cell part;cytoplasm;intracellular non-membrane-bounded organelle;intracellular organelle;intracellular organelle part;intracellular part;membrane;non-membrane-bounded organelle;nuclear part;nucleolus;organelle;organelle part;plasma membrane	ACCATTT,MIR-522;ACTACCT,MIR-196A,MIR-196B;AGTCAGC,MIR-345;AMIT_EGF_RESPONSE_120_MCF10A;AMIT_EGF_RESPONSE_480_HELA;AMIT_SERUM_RESPONSE_480_MCF10A;ATGTAGC,MIR-221,MIR-222;AZARE_NEOPLASTIC_TRANSFORMATION_BY_STAT3_DN;AZARE_STAT3_TARGETS;BAELDE_DIABETIC_NEPHROPATHY_DN;CAGTGTT,MIR-141,MIR-200A;chr3q22;CREIGHTON_ENDOCRINE_THERAPY_RESISTANCE_4;CTACCTC,LET-7A,LET-7B,LET-7C,LET-7D,LET-7E,LET-7F,MIR-98,LET-…	0	0	0	0	0	0	0	0	0	0	0	0	0	0	0	0	0	0	0	0	0	0	0
Ceacam1		No	No	No	PM		0.00203225	0.0542223	0.153507	0.0133173	0.00567935		0.153507	0.0133173	Ceacam1	0.0132388	0.353223	1	0	1	6.94186	M	anatomical structure development;biological adhesion;biological regulation;calcium-dependent cell-cell adhesion;calcium-independent cell-cell adhesion;cell adhesion;cell-cell adhesion;cellular process;developmental process;entry into cell of other organism involved in symbiotic interaction;entry into host;entry into host cell;entry into other organism involved in symbiotic interaction;entry of vi…	binding;receptor activity;viral receptor activity;virion binding	brush border membrane;cell part;cell projection membrane;cell projection part;external side of plasma membrane;extracellular region part;extracellular space;membrane;membrane part;plasma membrane part	BILBAN_B_CLL_LPL_UP;BOSCO_ALLERGEN_INDUCED_TH2_ASSOCIATED_MODULE;BOYLAN_MULTIPLE_MYELOMA_PCA3_DN;BROWN_MYELOID_CELL_DEVELOPMENT_UP;CELL_FRACTION;CHIBA_RESPONSE_TO_TSA_DN;chr19q13;CREIGHTON_ENDOCRINE_THERAPY_RESISTANCE_3;CROMER_TUMORIGENESIS_DN;CROONQUIST_NRAS_SIGNALING_UP;CROONQUIST_NRAS_VS_STROMAL_STIMULATION_UP;DAZARD_RESPONSE_TO_UV_NHEK_UP;FORTSCHEGGER_PHF8_TARGETS_DN;FUJII_YBX1_TARGETS_UP;GOZ…	0	0	0	0	0	0	0	0	0.0508062	0	0	0	0	0	0	0	0	0	0	0	0	0	0
CEP89		No	No	No	PM		0.0088689	0.00404319	0.0844724	0.0167501	0.00325238		0.0844724	0.0167501	CEP89	0.104992	0.047864	1	1	0.426464	6.6046	H	anatomical structure formation involved in morphogenesis;cell projection assembly;cell projection organization;cellular component assembly;cellular component assembly at cellular level;cellular component assembly involved in morphogenesis;cellular component organization;cellular component organization at cellular level;cellular component organization or biogenesis;cellular component organization …		cell part;cell projection;centriole;centrosome;cilium;cytoplasm;cytoplasmic part;cytoskeletal part;cytosol;intracellular non-membrane-bounded organelle;intracellular organelle;intracellular organelle part;intracellular part;membrane;membrane-enclosed lumen;microtubule organizing center;microtubule organizing center part;mitochondrial intermembrane space;mitochondrial part;non-membrane-bounded org…	BENPORATH_SOX2_TARGETS;chr19q13;GOBERT_OLIGODENDROCYTE_DIFFERENTIATION_UP;GSE14350_TREG_VS_TEFF_IN_IL2RB_KO_DN;GSE17580_TREG_VS_TEFF_UP;GSE17721_PAM3CSK4_VS_GADIQUIMOD_24H_BMDM_UP;GSE17721_POLYIC_VS_GARDIQUIMOD_0.5H_BMDM_UP;GSE17721_POLYIC_VS_GARDIQUIMOD_24H_BMDM_UP;GSE17974_0H_VS_1H_IN_VITRO_ACT_CD4_TCELL_UP;GSE17974_IL4_AND_ANTI_IL12_VS_UNTREATED_1H_ACT_CD4_TCELL_UP;GSE24142_DN2_VS_DN3_THYMOCYT…	0	0	0.0732646	0	0	0	0	0	0	0	0	0	0	0	0	0	0	0	0	0.148458	0	0	0
Chrnd		No	No	No	PM		0	0.111111	0	0.00817861	0.0209773		0.111111	0.0209773	Chrnd	0	1	0	1	0.19417	6.11992	M	biological regulation;cation transport;cellular chemical homeostasis;cellular homeostasis;cellular ion homeostasis;cellular process;chemical homeostasis;developmental growth;developmental process;establishment of localization;growth;homeostatic process;ion homeostasis;ion transport;multicellular organismal movement;multicellular organismal process;musculoskeletal movement;regulation of biological…	cation channel activity;cation transmembrane transporter activity;channel activity;excitatory extracellular ligand-gated ion channel activity;extracellular ligand-gated ion channel activity;gated channel activity;ion channel activity;ion transmembrane transporter activity;ligand-gated channel activity;ligand-gated ion channel activity;nicotinic acetylcholine-activated cation-selective channel act…	cell junction;cell part;ion channel complex;macromolecular complex;membrane;membrane part;nicotinic acetylcholine-gated receptor-channel complex;plasma membrane;plasma membrane part;postsynaptic membrane;protein complex;receptor complex;synapse part;synaptic membrane	CAGGTG_V$E12_Q6;CATION_CHANNEL_ACTIVITY;CATION_TRANSMEMBRANE_TRANSPORTER_ACTIVITY;chr2q33;EXCITATORY_EXTRACELLULAR_LIGAND_GATED_ION_CHANNEL_ACTIVITY;EXTRACELLULAR_LIGAND_GATED_ION_CHANNEL_ACTIVITY;GATED_CHANNEL_ACTIVITY;GSE13485_CTRL_VS_DAY21_YF17D_VACCINE_PBMC_DN;GSE13485_DAY3_VS_DAY7_YF17D_VACCINE_PBMC_DN;GSE1448_ANTI_VALPHA2_VS_VBETA5_DP_THYMOCYTE_UP;GSE17721_0.5H_VS_12H_CPG_BMDM_DN;GSE17721_0…	0	0	0	0	0	0	0	0	0	0	0	0	0	0	0	0	0	0	0	0	0	0	0
CKAP4		No	No	No	PM		0	0	0	0.0588235	0		0	0.0588235	CKAP4				0.389879	1	6.0574	H			cell part;cytoplasmic part;cytoskeleton;endoplasmic reticulum;endoplasmic reticulum membrane;endoplasmic reticulum part;extracellular membrane-bounded organelle;extracellular organelle;extracellular region part;extracellular vesicular exosome;integral to membrane;intracellular membrane-bounded organelle;intracellular non-membrane-bounded organelle;intracellular organelle;intracellular organelle p…	ACEVEDO_LIVER_TUMOR_VS_NORMAL_ADJACENT_TISSUE_UP;AMUNDSON_POOR_SURVIVAL_AFTER_GAMMA_RADIATION_8G;BENNETT_SYSTEMIC_LUPUS_ERYTHEMATOSUS;BLALOCK_ALZHEIMERS_DISEASE_UP;BOYAULT_LIVER_CANCER_SUBCLASS_G123_UP;CAIRO_HEPATOBLASTOMA_UP;CASORELLI_ACUTE_PROMYELOCYTIC_LEUKEMIA_DN;CELL_FRACTION;CHEN_HOXA5_TARGETS_9HR_DN;CHIANG_LIVER_CANCER_SUBCLASS_PROLIFERATION_UP;chr12q23;CTATGCA,MIR-153;CTTTGA_V$LEF1_Q2;CTT…	0	0	0	0	0	0	0	0	0	0	0	0	0	0	0	0	0	0	0	0	0	0	0
CLDN2		No	No	No	PM		0	0	0	0	0		0	0	CLDN2				1	0	6.96857	H	biological adhesion;calcium-independent cell-cell adhesion;cell adhesion;cell-cell adhesion;cellular process	binding;identical protein binding;protein binding;structural molecule activity	cell junction;cell part;cell-cell junction;extracellular membrane-bounded organelle;extracellular organelle;extracellular region part;extracellular vesicular exosome;integral to membrane;intrinsic to membrane;membrane;membrane part;membrane-bounded organelle;membrane-bounded vesicle;occluding junction;organelle;plasma membrane;tight junction;vesicle	ACEVEDO_LIVER_CANCER_DN;ACEVEDO_NORMAL_TISSUE_ADJACENT_TO_LIVER_TUMOR_DN;APICAL_JUNCTION_COMPLEX;APICOLATERAL_PLASMA_MEMBRANE;BRUINS_UVC_RESPONSE_MIDDLE;CAGCTG_V$AP4_Q5;CALCIUM_INDEPENDENT_CELL_CELL_ADHESION;CCAGGGG,MIR-331;CELL_CELL_ADHESION;CELL_JUNCTION;CHIANG_LIVER_CANCER_SUBCLASS_CTNNB1_UP;chrxq22;FEVR_CTNNB1_TARGETS_DN;GSE13485_DAY1_VS_DAY7_YF17D_VACCINE_PBMC_UP;GSE15659_CD45RA_NEG_CD4_TCEL…	0	0	0	0	0	0	0	0	0	0	0	0	0	0	0	0	0	0	0	0	0	0	0
CLDN3		No	No	No	PM		0.04	0	0.0172614	0.0161191	0.00996969		0.04	0.0161191	CLDN3	1	0	0.431535			6.20755	H	anatomical structure morphogenesis;biological adhesion;biological regulation;calcium-independent cell-cell adhesion;cell adhesion;cell morphogenesis;cell morphogenesis involved in differentiation;cell-cell adhesion;cellular component morphogenesis;cellular component organization;cellular component organization or biogenesis;cellular developmental process;cellular process;cellular response to stim…	molecular transducer activity;receptor activity;signal transducer activity;signaling receptor activity;structural molecule activity;transmembrane signaling receptor activity	cell junction;cell part;cell-cell junction;extracellular membrane-bounded organelle;extracellular organelle;extracellular region part;extracellular vesicular exosome;integral to membrane;integral to plasma membrane;intrinsic to membrane;intrinsic to plasma membrane;lateral plasma membrane;membrane part;membrane-bounded organelle;membrane-bounded vesicle;occluding junction;organelle;plasma membran…	ACEVEDO_LIVER_CANCER_DN;ACEVEDO_NORMAL_TISSUE_ADJACENT_TO_LIVER_TUMOR_DN;APICAL_JUNCTION_COMPLEX;APICOLATERAL_PLASMA_MEMBRANE;BRUINS_UVC_RESPONSE_VIA_TP53_GROUP_A;CAGGTG_V$E12_Q6;CALCIUM_INDEPENDENT_CELL_CELL_ADHESION;CELL_CELL_ADHESION;CELL_JUNCTION;CHARAFE_BREAST_CANCER_LUMINAL_VS_MESENCHYMAL_UP;CHIANG_LIVER_CANCER_SUBCLASS_POLYSOMY7_UP;chr7q11;CREIGHTON_AKT1_SIGNALING_VIA_MTOR_UP;DODD_NASOPHAR…	0	0	0	0	0	0	0	0	0	0	0	0	0	0	0	0	0	0	0	0	1	0	0
CLTC		No	No	No	PM		0.196212	0.175773	0.18966	0.227441	0.187244		0.196212	0.227441	CLTC	1	0.895831	0.966607	1	0.618501	6.87678	H/M	antigen processing and presentation;antigen processing and presentation of exogenous antigen;antigen processing and presentation of exogenous peptide antigen;antigen processing and presentation of exogenous peptide antigen via MHC class II;antigen processing and presentation of peptide antigen;antigen processing and presentation of peptide antigen via MHC class II;antigen processing and presentat…	binding;clathrin binding;clathrin light chain binding;double-stranded RNA binding;enzyme binding;kinase binding;nucleic acid binding;protein binding;protein kinase binding;RNA binding;structural molecule activity	adherens junction;anchoring junction;cell junction;cell part;cell-substrate adherens junction;cell-substrate junction;clathrin coat;clathrin coat of coated pit;clathrin coat of trans-Golgi network vesicle;clathrin coated vesicle membrane;clathrin complex;clathrin vesicle coat;clathrin-coated endocytic vesicle membrane;clathrin-coated vesicle;coated vesicle;coated vesicle membrane;cytoplasm;cytopl…	AAAGACA,MIR-511;AAAYRNCTG_UNKNOWN;ACAACTT,MIR-382;ACATTCC,MIR-1,MIR-206;AGCYRWTTC_UNKNOWN;ATCMNTCCGY_UNKNOWN;ATGAAGG,MIR-205;ATGGYGGA_UNKNOWN;BLALOCK_ALZHEIMERS_DISEASE_DN;BRUINS_UVC_RESPONSE_VIA_TP53_GROUP_A;CACGTG_V$MYC_Q2;CGGAARNGGCNG_UNKNOWN;CREIGHTON_ENDOCRINE_THERAPY_RESISTANCE_5;CTATGCA,MIR-153;CTTTGA_V$LEF1_Q2;EIF4E_DN;ENK_UV_RESPONSE_KERATINOCYTE_DN;FLECHNER_PBL_KIDNEY_TRANSPLANT_OK_VS_D…	0	0	0.993871	0.223572	0	0	0	0.337698	0.124318	0	0	0.937498	0	0.490726	0.698617	0	0	0.301547	0.278436	0.270904	0	0	0
CTTN		No	No	No	PM		0.164068	0.146988	0.36834	0.159244	0.162945		0.36834	0.162945	CTTN	0.445425	0.399057	1	1	0.823264	7.65201	H	actin cytoskeleton organization;actin cytoskeleton reorganization;actin filament organization;actin filament polymerization;actin filament-based process;actin polymerization or depolymerization;anatomical structure morphogenesis;biological regulation;cell junction assembly;cell junction organization;cell motility;cell part morphogenesis;cell projection assembly;cell projection morphogenesis;cell …	binding;profilin binding;protein binding	adherens junction;anchoring junction;cell cortex;cell cortex part;cell junction;cell part;cell projection;cell projection part;cell-substrate adherens junction;cell-substrate junction;coated pit;cortical cytoskeleton;cytoplasm;cytoplasmic part;cytoskeletal part;cytoskeleton;dendritic spine;extracellular membrane-bounded organelle;extracellular organelle;extracellular region part;extracellular ves…	AMUNDSON_POOR_SURVIVAL_AFTER_GAMMA_RADIATION_2G;BIOCARTA_AGR_PATHWAY;BORCZUK_MALIGNANT_MESOTHELIOMA_DN;BOYLAN_MULTIPLE_MYELOMA_C_D_DN;BURTON_ADIPOGENESIS_7;CAHOY_ASTROGLIAL;CELL_CORTEX;CELL_FRACTION;CELL_PROJECTION;CHIN_BREAST_CANCER_COPY_NUMBER_UP;chr11q13;CLIMENT_BREAST_CANCER_COPY_NUMBER_UP;CYTOPLASM;CYTOPLASMIC_PART;CYTOSKELETON;DELACROIX_RARG_BOUND_MEF;DELYS_THYROID_CANCER_UP;DING_LUNG_CANCE…	0.724864	0	0.221337	0.149279	0.308212	0.140533	0.111419	0	0.664911	0.110457	0.726915	0	0.210438	0.308192	0.207306	0.0212508	0.0493847	0.0885111	0.0217041	0	0.0208813	0.0160997	0
CXADR		No	No	No	PM		0.0131646	0.00680728	0	0.0723035	0.0131205		0.0131646	0.0723035	CXADR	1	0.517091	0	0.977286	1	6.73895	H	actin cytoskeleton organization;actin cytoskeleton reorganization;actin filament-based process;anatomical structure development;anatomical structure homeostasis;biological adhesion;biological regulation;blood coagulation;cardiac muscle fiber development;cell activation;cell adhesion;cell chemotaxis;cell development;cell junction organization;cell migration;cell motility;cell-cell adhesion;cell-ce…	beta-catenin binding;binding;cell adhesion molecule binding;connexin binding;identical protein binding;integrin binding;PDZ domain binding;protein binding;protein complex binding;protein domain specific binding;receptor activity;receptor binding;viral receptor activity	acrosomal vesicle;adherens junction;anchoring junction;apicolateral plasma membrane;basolateral plasma membrane;cell body;cell junction;cell part;cell projection;cell projection part;cell-cell contact zone;cell-cell junction;cytoplasm;cytoplasmic membrane-bounded vesicle;cytoplasmic part;cytoplasmic vesicle;extracellular region;extracellular region part;extracellular space;filopodium;growth cone;…	ACEVEDO_FGFR1_TARGETS_IN_PROSTATE_CANCER_MODEL_UP;AIGNER_ZEB1_TARGETS;BAELDE_DIABETIC_NEPHROPATHY_DN;BASAKI_YBX1_TARGETS_DN;BECKER_TAMOXIFEN_RESISTANCE_UP;BENPORATH_ES_1;BENPORATH_NANOG_TARGETS;BOYAULT_LIVER_CANCER_SUBCLASS_G1_UP;BROWNE_HCMV_INFECTION_18HR_UP;BROWNE_HCMV_INFECTION_24HR_UP;BRUECKNER_TARGETS_OF_MIRLET7A3_UP;BRUINS_UVC_RESPONSE_LATE;CAGGTG_V$E12_Q6;CERIBELLI_GENES_INACTIVE_AND_BOUND…	0	0	0	0.23434	0	0	0	0	0	0	0	0	0	0	0	0	0	0.094774	0	0	0	0	0
DLG1		No	No	No	PM		0.0192969	0.00128177	0.068958	0.0102999	0.0259263		0.068958	0.0259263	DLG1	0.279836	0.0185876	1	1	0.181464	7.09033	H/M	actin cytoskeleton organization;actin filament organization;actin filament-based process;activation of protein kinase activity;adaptive immune response;adaptive immune response based on somatic recombination of immune receptors built from immunoglobulin superfamily domains;amyloid precursor protein metabolic process;anatomical structure development;anatomical structure morphogenesis;axon guidance…	binding;catalytic activity;channel regulator activity;cytoskeletal protein binding;enzyme binding;glutamate receptor binding;guanylate kinase activity;hydrolase activity;hydrolase activity, acting on ester bonds;ion channel binding;ionotropic glutamate receptor binding;kinase activity;kinase binding;L27 domain binding;mitogen-activated protein kinase kinase binding;nucleobase-containing compound …	axon part;basal lamina;basolateral plasma membrane;cell junction;cell part;cell projection membrane;cell projection part;cell-cell contact zone;cell-cell junction;cytoplasm;cytoplasmic part;cytoskeletal part;cytosol;endoplasmic reticulum;endoplasmic reticulum membrane;endoplasmic reticulum part;extracellular matrix part;extracellular membrane-bounded organelle;extracellular organelle;extracellula…	ACTIN_CYTOSKELETON_ORGANIZATION_AND_BIOGENESIS;ACTIN_FILAMENT_BASED_PROCESS;ACTIN_FILAMENT_ORGANIZATION;ANATOMICAL_STRUCTURE_DEVELOPMENT;ANATOMICAL_STRUCTURE_MORPHOGENESIS;APRELIKOVA_BRCA1_TARGETS;BASOLATERAL_PLASMA_MEMBRANE;BOHN_PRIMARY_IMMUNODEFICIENCY_SYNDROM_UP;BROWNE_HCMV_INFECTION_12HR_UP;BROWNE_HCMV_INFECTION_16HR_UP;BROWNE_HCMV_INFECTION_8HR_UP;CAGGTG_V$E12_Q6;CCTNTMAGA_UNKNOWN;CELL_CELL_…	0	0	0	0.239985	0	0	0	0	0	0	0	0	0	0	0	0	0	0	0	0	0	0	0.242438
DLG3		No	No	No	PM		0.0745588	0.00460792	0.0259017	0.00270764	0.00999152		0.0745588	0.00999152	DLG3	1	0.0618025	0.3474	0.397276	1	8.36084	H/M	anatomical structure development;anatomical structure morphogenesis;axon guidance;biological regulation;cell communication;cell-cell signaling;cellular component organization;cellular component organization or biogenesis;cellular localization;cellular macromolecule localization;cellular membrane organization;cellular metabolic process;cellular nitrogen compound metabolic process;cellular process;…	binding;catalytic activity;enzyme binding;glutamate receptor binding;guanylate kinase activity;ionotropic glutamate receptor binding;kinase activity;kinase binding;nucleobase-containing compound kinase activity;nucleotide kinase activity;phosphatase binding;phosphotransferase activity, phosphate group as acceptor;protein binding;receptor binding;transferase activity;transferase activity, transfer…	alpha-amino-3-hydroxy-5-methyl-4-isoxazolepropionic acid selective glutamate receptor complex;basolateral plasma membrane;cell body;cell junction;cell part;cell projection part;cell-cell junction;cytoplasm;cytoskeletal part;dendritic shaft;extracellular region part;extracellular space;growth cone;intracellular organelle part;intracellular part;ionotropic glutamate receptor complex;macromolecular …	AGGTGCA,MIR-500;ATGGYGGA_UNKNOWN;BENPORATH_ES_1;BONOME_OVARIAN_CANCER_SURVIVAL_SUBOPTIMAL_DEBULKING;BROWNE_HCMV_INFECTION_16HR_UP;BRUINS_UVC_RESPONSE_EARLY_LATE;BYSTRYKH_HEMATOPOIESIS_STEM_CELL_QTL_TRANS;CAIRO_LIVER_DEVELOPMENT_UP;CHANGOLKAR_H2AFY_TARGETS_UP;CHARAFE_BREAST_CANCER_LUMINAL_VS_BASAL_UP;CHARAFE_BREAST_CANCER_LUMINAL_VS_MESENCHYMAL_UP;CHEN_METABOLIC_SYNDROM_NETWORK;chrxq13;CTACTGT,MIR…	0.00421352	0	0.0307768	1	0.47044	0	0.0422777	0	0	0.0161935	0.0195264	0.00968762	0.00923932	0.00565678	0.00311354	0.023603	0.0118089	0.0348037	0	0.00545462	0	0	0.177175
DSC2		No	No	No	PM		0.00134466	0.00388536	0.00429836	0.191977	0.146408		0.00429836	0.191977	DSC2	0.31283	0.903917	1	0.270994	1	7.93992	H	biological adhesion;cell adhesion;cell communication;cell-cell adhesion;cellular process;cellular response to external stimulus;cellular response to extracellular stimulus;cellular response to nutrient levels;cellular response to starvation;cellular response to stimulus;cellular response to stress;homophilic cell adhesion;response to external stimulus;response to extracellular stimulus;response t…	binding;calcium ion binding;cation binding;ion binding;metal ion binding	adherens junction;anchoring junction;cell junction;cell part;cell-cell adherens junction;cell-cell contact zone;cell-cell junction;cytoplasmic part;cytoplasmic vesicle;desmosome;extracellular membrane-bounded organelle;extracellular organelle;extracellular region part;extracellular vesicular exosome;integral to membrane;intercalated disc;intracellular organelle;intracellular part;intrinsic to mem…	AIGNER_ZEB1_TARGETS;ALCALAY_AML_BY_NPM1_LOCALIZATION_UP;BLALOCK_ALZHEIMERS_DISEASE_DN;CHANG_IMMORTALIZED_BY_HPV31_DN;chr18q12;DELYS_THYROID_CANCER_UP;DOANE_BREAST_CANCER_CLASSES_DN;DOANE_BREAST_CANCER_ESR1_DN;ELVIDGE_HIF1A_AND_HIF2A_TARGETS_DN;ELVIDGE_HIF1A_TARGETS_DN;ELVIDGE_HYPOXIA_BY_DMOG_UP;ELVIDGE_HYPOXIA_UP;ENK_UV_RESPONSE_EPIDERMIS_UP;FARMER_BREAST_CANCER_BASAL_VS_LULMINAL;FULCHER_INFLAMMA…	0	0	0	0.0336164	0	0	0	0	0	0	0	0	0	0	0	0	0	0	0	0	0	0	0
Dsc3		No	No	No	PM		0.000406412	0.00388536	0.00429836	0.116257	0.12422		0.00429836	0.12422	Dsc3	0.0945505	0.903917	1	1	0.762633	7.73211	M	biological adhesion;biological regulation;cell adhesion;cell-cell adhesion;cellular process;chordate embryonic development;developmental process;embryo development;embryo development ending in birth or egg hatching;homophilic cell adhesion;in utero embryonic development;posttranscriptional regulation of gene expression;protein stabilization;regulation of biological process;regulation of biologica…	binding;calcium ion binding;cation binding;gamma-catenin binding;ion binding;metal ion binding;protein binding	anchoring junction;cell junction;cell part;cell-cell junction;cytoplasm;desmosome;extracellular region;integral to membrane;intracellular part;intrinsic to membrane;membrane;membrane part;plasma membrane	ACEVEDO_LIVER_CANCER_WITH_H3K27ME3_UP;BENPORATH_EED_TARGETS;BENPORATH_ES_WITH_H3K27ME3;BENPORATH_PRC2_TARGETS;BENPORATH_SUZ12_TARGETS;BLALOCK_ALZHEIMERS_DISEASE_UP;CELL_FRACTION;CELL_JUNCTION;CHARAFE_BREAST_CANCER_LUMINAL_VS_BASAL_DN;chr18q12;FARMER_BREAST_CANCER_APOCRINE_VS_BASAL;FARMER_BREAST_CANCER_BASAL_VS_LULMINAL;GSE10239_NAIVE_VS_MEMORY_CD8_TCELL_DN;GSE1460_INTRATHYMIC_T_PROGENITOR_VS_DP_T…	0	0	0	0.0101603	0	0	0	0	0	0	0	0	0	0	0	0	0	0	0	0	0	0	0
DSC3		No	No	No	PM		0	0	0	0.0355892	0.0337527		0	0.0355892	DSC3				0.93589	1	7.01791	H	biological adhesion;biological regulation;cell adhesion;cell-cell adhesion;cellular process;chordate embryonic development;developmental process;embryo development;embryo development ending in birth or egg hatching;homophilic cell adhesion;in utero embryonic development;posttranscriptional regulation of gene expression;protein stabilization;regulation of biological process;regulation of biologica…	binding;calcium ion binding;cation binding;gamma-catenin binding;ion binding;metal ion binding;protein binding	anchoring junction;cell junction;cell part;cell-cell junction;cytoplasm;desmosome;extracellular region;integral to membrane;intracellular part;intrinsic to membrane;membrane;membrane part;plasma membrane	ACEVEDO_LIVER_CANCER_WITH_H3K27ME3_UP;BENPORATH_EED_TARGETS;BENPORATH_ES_WITH_H3K27ME3;BENPORATH_PRC2_TARGETS;BENPORATH_SUZ12_TARGETS;BLALOCK_ALZHEIMERS_DISEASE_UP;CELL_FRACTION;CELL_JUNCTION;CHARAFE_BREAST_CANCER_LUMINAL_VS_BASAL_DN;chr18q12;FARMER_BREAST_CANCER_APOCRINE_VS_BASAL;FARMER_BREAST_CANCER_BASAL_VS_LULMINAL;GSE10239_NAIVE_VS_MEMORY_CD8_TCELL_DN;GSE1460_INTRATHYMIC_T_PROGENITOR_VS_DP_T…	0	0	0	0	0	0	0	0	0	0	0	0	0	0	0	0	0	0	0	0	0	0	0
DSG2		No	No	No	PM		0	0	0.189989	0	0.03125		0.189989	0.03125	DSG2	0	0	1	1	0.948396	7.41461	H	anatomical structure development;apoptosis;biological adhesion;cardiac Purkinje fiber development;cell adhesion;cell death;cell-cell adhesion;cellular component disassembly;cellular component disassembly at cellular level;cellular component disassembly involved in apoptosis;cellular component organization;cellular component organization at cellular level;cellular component organization or biogene…	binding;calcium ion binding;cation binding;cell adhesion molecule binding;ion binding;metal ion binding;protein binding	anchoring junction;apical plasma membrane;cell junction;cell part;cell surface;cell-cell contact zone;cell-cell junction;desmosome;extracellular membrane-bounded organelle;extracellular organelle;extracellular region part;extracellular vesicular exosome;integral to membrane;intercalated disc;intrinsic to membrane;lateral plasma membrane;membrane;membrane part;membrane-bounded organelle;membrane-b…	ALONSO_METASTASIS_EMT_UP;ALONSO_METASTASIS_UP;BENPORATH_ES_1;BHATTACHARYA_EMBRYONIC_STEM_CELL;BOQUEST_STEM_CELL_DN;BOYLAN_MULTIPLE_MYELOMA_C_D_DN;CAGGTG_V$E12_Q6;CASORELLI_ACUTE_PROMYELOCYTIC_LEUKEMIA_DN;CHARAFE_BREAST_CANCER_LUMINAL_VS_BASAL_DN;chr18q12;CTTTGT_V$LEF1_Q2;DAZARD_RESPONSE_TO_UV_SCC_UP;DODD_NASOPHARYNGEAL_CARCINOMA_DN;ENK_UV_RESPONSE_EPIDERMIS_UP;FEVR_CTNNB1_TARGETS_UP;GGGCGGR_V$SP1…	0	0	0	0	0	0	0	0	0	0	0	0	0	0	0	0	0	0	0	0	0	0	0
DSP		No	No	No	PM		0	0	0.016848	0.383308	0.216519		0.016848	0.383308	DSP	0	0	1	0	1	7.21592	H	adherens junction organization;anatomical structure development;anatomical structure morphogenesis;apoptosis;cardiac muscle tissue morphogenesis;cell death;cell differentiation;cell junction organization;cell-cell junction organization;cellular component disassembly;cellular component disassembly at cellular level;cellular component disassembly involved in apoptosis;cellular component organizatio…	binding;binding, bridging;enzyme binding;kinase binding;protein binding;protein binding, bridging;protein kinase binding;protein kinase C binding;scaffold protein binding;structural constituent of cytoskeleton;structural molecule activity	adherens junction;anchoring junction;basolateral plasma membrane;cell junction;cell part;cell-cell adherens junction;cell-cell contact zone;cell-cell junction;cornified envelope;cytoplasmic part;cytoskeletal part;cytoskeleton;desmosome;extracellular membrane-bounded organelle;extracellular organelle;extracellular region part;extracellular vesicular exosome;fascia adherens;intercalated disc;interm…	AIGNER_ZEB1_TARGETS;ANATOMICAL_STRUCTURE_DEVELOPMENT;BENPORATH_CYCLING_GENES;BENPORATH_EED_TARGETS;BIDUS_METASTASIS_UP;BIOPOLYMER_METABOLIC_PROCESS;BIOPOLYMER_MODIFICATION;BLALOCK_ALZHEIMERS_DISEASE_UP;BOQUEST_STEM_CELL_CULTURED_VS_FRESH_UP;BOYLAN_MULTIPLE_MYELOMA_C_D_DN;BROWNE_HCMV_INFECTION_30MIN_DN;BROWNE_HCMV_INFECTION_6HR_DN;CAGGTG_V$E12_Q6;CELLULAR_MACROMOLECULE_METABOLIC_PROCESS;CELLULAR_P…	0	0	0	0	0	0	0	0	0	0	0	0	0	0	0	0	0	0	0	0	0	0	0
EHD4		No	No	No	PM		0	0.0324088	0.0108313	0.081784	0		0.0324088	0.081784	EHD4	0	1	0.33421	1	0.564871	6.6439	H/M	biological regulation;cellular component assembly;cellular component organization;cellular component organization or biogenesis;cellular membrane organization;cellular process;cellular response to chemical stimulus;cellular response to growth factor stimulus;cellular response to organic substance;cellular response to stimulus;endocytic recycling;endocytosis;endosome transport;establishment of loc…	adenyl nucleotide binding;adenyl ribonucleotide binding;ATP binding;binding;calcium ion binding;cation binding;GTP binding;guanyl nucleotide binding;guanyl ribonucleotide binding;ion binding;metal ion binding;nucleic acid binding;nucleotide binding;purine nucleotide binding;purine ribonucleoside triphosphate binding;purine ribonucleotide binding;ribonucleotide binding	cell part;cytoplasmic part;early endosome membrane;endoplasmic reticulum;endosomal part;endosome membrane;extracellular membrane-bounded organelle;extracellular organelle;extracellular region part;extracellular vesicular exosome;intracellular membrane-bounded organelle;intracellular organelle;intracellular organelle part;intracellular part;membrane;membrane-bounded organelle;membrane-bounded vesi…	AACTTT_UNKNOWN;ACCAAAG,MIR-9;ACCTGTTG_UNKNOWN;AMIT_EGF_RESPONSE_240_MCF10A;AMIT_SERUM_RESPONSE_240_MCF10A;BASAKI_YBX1_TARGETS_UP;BENPORATH_NANOG_TARGETS;BRUINS_UVC_RESPONSE_LATE;CAGGTG_V$E12_Q6;CGTSACG_V$PAX3_B;CHEN_METABOLIC_SYNDROM_NETWORK;chr15q11;CHUNG_BLISTER_CYTOTOXICITY_UP;CSR_EARLY_UP.V1_UP;CUI_TCF21_TARGETS_2_DN;CYTOPLASM;CYTOPLASMIC_PART;DAIRKEE_TERT_TARGETS_UP;ENDOPLASMIC_RETICULUM;FRA…	0	0	0	0	0	0	0	0	0	0	0	0	0	0	0	0	0	0	0	0	0	0	0
Enah		No	No	No	PM		0	0	0	0.0588235	0		0	0.0588235	Enah				1	0	6.74269	M	actin cytoskeleton organization;actin filament organization;actin filament-based process;actin polymerization or depolymerization;anatomical structure formation involved in morphogenesis;axon guidance;cellular component organization;cellular component organization at cellular level;cellular component organization or biogenesis;cellular component organization or biogenesis at cellular level;cellul…	binding;protein binding;protein domain specific binding;SH3 domain binding;WW domain binding	actin cytoskeleton;actin filament bundle;actomyosin;adherens junction;anchoring junction;cell junction;cell part;cell projection;cell-substrate adherens junction;cell-substrate junction;cytoplasm;cytoskeletal part;cytoskeleton;filopodium;focal adhesion;intracellular non-membrane-bounded organelle;intracellular organelle;intracellular organelle part;intracellular part;lamellipodium;membrane;non-me…	AACTTT_UNKNOWN;ACTGTGA,MIR-27A,MIR-27B;AIYAR_COBRA1_TARGETS_UP;AMUNDSON_POOR_SURVIVAL_AFTER_GAMMA_RADIATION_2G;AMUNDSON_POOR_SURVIVAL_AFTER_GAMMA_RADIATION_8G;ATAGGAA,MIR-202;ATGTACA,MIR-493;BERENJENO_TRANSFORMED_BY_RHOA_DN;BLALOCK_ALZHEIMERS_DISEASE_INCIPIENT_UP;BLALOCK_ALZHEIMERS_DISEASE_UP;BOYAULT_LIVER_CANCER_SUBCLASS_G123_UP;BOYLAN_MULTIPLE_MYELOMA_C_DN;BOYLAN_MULTIPLE_MYELOMA_PCA3_UP;BRUNO_…	0	0	0	0	0	0	0	0	0	0	0	0	0	0	0	0	0	0	0	0	0	0	0
ENO1		No	No	No	PM		0.129799	0.0814936	0.183565	0.19513	0.0887818		0.183565	0.19513	ENO1	0.7071	0.44395	1	1	0	7.76186	H/M	alcohol biosynthetic process;alcohol metabolic process;biological regulation;biosynthetic process;carbohydrate biosynthetic process;carbohydrate metabolic process;cellular biosynthetic process;cellular carbohydrate biosynthetic process;cellular carbohydrate metabolic process;cellular macromolecule biosynthetic process;cellular macromolecule metabolic process;cellular metabolic process;cellular ni…	binding;carbon-oxygen lyase activity;catalytic activity;cation binding;DNA binding;enzyme binding;GTPase binding;hydro-lyase activity;ion binding;lyase activity;magnesium ion binding;metal ion binding;nucleic acid binding;nucleic acid binding transcription factor activity;phosphopyruvate hydratase activity;protein binding;protein binding transcription factor activity;sequence-specific DNA binding…	cell part;contractile fiber part;cytoplasm;cytoplasmic part;cytosol;cytosolic part;extracellular membrane-bounded organelle;extracellular organelle;extracellular region part;extracellular space;extracellular vesicular exosome;intracellular membrane-bounded organelle;intracellular organelle;intracellular part;M band;macromolecular complex;membrane;membrane-bounded organelle;membrane-bounded vesicl…	ACEVEDO_LIVER_CANCER_DN;ALONSO_METASTASIS_UP;BAELDE_DIABETIC_NEPHROPATHY_UP;BENPORATH_MYC_TARGETS_WITH_EBOX;BIOCARTA_GLYCOLYSIS_PATHWAY;BIOPOLYMER_METABOLIC_PROCESS;BLUM_RESPONSE_TO_SALIRASIB_DN;BOSCO_ALLERGEN_INDUCED_TH2_ASSOCIATED_MODULE;BOYAULT_LIVER_CANCER_SUBCLASS_G3_UP;BRACHAT_RESPONSE_TO_CAMPTOTHECIN_DN;BRACHAT_RESPONSE_TO_METHOTREXATE_DN;CAFFAREL_RESPONSE_TO_THC_8HR_3_DN;CAIRO_HEPATOBLAST…	0.225675	0.586077	0.333374	0.0259227	0.0679691	0.0796145	0.369435	0.21249	0.0228271	0.301327	0.0836013	0.133246	0.178055	0.0418837	0.28231	0.113627	0.00557907	0.0266772	0	0.0428562	0.0177052	0.0110785	0
Eno3		No	No	No	PM		0.129799	0.0814936	0.183565	0.19513	0.0887818		0.183565	0.19513	Eno3	0.7071	0.44395	1	1	0.454988	7.76186	H/M	aging;alcohol catabolic process;alcohol metabolic process;anatomical structure development;anatomical structure morphogenesis;carbohydrate catabolic process;carbohydrate metabolic process;catabolic process;cellular carbohydrate catabolic process;cellular carbohydrate metabolic process;cellular metabolic process;cellular process;developmental growth;developmental process;generation of precursor me…	binding;carbon-oxygen lyase activity;catalytic activity;cation binding;hydro-lyase activity;ion binding;lyase activity;magnesium ion binding;metal ion binding;phosphopyruvate hydratase activity	cell part;cytoplasm;cytoplasmic part;cytosolic part;extracellular membrane-bounded organelle;extracellular organelle;extracellular region part;extracellular space;extracellular vesicular exosome;intracellular part;macromolecular complex;membrane;membrane-bounded organelle;membrane-bounded vesicle;organelle;phosphopyruvate hydratase complex;plasma membrane;protein complex;vesicle	AACTTT_UNKNOWN;ACEVEDO_LIVER_CANCER_DN;ACEVEDO_LIVER_TUMOR_VS_NORMAL_ADJACENT_TISSUE_DN;ATM_DN.V1_UP;BRACHAT_RESPONSE_TO_CAMPTOTHECIN_DN;BRACHAT_RESPONSE_TO_METHOTREXATE_DN;BRUINS_UVC_RESPONSE_LATE;BRUINS_UVC_RESPONSE_VIA_TP53_GROUP_B;CACGTG_V$MYC_Q2;CAGCTG_V$AP4_Q5;CAGGTG_V$E12_Q6;CAIRO_HEPATOBLASTOMA_DN;CARBON_OXYGEN_LYASE_ACTIVITY;CASORELLI_ACUTE_PROMYELOCYTIC_LEUKEMIA_DN;CHIARADONNA_NEOPLASTI…	0.225675	0.586077	0.333374	0.0259227	0.0679691	0.0796145	0.369435	0.21249	0.0228271	0.301327	0.0836013	0.133246	0.178055	0.0418837	0.28231	0.113627	0.00557907	0.0266772	0	0.0428562	0.0177052	0.0110785	0
[truncated: 299 more rows]
[truncated: 213 more columns]

## Sheet: LUAD1 pY enriched
Symbol	Entrez Gene Name	Gene Symbol - human (HUGO / HGNC / Entrez Gene)/Gene Symbol - mouse (Entrez Gene)	Phospho p-value	Phospho Log Ratio	Phospho Site	Location	Type(s)	Biomarker Application(s)	Drug(s)
ACTA2	actin alpha 2, smooth muscle	Acta2	0.0299	-2.582	pY200	Cytoplasm	other	efficacy
AFAP1L2	actin filament associated protein 1 like 2	AFAP1L2	0.0287	-2.687	pY383	Cytoplasm	other
ANXA2	annexin A2	Anxa2	0.00682	-1.686	pY24	Plasma Membrane	other	diagnosis,unspecified application
ARHGEF5	Rho guanine nucleotide exchange factor 5	ARHGEF5	0.0482	1.613	pY656	Cytoplasm	other
C11orf52	chromosome 11 open reading frame 52	C11orf52	0.00866	1.239	pY103	Cytoplasm	other
CAV1	caveolin 1	Cav1	0.019	-1.806	pY14	Plasma Membrane	transmembrane receptor	diagnosis
CD84	CD84 molecule	Cd84	0.0391	-0.905	pY264	Plasma Membrane	other
FCER1G	Fc fragment of IgE receptor Ig	Fcer1g	0.0019	-1.359	pY65	Plasma Membrane	transmembrane receptor
IFITM3	interferon induced transmembrane protein 3	Ifitm3	0.00978	1.453	pY20	Plasma Membrane	other
[truncated: 13 more rows]

## Sheet: LUAD1 pY IPA results
Ingenuity Canonical Pathways	-log(p-value)	Ratio	z-score	Molecules
[truncated: 130 more rows]

## Sheet: LUAD2 pY enriched
Symbol	Entrez Gene Name	Gene Symbol - human (HUGO / HGNC / Entrez Gene)/Gene Symbol - mouse (Entrez Gene)	Phospho p-value	Phospho Log Ratio	Phospho Site	Location	Type(s)	Biomarker Application(s)	Drug(s)
[truncated: 19 more rows]

[truncated: 5 more sheets: LUAD2 pY IPA results, LUAD3 pY enriched, LUAD3 pY IPA results, LUSC1vsLUSC2 pY enriched, LUSC1vsLUSC2 pY IPA results]
