# Supplementary material for: Integrative analysis of non-small cell lung cancer patient-derived xenografts identifies distinct proteotypes associated with patient outcomes
Source: Nat Commun. 2022 Apr 5;13:1811. doi: 10.1038/s41467-022-29444-9 (PMC8983714; doi:10.1038/s41467-022-29444-9)
Supplement: Supplementary file 7 — Supplementary Data 4 [file 41467_2022_29444_MOESM7_ESM.xlsx]

## Sheet: summary
Sheets	Description
NSCLC cell line proteotype	Info on 46 NSCLC cell lines with proteome data and proteotype assignment
All sensitivities	All sensitivities in combined RNAi, combined CRISPR and drug screen of DEPMAP data with a two way analysis (pval<0.05)
Matched sensitivities	Sensitivities in combined RNAi, combined CRISPR and drug screen of DEPMAP data with a two way analysis (pval<0.05) that matched our proteome significantly altered in that proteotype.
Pathways enriched	Significant enriched KEGG pathways of matched sensitivities for each proteotype

## Sheet: NSCLC cell line proteotyping
NSCLC cell line with proteome data	Tissue	disease	Histological subtype	proteotype
NCIH838	Lung	NSCLC	Adenocarcinoma	LUAD1
SKLU1	Lung	NSCLC	Adenocarcinoma	LUAD1
PC14	Lung	NSCLC	Adenocarcinoma	LUAD1
NCIH1573	Lung	NSCLC	Adenocarcinoma	LUAD1
DV90	Lung	NSCLC	Adenocarcinoma	LUAD1
NCIH2126	Lung	NSCLC	Adenocarcinoma	LUAD1
NCIH2030	Lung	NSCLC	Adenocarcinoma	LUAD1
NCIH650	Lung	NSCLC	Adenocarcinoma	LUAD1
NCIH1793	Lung	NSCLC	Adenocarcinoma	LUAD1
ABC1	Lung	NSCLC	Adenocarcinoma	LUAD3
CORL105	Lung	NSCLC	Adenocarcinoma	LUAD3
SW1573	Lung	NSCLC	Adenocarcinoma	LUAD3
NCIH1975	Lung	NSCLC	Adenocarcinoma	LUAD3
NCIH1944	Lung	NSCLC	Adenocarcinoma	LUAD3
NCIH1666	Lung	NSCLC	Adenocarcinoma	LUAD3
NCIH23	Lung	NSCLC	Adenocarcinoma	LUAD3
NCIH2122	Lung	NSCLC	Adenocarcinoma	LUAD3
NCIH1568	Lung	NSCLC	Adenocarcinoma	LUAD3
HCC1833	Lung	NSCLC	Adenocarcinoma	LUAD3
NCIH1792	Lung	NSCLC	Adenocarcinoma	LUAD3
LXF289	Lung	NSCLC	Adenocarcinoma	LUAD3
NCIH522	Lung	NSCLC	Adenocarcinoma	LUAD2
NCIH2228	Lung	NSCLC	Adenocarcinoma	LUAD2
NCIH2291	Lung	NSCLC	Adenocarcinoma	LUAD2
A549	Lung	NSCLC	Adenocarcinoma	LUAD2
RERFLCMS	Lung	NSCLC	Adenocarcinoma	LUAD2
NCIH3255	Lung	NSCLC	Adenocarcinoma	LUAD2
NCIH358	Lung	NSCLC	Adenocarcinoma	LUAD2
NCIH441	Lung	NSCLC	Adenocarcinoma	LUAD2
NCIH1437	Lung	NSCLC	Adenocarcinoma	LUAD2
NCIH1355	Lung	NSCLC	Adenocarcinoma	LUAD2
NCIH2009	Lung	NSCLC	Adenocarcinoma	LUAD2
HCC44	Lung	NSCLC	Adenocarcinoma	LUAD2
NCIH1435	Lung	NSCLC	Adenocarcinoma	LUAD2
HCC15	LUNG	NSCLC	Squamous Cell Carcinoma	LUSC1
LK2	LUNG	NSCLC	Squamous Cell Carcinoma	LUSC1
NCIH520	LUNG	NSCLC	Squamous Cell Carcinoma	LUSC1
RERFLCSQ1	LUNG	NSCLC	Squamous Cell Carcinoma	LUSC1
NCIH2170	LUNG	NSCLC	Squamous Cell Carcinoma	LUSC1
NCIH1703	LUNG	NSCLC	Squamous Cell Carcinoma	LUSC1
CALU1	LUNG	NSCLC	Squamous Cell Carcinoma	LUSC2
LUDLU1	LUNG	NSCLC	Squamous Cell Carcinoma	LUSC2
HCC95	LUNG	NSCLC	Squamous Cell Carcinoma	LUSC2
SQ1	LUNG	NSCLC	Squamous Cell Carcinoma	No Siganture
NCIH226	LUNG	NSCLC	Squamous Cell Carcinoma	No Siganture
EBC1	LUNG	NSCLC	Squamous Cell Carcinoma	No Siganture

## Sheet: All sensitivities
Proteotype	Symbol	EffectSize	PValue	QValue	numCellLines	Assay
LUAD1	FRS3	0.108716	5.24115e-05	0.0216653	26	RNAi
	SRPK2	0.0509492	0.000384232	0.144787	32	RNAi
	MAP2K4	0.0461648	0.000949316	0.0916012	32	RNAi
	CCRL2	0.0226053	0.00206995	0.434861	32	RNAi
	RAB4B-EGLN2	0.0220763	0.00214411	0.442909	32	RNAi
	OR4K15	0.0327061	0.00241737	0.255571	27	RNAi
	SLC6A14	0.0308776	0.00272226	0.259061	32	RNAi
	LINC00205	0.0135839	0.00285728	0.573477	27	RNAi
	ADH6	0.0279174	0.00348963	0.301979	32	RNAi
	SLC35B3	0.0151266	0.00381957	0.543233	32	RNAi
	YIPF7	0.0229341	0.00384447	0.431575	17	RNAi
	OTUB1	0.0132037	0.00400487	0.577215	32	RNAi
	PARM1	0.0283383	0.00409662	0.340417	17	RNAi
	RUNDC3B	0.021226	0.00450291	0.454723	17	RNAi
	MYO19	0.0330443	0.0045992	0.242262	17	RNAi
	E2F5	0.0144429	0.00466604	0.552399	32	RNAi
	MTR	0.0277144	0.00473217	0.294188	32	RNAi
	KIF21B	0.0161432	0.00522967	0.522393	27	RNAi
	SKAP2	0.0132715	0.0055612	0.574648	26	RNAi
	SCGB1D1	0.0139014	0.00556848	0.565352	17	RNAi
	DDX25	0.0232108	0.00586077	0.390198	32	RNAi
	IL16	0.0105647	0.00607689	0.620141	26	RNAi
	AP4E1	0.0175011	0.00672818	0.504068	17	RNAi
	IQCH	0.0140726	0.00701323	0.559126	17	RNAi
	HTATIP2	0.023718	0.00702351	0.384319	26	RNAi
	ELF5	0.025294	0.00731551	0.34499	32	RNAi
	FRMPD2	0.0213922	0.00733583	0.419681	32	RNAi
	MAEA	0.0158007	0.00747306	0.520734	32	RNAi
	ACSL3	0.0126111	0.00776088	0.584273	32	RNAi
	ALDH1A1	0.0237215	0.00792218	0.381305	32	RNAi
	INPP4B	0.0221491	0.0079234	0.399835	32	RNAi
	DAG1	0.0205307	0.00797976	0.434213	32	RNAi
	FBLN1	0.0213768	0.00817921	0.416649	32	RNAi
	GAPDHS	0.0213189	0.00861771	0.415874	32	RNAi
	CCN3	0.0157833	0.00891041	0.517592	32	RNAi
	MS4A8	0.0183609	0.00923005	0.470704	32	RNAi
	IFITM1	0.0164472	0.00926444	0.506691	26	RNAi
	HELT	0.0176891	0.0101431	0.483165	32	RNAi
	FBXO2	0.0156322	0.0104287	0.521014	26	RNAi
	OR5T1	0.0158271	0.0105629	0.515221	26	RNAi
	SCARB1	0.0177404	0.0106085	0.483567	26	RNAi
	GRIN2A	0.0159489	0.0106542	0.510893	32	RNAi
	CDKN2D	0.019233	0.0106693	0.454191	32	RNAi
	NAV1	0.0155151	0.0108485	0.528459	17	RNAi
	SERGEF	0.0112523	0.0110398	0.605989	32	RNAi
	OR2V2	0.0172168	0.0114304	0.493097	27	RNAi
	MKNK1	0.0207561	0.0118338	0.424018	32	RNAi
	ATP1A2	0.0182639	0.0118847	0.468831	32	RNAi
	ZBTB37	0.011064	0.0119696	0.60951	32	RNAi
	ZBTB8A	0.0181583	0.0120211	0.472077	27	RNAi
	VGLL1	0.0147113	0.0125701	0.537467	32	RNAi
	C1GALT1C1	0.0166341	0.0126136	0.502098	26	RNAi
	CTIF	0.0117464	0.0126675	0.59669	32	RNAi
	OR1F1	0.0109262	0.0126921	0.612076	26	RNAi
	NDRG2	0.0137762	0.0128748	0.557855	17	RNAi
	DCUN1D1	0.0108791	0.0132983	0.613368	17	RNAi
	CSNK2A2	0.0119168	0.0133547	0.594183	32	RNAi
	UBXN6	0.0154551	0.0135125	0.521292	26	RNAi
	TESK1	0.0129005	0.0136461	0.573032	32	RNAi
	STAMBPL1	0.0112509	0.0136805	0.605417	32	RNAi
	RNF19A	0.0142313	0.0137217	0.545982	32	RNAi
	RANBP9	0.0109968	0.0138555	0.610228	32	RNAi
	SP7	0.0181763	0.0139888	0.467887	32	RNAi
	FOXD1	0.0197345	0.0140007	0.438651	32	RNAi
	PLA2G4E	0.0254946	0.0142854	0.333968	17	RNAi
	MPP6	0.0133046	0.0143394	0.56265	32	RNAi
	GSG1	0.0201711	0.0147492	0.43677	17	RNAi
	NR4A2	0.0122856	0.015002	0.586636	32	RNAi
	CHST7	0.0160054	0.0150538	0.507341	32	RNAi
	KLHL32	0.0178481	0.0150846	0.476466	32	RNAi
	MIPEP	0.0133087	0.0152863	0.562306	32	RNAi
	PEX5	0.014537	0.0153328	0.539053	32	RNAi
	SPRED2	0.0127277	0.0155235	0.576934	26	RNAi
	DUSP22	0.0189674	0.0159871	0.453658	32	RNAi
	QRFPR	0.0119229	0.0170527	0.592504	32	RNAi
	CHRNA1	0.0167517	0.0174273	0.495245	32	RNAi
	WASHC4	0.016726	0.0176227	0.499739	17	RNAi
	STK11	0.0124635	0.0177327	0.581428	32	RNAi
	MACF1	0.0104543	0.0178997	0.619282	32	RNAi
	ZNF565	0.0140581	0.0179391	0.547631	26	RNAi
	MKS1	0.0143815	0.0179837	0.543662	17	RNAi
	EFCAB13	0.0126892	0.0182724	0.576511	26	RNAi
	SLC2A7	0.0136306	0.0184552	0.555453	26	RNAi
	ADPGK	0.0145722	0.0184597	0.536081	32	RNAi
	PACSIN1	0.015951	0.0186372	0.506365	32	RNAi
	APOBEC3A_B	0.0200866	0.0188705	0.428862	26	RNAi
	BTBD17	0.0127944	0.0194934	0.573329	27	RNAi
	DCAF4L2	0.0109108	0.0195268	0.611202	32	RNAi
	SPATA13	0.0122767	0.0199062	0.585278	32	RNAi
	NUDT6	0.0110186	0.0201234	0.608785	32	RNAi
	TRAK2	0.0104925	0.0201688	0.618251	32	RNAi
	P3H1	0.0150159	0.0201907	0.526133	32	RNAi
	SLC9C2	0.0110612	0.0202512	0.608052	32	RNAi
	PDCD4	0.0121167	0.0202759	0.589386	26	RNAi
	ABCB1	0.0196934	0.0203915	0.430898	32	RNAi
	TBC1D9	0.0130545	0.0204713	0.566013	32	RNAi
	BCAM	0.0110082	0.0208959	0.608876	32	RNAi
	CCDC171	0.00991339	0.0210725	0.630314	32	RNAi
	SYF2	0.0126924	0.0212414	0.575657	26	RNAi
	GLRA4	0.0120952	0.0214021	0.58962	27	RNAi
	SGTB	0.0152516	0.0216692	0.523477	17	RNAi
	ZBTB49	0.0123382	0.0219351	0.583123	32	RNAi
	MRGPRG	0.011887	0.0220553	0.59239	27	RNAi
	NKX2-6	0.0128411	0.022105	0.571528	27	RNAi
	DHRS7C	0.0121993	0.0223914	0.587001	27	RNAi
	HDAC7	0.00997601	0.0230403	0.629048	32	RNAi
	PTGDR2	0.0128236	0.0231926	0.571223	32	RNAi
	DYNC2LI1	0.0108612	0.0232958	0.612336	17	RNAi
	ATP6V1C1	0.0113699	0.0234081	0.602186	26	RNAi
	MYBPC3	0.0106957	0.0236449	0.614554	26	RNAi
	ENAM	0.0104128	0.023863	0.619986	26	RNAi
	KLC3	0.0102911	0.0238833	0.622057	32	RNAi
	TXK	0.0183794	0.0247546	0.455253	32	RNAi
	CHRNB4	0.00988949	0.0248822	0.630839	32	RNAi
	TSPEAR	0.0115576	0.0253996	0.598706	17	RNAi
	KRTAP10-10	0.00994905	0.0256361	0.629717	17	RNAi
	ERI1	0.0149348	0.025746	0.525609	32	RNAi
	GSTT1	0.0129136	0.0258213	0.569219	32	RNAi
	CCNYL2	0.0101634	0.02622	0.62508	27	RNAi
	BHLHE22	0.0102447	0.0263561	0.623033	32	RNAi
	MAGEE1	0.00998819	0.026815	0.628913	32	RNAi
	FANCF	0.0113892	0.0270313	0.60118	32	RNAi
	ERO1A	0.0111882	0.0279203	0.604937	26	RNAi
	GHITM	0.0145909	0.0281142	0.533466	17	RNAi
	F13A1	0.0173202	0.0281161	0.476041	32	RNAi
	ATP23	0.00989232	0.0285321	0.630774	17	RNAi
	TTC21B	0.0121064	0.0289053	0.588442	27	RNAi
	ZNF658B	0.0133188	0.0289404	0.558401	26	RNAi
	SMTN	0.0123069	0.0300325	0.583764	17	RNAi
	AKT3	0.0113186	0.0305249	0.602485	32	RNAi
	FRMD8	0.0145154	0.030532	0.532241	27	RNAi
	FERMT1	0.0101841	0.0306905	0.624647	32	RNAi
	ATP6V1B1	0.0109241	0.0307228	0.610406	32	RNAi
	SSX9P	0.010755	0.0307336	0.613539	32	RNAi
	LSM14A	0.0105059	0.0312867	0.617689	17	RNAi
	PIP4K2A	0.0162437	0.0314695	0.49734	32	RNAi
	LRTM1	0.0101034	0.0318632	0.62636	17	RNAi
	SEPTIN5	0.0110068	0.0323369	0.608694	32	RNAi
	SLC22A4	0.0117617	0.0333425	0.594733	26	RNAi
	KCNK13	0.0113435	0.0333459	0.602286	32	RNAi
	WDR53	0.0129475	0.033789	0.566177	27	RNAi
	FKBP9P1	0.0123367	0.0338009	0.581954	32	RNAi
	OR5T2	0.00995424	0.034309	0.629983	26	RNAi
	HOOK3	0.0141091	0.0343932	0.541057	32	RNAi
	RAB3C	0.0126021	0.034921	0.575227	32	RNAi
	NOG	0.0118579	0.0350056	0.591819	32	RNAi
	TLR7	0.0101847	0.0361708	0.625367	32	RNAi
	CSMD2	0.0104367	0.0377642	0.620218	32	RNAi
	OSR2	0.0141512	0.0379433	0.539947	26	RNAi
	SLA	0.0101215	0.0383399	0.626781	32	RNAi
	HCN3	0.0117404	0.0386249	0.595062	32	RNAi
	SLC4A1AP	0.0104641	0.0388675	0.619439	26	RNAi
	NEUROD2	0.0110776	0.0391492	0.607497	32	RNAi
	SLC43A1	0.011773	0.0394175	0.594514	26	RNAi
	PIK3CB	0.0102813	0.0420422	0.623845	32	RNAi
	NLRP11	0.0105301	0.0421965	0.617446	17	RNAi
	ZNF208	0.0131195	0.0422338	0.559844	32	RNAi
	UBE2R2	0.0102144	0.0430568	0.625652	32	RNAi
	FOXR1	0.0107691	0.0433812	0.614217	32	RNAi
	ANKRD30A	0.0108408	0.0434199	0.612939	32	RNAi
	DND1	0.0115789	0.0447793	0.597546	32	RNAi
	F2R	0.0119719	0.0462122	0.590434	32	RNAi
	NAPB	0.0103426	0.0476498	0.622585	26	RNAi
	UBAC2	0.0103715	0.0481858	0.622208	32	RNAi
	RPH3A	0.0127381	0.0482364	0.56953	32	RNAi
	SLCO1B3	0.0100765	0.0484889	0.629651	32	RNAi
	TDRD10	0.0116213	0.0496558	0.596797	27	RNAi
	MNS1	0.0138334	0.0501367	0.544514	17	RNAi
	OR6K6	0.0115226	0.0551548	0.598811	26	RNAi
	GRIK3	0.010095	0.056076	0.630446	32	RNAi
	KATNA1	0.0116234	0.0561362	0.596041	32	RNAi
	CHPT1	0.00991244	0.0567162	0.633847	26	RNAi
	FANCD2	0.0112489	0.0573849	0.604357	32	RNAi
	TAF1L	0.0110475	0.0629093	0.608236	32	RNAi
	UBAP2	0.0657292	0.0001067	0.0199382	27	CRISPR
	STAT5A	0.0542448	0.000158032	0.0668692	27	CRISPR
	PDF	0.0595819	0.000403818	0.0366392	27	CRISPR
	C17orf78	0.0572368	0.000447309	0.0515785	27	CRISPR
	CNN2	0.0437669	0.00045711	0.133724	27	CRISPR
	LBR	0.0585124	0.000491767	0.0433852	27	CRISPR
	SPDEF	0.0588477	0.000518942	0.0403246	27	CRISPR
	STAT5B	0.048825	0.000568229	0.0934487	27	CRISPR
	FCRLB	0.0606981	0.000577034	0.0260422	27	CRISPR
	MMP28	0.051369	0.000591843	0.0800324	27	CRISPR
	FGFBP2	0.05783	0.000640969	0.04481	27	CRISPR
	KRT33B	0.0595382	0.000708725	0.0288271	27	CRISPR
	MAOA	0.0570662	0.000831671	0.046221	27	CRISPR
	UNC45B	0.0568835	0.000870296	0.0475083	27	CRISPR
	AOC3	0.056321	0.000954236	0.048897	27	CRISPR
	DNAJB5	0.0545667	0.00107057	0.0588814	27	CRISPR
	TESK2	0.0554619	0.00117978	0.0527717	27	CRISPR
	AK2	0.0366063	0.00130512	0.196544	27	CRISPR
	OGDH	0.0268604	0.00132803	0.30094	27	CRISPR
	FCHO1	0.0519721	0.00138236	0.0683916	27	CRISPR
	ZNF510	0.0543754	0.00148137	0.0551684	27	CRISPR
	AGPAT3	0.0523946	0.00152684	0.0637056	27	CRISPR
	CUZD1	0.0559393	0.00161202	0.0317401	27	CRISPR
	PCGF2	0.0353437	0.0016763	0.213144	27	CRISPR
	CHRNB2	0.0518848	0.00172075	0.0653113	27	CRISPR
	CLDN24	0.0552353	0.00174398	0.0419035	27	CRISPR
	RUNDC1	0.0480017	0.00177523	0.092074	27	CRISPR
	LHX9	0.0537641	0.00210228	0.0502903	27	CRISPR
	BLOC1S2	0.0502206	0.00216304	0.074361	27	CRISPR
	EIF4E	0.0322413	0.00217208	0.243437	27	CRISPR
	R3HDM4	0.0440847	0.00217411	0.122328	27	CRISPR
	CSF3	0.0425143	0.00221543	0.13765	27	CRISPR
	C6orf62	0.0481811	0.00234133	0.0893492	27	CRISPR
	NR5A1	0.0532681	0.00246336	0.0386439	27	CRISPR
	WNT3	0.0500915	0.00249231	0.0728554	27	CRISPR
	PRKCQ	0.0443774	0.00272209	0.116457	27	CRISPR
	CARD9	0.0493359	0.00277714	0.0786708	27	CRISPR
	TBC1D16	0.0435588	0.00308391	0.12555	27	CRISPR
	GSDMB	0.0448275	0.00309324	0.112881	27	CRISPR
	KIF23	0.0229734	0.00318506	0.345793	27	CRISPR
	RFK	0.0215494	0.00322035	0.363585	27	CRISPR
	MAN2A1	0.0348403	0.00345654	0.215126	27	CRISPR
	ADGRG1	0.0467209	0.00345795	0.0947683	27	CRISPR
	UROS	0.0233119	0.00349187	0.34161	27	CRISPR
	KRTAP3-3	0.0481647	0.00355222	0.0827587	27	CRISPR
	ARHGEF33	0.0427819	0.00361039	0.130703	27	CRISPR
	ATP1A2	0.0460835	0.00385462	0.0974679	27	CRISPR
	TRAF1	0.0495328	0.00395013	0.0621067	27	CRISPR
	JMJD4	0.0468259	0.00405684	0.0906914	27	CRISPR
	MGAT1	0.027712	0.00406242	0.289789	27	CRISPR
	CLDN14	0.0488351	0.00413284	0.0699061	27	CRISPR
	PDIK1L	0.0421197	0.00414791	0.134717	27	CRISPR
	TPK1	0.03283	0.0041979	0.234911	27	CRISPR
	LTA	0.0437835	0.00424444	0.115266	27	CRISPR
	BTBD6	0.0326016	0.00433667	0.237416	27	CRISPR
	WNT9A	0.0480108	0.00440621	0.0758539	27	CRISPR
	AOC2	0.0448494	0.00445493	0.102808	27	CRISPR
	NPTX1	0.0410892	0.00452549	0.14501	27	CRISPR
	CASD1	0.0380153	0.00490342	0.16828	27	CRISPR
	SRPX	0.0415051	0.00518862	0.138596	27	CRISPR
	C15orf39	0.0421229	0.00521789	0.13171	27	CRISPR
	KBTBD3	0.0469467	0.00525473	0.0813868	27	CRISPR
	SPI1	0.0441301	0.00527732	0.108073	27	CRISPR
	FLAD1	0.0388508	0.00528023	0.158033	27	CRISPR
	WDTC1	0.0441379	0.00532202	0.106803	27	CRISPR
	IFITM3	0.0293675	0.00538677	0.267951	27	CRISPR
	ARL5C	0.0355197	0.00560048	0.201865	27	CRISPR
	ALLC	0.0426061	0.00561512	0.124498	27	CRISPR
	YY1AP1	0.0334803	0.00564631	0.225169	27	CRISPR
	AADAC	0.0368175	0.00575735	0.185526	27	CRISPR
	RANBP10	0.0366988	0.00579233	0.186866	27	CRISPR
	GHDC	0.0389549	0.00580535	0.156212	27	CRISPR
	ZNF782	0.0448498	0.00581919	0.0987773	27	CRISPR
	OPN3	0.0421708	0.00596672	0.12867	27	CRISPR
	ZPBP2	0.0399875	0.00602041	0.148776	27	CRISPR
	ARMH3	0.0421706	0.00605316	0.127642	27	CRISPR
	HSPB9	0.0289356	0.00614748	0.271286	27	CRISPR
	RTL1	0.043515	0.00622645	0.111702	27	CRISPR
	LIPM	0.0245587	0.00623736	0.328589	27	CRISPR
	LRP8	0.0360842	0.00630272	0.19087	27	CRISPR
	MAP1LC3B	0.0301453	0.0063183	0.259695	27	CRISPR
	WBP1L	0.023622	0.00634523	0.338484	27	CRISPR
	UEVLD	0.0398736	0.006472	0.147859	27	CRISPR
	ZIK1	0.0379661	0.00647913	0.167446	27	CRISPR
	WNT9B	0.0405508	0.00679276	0.144115	27	CRISPR
	MED13	0.03363	0.00693582	0.222844	27	CRISPR
	ACER2	0.0382124	0.00695915	0.163309	27	CRISPR
	SCRN3	0.0419795	0.00703523	0.126592	27	CRISPR
	EIF5AL1	0.0231815	0.00716491	0.343134	27	CRISPR
	RIMS1	0.0404333	0.00719938	0.143216	27	CRISPR
	ATP10B	0.0389344	0.00722656	0.153435	27	CRISPR
	MTFR1L	0.0407956	0.00764757	0.136687	27	CRISPR
	GP5	0.041949	0.00769689	0.120067	27	CRISPR
	SEC63	0.0222889	0.00776601	0.35589	27	CRISPR
	PRF1	0.0419008	0.0078669	0.118893	27	CRISPR
	MIGA2	0.02639	0.00800482	0.305966	27	CRISPR
	LKAAEAR1	0.0357561	0.00817914	0.19281	27	CRISPR
	ENKD1	0.0316308	0.00825021	0.244613	27	CRISPR
	SOX6	0.0437581	0.00825264	0.0880062	27	CRISPR
	PCDHA11	0.0426593	0.00831634	0.105497	27	CRISPR
	HRCT1	0.0384401	0.00832665	0.155294	27	CRISPR
	YIPF7	0.0348887	0.00836955	0.20634	27	CRISPR
	HRNR	0.0329607	0.00839414	0.22749	27	CRISPR
	DDX19B	0.0427261	0.00840466	0.104153	27	CRISPR
	REXO4	0.0377234	0.00846873	0.165804	27	CRISPR
	RPS6KA5	0.0379629	0.00850797	0.161596	27	CRISPR
	RBM24	0.0401758	0.0085742	0.141385	27	CRISPR
	NANOS1	0.0347414	0.00865702	0.207958	27	CRISPR
	RFC5	0.0238982	0.00883406	0.334012	27	CRISPR
	CACNG1	0.0344942	0.00901829	0.211118	27	CRISPR
	TGM7	0.0357838	0.00906138	0.189546	27	CRISPR
	EEF1AKMT2	0.0336717	0.00946516	0.219985	27	CRISPR
	GPR68	0.0384655	0.00948641	0.151554	27	CRISPR
	RBM8A	0.0199137	0.00970805	0.380371	27	CRISPR
	MYT1L	0.0282632	0.00972931	0.278046	27	CRISPR
	SLC25A29	0.0416741	0.00986011	0.11051	27	CRISPR
	RAD51C	0.017971	0.00991935	0.404658	27	CRISPR
	TUBG2	0.0338174	0.00994748	0.218064	27	CRISPR
	AMFR	0.0340091	0.0100025	0.216108	27	CRISPR
	CLK2	0.026576	0.0100464	0.302407	27	CRISPR
	XCL2	0.0264284	0.0100544	0.305028	27	CRISPR
	ALAD	0.024071	0.0101232	0.332163	27	CRISPR
	NAIP	0.0251553	0.0101436	0.320361	27	CRISPR
	IFITM10	0.0402025	0.0101921	0.132722	27	CRISPR
	PPOX	0.0232516	0.0102121	0.34246	27	CRISPR
	IRX1	0.0265398	0.0103252	0.30313	27	CRISPR
	TUBB2B	0.0356776	0.0103627	0.188876	27	CRISPR
	PNKD	0.0382088	0.0103817	0.152502	27	CRISPR
	IFNAR2	0.0327158	0.0104104	0.228854	27	CRISPR
	HTR6	0.0317841	0.0104136	0.241862	27	CRISPR
	FOXR2	0.0318194	0.0105128	0.240668	27	CRISPR
	GSDMA	0.0268446	0.0105233	0.298435	27	CRISPR
	SLC5A3	0.0210846	0.0105309	0.368725	27	CRISPR
	GJA8	0.028345	0.010605	0.275835	27	CRISPR
	WFDC1	0.0342536	0.0106703	0.21214	27	CRISPR
	KRTAP4-8	0.0326518	0.0106939	0.230189	27	CRISPR
	DBF4B	0.0280524	0.0107646	0.280206	27	CRISPR
	BIRC5	0.0241971	0.0107731	0.330856	27	CRISPR
	BARHL1	0.0368308	0.0108592	0.169109	27	CRISPR
	DDX54	0.0321971	0.0109875	0.235752	27	CRISPR
	ALOX5AP	0.0354605	0.0110008	0.190209	27	CRISPR
	LRRC27	0.0365678	0.0110481	0.174679	27	CRISPR
	HTRA1	0.038592	0.0111206	0.14968	27	CRISPR
	SDR42E1	0.0288997	0.0111441	0.270292	27	CRISPR
	RPRD2	0.0190002	0.0112623	0.391032	27	CRISPR
	SDHC	0.027891	0.0113459	0.281732	27	CRISPR
	KRTAP6-2	0.0347853	0.0113777	0.201289	27	CRISPR
	ALOX5	0.0316328	0.0114477	0.242258	27	CRISPR
	SLFN13	0.0320303	0.0114929	0.237002	27	CRISPR
	KRT37	0.036492	0.0117118	0.173135	27	CRISPR
	ITLN1	0.0362593	0.011723	0.176947	27	CRISPR
	CD164L2	0.0319696	0.011886	0.237827	27	CRISPR
	ARHGEF17	0.0364593	0.0120053	0.170746	27	CRISPR
	DYNLL2	0.0374491	0.0121568	0.157122	27	CRISPR
	H2BC18	0.0184034	0.0122402	0.398743	27	CRISPR
	ANAPC4	0.0212149	0.0124045	0.367262	27	CRISPR
	DCUN1D1	0.0255666	0.0124449	0.314281	27	CRISPR
	DLST	0.0213154	0.0124591	0.366049	27	CRISPR
	KIR3DL1	0.0347125	0.0124697	0.200125	27	CRISPR
	SNX27	0.0286945	0.0125991	0.270955	27	CRISPR
	GTF2H1	0.0272909	0.012883	0.292485	27	CRISPR
	ADM2	0.0369798	0.0130405	0.160722	27	CRISPR
	TM4SF20	0.0328919	0.0130443	0.224703	27	CRISPR
	SLC25A19	0.0324865	0.013092	0.228402	27	CRISPR
	TRIM45	0.0337083	0.0131785	0.215617	27	CRISPR
	SLC22A18	0.0345665	0.0132542	0.200708	27	CRISPR
	ZNF775	0.0361337	0.0133159	0.173912	27	CRISPR
	CORIN	0.0264229	0.0134738	0.303847	27	CRISPR
	KLHDC9	0.0376858	0.0135459	0.150593	27	CRISPR
	PRPH	0.0205728	0.013642	0.37403	27	CRISPR
	CUX1	0.0270086	0.0137436	0.295367	27	CRISPR
	SLC19A1	0.0382524	0.0137526	0.142298	27	CRISPR
	SPATC1L	0.0348174	0.0139045	0.194701	27	CRISPR
	SP6	0.0272738	0.0140608	0.291685	27	CRISPR
	ALDH1B1	0.0352497	0.0141063	0.187533	27	CRISPR
	H2BC21	0.0182545	0.0141789	0.400658	27	CRISPR
	LSM6	0.0191687	0.0142329	0.388577	27	CRISPR
	ARL11	0.0296481	0.0143859	0.260406	27	CRISPR
	IQCG	0.034138	0.0144215	0.205245	27	CRISPR
	IMPDH1	0.0251236	0.0144447	0.31995	27	CRISPR
	ASB9	0.0296613	0.0144863	0.260051	27	CRISPR
	AIRE	0.0328051	0.014555	0.223777	27	CRISPR
	SGSH	0.033208	0.0146549	0.219029	27	CRISPR
	CBX4	0.0334058	0.0148866	0.216595	27	CRISPR
	KRT25	0.0320424	0.0148956	0.234066	27	CRISPR
	MYO1D	0.0276792	0.014935	0.282336	27	CRISPR
	PDXK	0.0322104	0.0149398	0.23063	27	CRISPR
	PPP1R27	0.0315002	0.0152609	0.240266	27	CRISPR
	ZNF835	0.0263332	0.0152961	0.304793	27	CRISPR
	CNMD	0.0346584	0.0153277	0.19217	27	CRISPR
	LRRC8E	0.0228287	0.015364	0.347418	27	CRISPR
	TM4SF4	0.0275532	0.0155	0.285009	27	CRISPR
	KCNT2	0.0327824	0.0155124	0.2219	27	CRISPR
	MCM3AP	0.0177468	0.0155911	0.407674	27	CRISPR
	GNE	0.0245299	0.0157671	0.327641	27	CRISPR
	ZNF660	0.0359943	0.0158512	0.166625	27	CRISPR
	CA6	0.03609	0.0159438	0.164973	27	CRISPR
	FADS6	0.0266689	0.0160588	0.298687	27	CRISPR
	LYAR	0.0307488	0.0160823	0.247328	27	CRISPR
	KIR2DL4	0.0286997	0.0161575	0.269294	27	CRISPR
	USP6NL	0.0248176	0.0162101	0.324541	27	CRISPR
	PPIE	0.0220753	0.0164878	0.357788	27	CRISPR
	UNC13D	0.017792	0.0165918	0.406927	27	CRISPR
	DRGX	0.02747	0.0167754	0.287296	27	CRISPR
	FTCD	0.0320575	0.0170904	0.229302	27	CRISPR
	TMEM170A	0.0280339	0.0171422	0.276473	27	CRISPR
	SAT1	0.0347827	0.0172813	0.183476	27	CRISPR
	ITIH1	0.0263808	0.0173224	0.30289	27	CRISPR
	ZNF491	0.0337187	0.0173304	0.204692	27	CRISPR
	SRM	0.019178	0.0173833	0.388916	27	CRISPR
	UBXN7	0.03185	0.0175302	0.232794	27	CRISPR
	MPP6	0.0261399	0.0176585	0.306199	27	CRISPR
	ACSF3	0.0274618	0.0176629	0.286449	27	CRISPR
	GALE	0.0265095	0.0176646	0.299694	27	CRISPR
	KRIT1	0.0262859	0.0176998	0.304557	27	CRISPR
	PHLDA3	0.0321784	0.0177063	0.225637	27	CRISPR
	WIPF2	0.031865	0.0177539	0.231936	27	CRISPR
	PIGZ	0.0292582	0.0177617	0.263217	27	CRISPR
	RAC3	0.0264284	0.0177942	0.301432	27	CRISPR
	CD300C	0.027824	0.0179056	0.2799	27	CRISPR
	GRIN3B	0.0338568	0.0179261	0.199537	27	CRISPR
	JUP	0.0273082	0.0180958	0.28924	27	CRISPR
	KRT33A	0.0251373	0.0182409	0.319538	27	CRISPR
	IFNK	0.0325795	0.01829	0.220465	27	CRISPR
	TMEM251	0.0240902	0.0184583	0.331231	27	CRISPR
	CFAP70	0.0251421	0.0184921	0.319127	27	CRISPR
	FAM155A	0.034774	0.0185448	0.176193	27	CRISPR
	EFCAB3	0.0326953	0.0186982	0.218548	27	CRISPR
	DHRS11	0.0288412	0.0188219	0.267279	27	CRISPR
	HMGCL	0.0309798	0.0188561	0.243044	27	CRISPR
	BICC1	0.027359	0.0190078	0.287856	27	CRISPR
	GDPD5	0.0310728	0.0191718	0.241068	27	CRISPR
	CD81	0.0342198	0.0192062	0.1862	27	CRISPR
	ZNF549	0.0289328	0.0192176	0.266271	27	CRISPR
	UBXN2A	0.0231812	0.0195411	0.342629	27	CRISPR
	ARSA	0.0337326	0.0196224	0.194078	27	CRISPR
	PRSS23	0.0332343	0.0197287	0.205795	27	CRISPR
	CLCNKB	0.0317463	0.0197588	0.229747	27	CRISPR
	KRT13	0.0314872	0.0197678	0.234488	27	CRISPR
	NR4A3	0.0291601	0.0200099	0.261824	27	CRISPR
	ATP8B2	0.0274786	0.0200873	0.282637	27	CRISPR
	ZIC5	0.0274323	0.0201916	0.283535	27	CRISPR
	DUSP27	0.0296908	0.0203109	0.254564	27	CRISPR
	METTL21C	0.0310078	0.0204939	0.239863	27	CRISPR
	TMCC1	0.0273559	0.020603	0.2853	27	CRISPR
	PDGFD	0.0330828	0.0206896	0.204135	27	CRISPR
	LRRC8D	0.0296811	0.0207704	0.25419	27	CRISPR
	RRP15	0.0187192	0.0208001	0.396067	27	CRISPR
	MAP1S	0.0331051	0.0208563	0.203004	27	CRISPR
	BANP	0.0209654	0.0211875	0.370435	27	CRISPR
	KRT222	0.0259825	0.0212338	0.306895	27	CRISPR
	TMEM101	0.0305783	0.0213148	0.244222	27	CRISPR
	CD247	0.0319492	0.0214241	0.223311	27	CRISPR
	FUT9	0.03259	0.0214441	0.213643	27	CRISPR
	GADD45A	0.0265854	0.0214887	0.297929	27	CRISPR
	IDH3G	0.0335611	0.0216493	0.179896	27	CRISPR
	PRAM1	0.0258528	0.0216645	0.30782	27	CRISPR
	ARHGAP23	0.0289323	0.0217406	0.264921	27	CRISPR
	ZBTB6	0.0313145	0.0217613	0.233644	27	CRISPR
	KIAA1958	0.0225629	0.0217712	0.350907	27	CRISPR
	HSD17B1	0.0263202	0.0218032	0.301186	27	CRISPR
	SIGLEC5	0.0262869	0.0219074	0.301677	27	CRISPR
	ETV4	0.0270719	0.0220142	0.290335	27	CRISPR
	EXOC7	0.0257472	0.0221465	0.310094	27	CRISPR
	RAB39B	0.0276948	0.0222393	0.278977	27	CRISPR
	TTC3	0.0290186	0.02225	0.261472	27	CRISPR
	SENP5	0.0332635	0.0223151	0.171554	27	CRISPR
	MSANTD3	0.0261714	0.0223428	0.304084	27	CRISPR
	SSPN	0.0256886	0.022393	0.310987	27	CRISPR
	CASQ1	0.0265555	0.0224244	0.297676	27	CRISPR
	SPACA1	0.0258048	0.0226114	0.30851	27	CRISPR
	STK32C	0.0324197	0.0226653	0.209556	27	CRISPR
	PLXDC1	0.0292843	0.0226705	0.257526	27	CRISPR
	TRIM65	0.0319814	0.0228227	0.219506	27	CRISPR
	INSIG1	0.0219727	0.0228777	0.358656	27	CRISPR
	RILP	0.0274642	0.0228818	0.281125	27	CRISPR
	KRT40	0.0314456	0.0229052	0.226103	27	CRISPR
	CCL2	0.0278294	0.0229851	0.275515	27	CRISPR
	CCDC85A	0.0291612	0.0229959	0.258618	27	CRISPR
	ZFP90	0.0281023	0.0230347	0.272274	27	CRISPR
	UBE2E3	0.0269118	0.0230551	0.293275	27	CRISPR
	ZNF33B	0.0289053	0.0230922	0.263561	27	CRISPR
	PRR15L	0.0291514	0.0231095	0.25898	27	CRISPR
	SPTAN1	0.0209841	0.0231794	0.36965	27	CRISPR
	SLC38A10	0.020972	0.0232208	0.370044	27	CRISPR
	MOGAT1	0.0285538	0.0233166	0.267614	27	CRISPR
	TRIM15	0.0240164	0.0234236	0.331418	27	CRISPR
	PBLD	0.0272246	0.0235492	0.286164	27	CRISPR
	TOR2A	0.0192845	0.0235788	0.38778	27	CRISPR
	NTMT1	0.0247016	0.02367	0.32415	27	CRISPR
	NUP85	0.0212684	0.0236898	0.366589	27	CRISPR
	PIGM	0.0232637	0.023814	0.340234	27	CRISPR
	COQ6	0.0229689	0.0238361	0.344805	27	CRISPR
	RNF2	0.0262962	0.0239279	0.299945	27	CRISPR
	IFI27	0.0294338	0.0240183	0.253815	27	CRISPR
	PPCDC	0.0253493	0.024041	0.313625	27	CRISPR
	NRARP	0.0280799	0.0240488	0.271617	27	CRISPR
	ZNF528	0.0272147	0.024097	0.284717	27	CRISPR
	CCKAR	0.0271625	0.0241556	0.287577	27	CRISPR
	MARK1	0.0303853	0.0244685	0.242652	27	CRISPR
	ADD3	0.0238562	0.0245553	0.332905	27	CRISPR
	LAP3	0.027241	0.0246342	0.282938	27	CRISPR
	LMAN2	0.0261194	0.0246482	0.303608	27	CRISPR
	CD300LF	0.0307548	0.0247483	0.235332	27	CRISPR
	ETV3	0.0252637	0.0247607	0.315573	27	CRISPR
	IFNB1	0.0244787	0.0250345	0.32591	27	CRISPR
	DLG2	0.0286226	0.0250489	0.265598	27	CRISPR
	EFCAB13	0.0251856	0.0251318	0.317053	27	CRISPR
	H2AP	0.0299655	0.0251457	0.246168	27	CRISPR
	KCNK1	0.0299892	0.0253981	0.245776	27	CRISPR
	SPOP	0.0228459	0.0254067	0.346609	27	CRISPR
	SLC25A51	0.0229878	0.025672	0.343974	27	CRISPR
	ZNF311	0.0255977	0.0259298	0.310765	27	CRISPR
	CALCOCO2	0.029247	0.0260516	0.253438	27	CRISPR
	EVPL	0.0271234	0.0260687	0.284424	27	CRISPR
	HDGF	0.0253952	0.0261974	0.313405	27	CRISPR
	HHIPL1	0.0290948	0.0262809	0.255683	27	CRISPR
	KCNMB2	0.029052	0.0263046	0.256054	27	CRISPR
	ST13	0.0281073	0.0263332	0.269628	27	CRISPR
	ISYNA1	0.0200508	0.0265936	0.380008	27	CRISPR
	FOXE3	0.0263613	0.0268211	0.298182	27	CRISPR
	CDK10	0.0264761	0.0270548	0.296399	27	CRISPR
	SDHA	0.0226837	0.0270798	0.348223	27	CRISPR
	ESRP2	0.0265905	0.0271239	0.294846	27	CRISPR
	CACNB1	0.0243295	0.0272431	0.328021	27	CRISPR
	ACSBG1	0.0296819	0.0273684	0.246556	27	CRISPR
	EIF4G3	0.0284257	0.0275078	0.265934	27	CRISPR
	PDE6A	0.0247978	0.0276086	0.321376	27	CRISPR
	SHTN1	0.0281322	0.0276337	0.268287	27	CRISPR
	TDRKH	0.0224489	0.0277277	0.352142	27	CRISPR
	ECPAS	0.0268826	0.0277596	0.289515	27	CRISPR
	CCR10	0.0234663	0.02779	0.337782	27	CRISPR
	PLPP3	0.0261354	0.0279052	0.300195	27	CRISPR
	DMBX1	0.0292071	0.0280668	0.251912	27	CRISPR
	ZNF529	0.0237975	0.0280804	0.33309	27	CRISPR
	CCDC110	0.028781	0.028359	0.25716	27	CRISPR
	LAMC1	0.0284667	0.0284387	0.263903	27	CRISPR
	HAS3	0.0251916	0.0284932	0.314714	27	CRISPR
	HSD17B3	0.0244442	0.0285088	0.32552	27	CRISPR
	C2CD4C	0.0245906	0.0286789	0.324346	27	CRISPR
	TMEM63A	0.0265766	0.0287086	0.294062	27	CRISPR
	DPEP3	0.0221417	0.0287209	0.356622	27	CRISPR
	EGFL7	0.0247314	0.02875	0.322377	27	CRISPR
	SATB2	0.0288477	0.0288092	0.255311	27	CRISPR
	FRMD3	0.0199335	0.0288106	0.381691	27	CRISPR
	SERPINB9	0.0260841	0.0290459	0.300444	27	CRISPR
	SLC27A1	0.0235674	0.0291873	0.336364	27	CRISPR
	DCUN1D5	0.0255935	0.0292323	0.308738	27	CRISPR
	SLC35B3	0.0263744	0.0292691	0.296655	27	CRISPR
	PTPRJ	0.0195812	0.0293414	0.384653	27	CRISPR
	FLRT2	0.0283727	0.0296496	0.262872	27	CRISPR
	CTBP1	0.0247271	0.0297385	0.321778	27	CRISPR
	ADAMTS13	0.0257845	0.02986	0.305733	27	CRISPR
	KRTAP1-1	0.0210384	0.0298638	0.369386	27	CRISPR
	PSTPIP2	0.0264587	0.029892	0.294586	27	CRISPR
	RNF26	0.0236014	0.0299027	0.335288	27	CRISPR
	POGZ	0.0201923	0.0300849	0.378173	27	CRISPR
	CYP4F12	0.0243251	0.0301863	0.326877	27	CRISPR
	TBX15	0.0217899	0.0303248	0.361076	27	CRISPR
	MIF4GD	0.0248902	0.0303891	0.318713	27	CRISPR
	ZNF721	0.0277496	0.0307989	0.269961	27	CRISPR
	SETD6	0.0282507	0.0308375	0.262524	27	CRISPR
	PDE9A	0.0285255	0.0310158	0.256423	27	CRISPR
	BBOX1	0.0289258	0.0311082	0.24924	27	CRISPR
	LLGL1	0.0202122	0.0311797	0.377678	27	CRISPR
	PFDN2	0.0196661	0.0313021	0.383946	27	CRISPR
	GAPVD1	0.0216377	0.0313493	0.362336	27	CRISPR
	GJA3	0.0181848	0.0318544	0.40418	27	CRISPR
	PCBP3	0.0285398	0.0319667	0.252677	27	CRISPR
	VPS9D1	0.0269259	0.0320573	0.281429	27	CRISPR
	SPATA31D1	0.0271204	0.0320934	0.278358	27	CRISPR
	CNTFR	0.0259927	0.032095	0.299443	27	CRISPR
	CFAP53	0.0273061	0.0321357	0.274548	27	CRISPR
	INF2	0.0250823	0.0322232	0.314063	27	CRISPR
	RIN3	0.0246984	0.0322892	0.320971	27	CRISPR
	CNGA1	0.0234125	0.0325374	0.337429	27	CRISPR
	LGALS9B	0.0217977	0.0326617	0.360513	27	CRISPR
	STING1	0.0262075	0.0327344	0.296141	27	CRISPR
	GLDC	0.026522	0.0327645	0.290607	27	CRISPR
	FHOD3	0.0253101	0.033004	0.31165	27	CRISPR
	EPX	0.0273417	0.0330411	0.272928	27	CRISPR
	NLRC4	0.0256164	0.0330934	0.306431	27	CRISPR
	ELANE	0.0264249	0.0332022	0.292749	27	CRISPR
	CD48	0.0264712	0.0332281	0.291416	27	CRISPR
	PAX6	0.0223565	0.0334638	0.352601	27	CRISPR
	ZNF581	0.0212921	0.0335019	0.366184	27	CRISPR
	KRTAP5-2	0.0225456	0.0337349	0.349338	27	CRISPR
	MX2	0.0266422	0.0338078	0.285589	27	CRISPR
	C9orf24	0.0245473	0.0339089	0.323169	27	CRISPR
	FAM92B	0.0224831	0.0339141	0.350126	27	CRISPR
	NID1	0.0239045	0.0339419	0.33029	27	CRISPR
	CYTH1	0.0218396	0.034028	0.359517	27	CRISPR
	GPD2	0.0257717	0.0341407	0.302649	27	CRISPR
	BSG	0.0181549	0.0341445	0.404849	27	CRISPR
	IL1RAP	0.0269848	0.0342424	0.277107	27	CRISPR
	SPRY3	0.023373	0.0342744	0.337606	27	CRISPR
	NIBAN1	0.0251345	0.0342893	0.312969	27	CRISPR
	SLC10A2	0.0231041	0.0346659	0.340752	27	CRISPR
	NR1I3	0.0245194	0.0349525	0.322774	27	CRISPR
	C1orf112	0.0184702	0.0349716	0.400157	27	CRISPR
	PEG3	0.0216304	0.0350461	0.362196	27	CRISPR
	KCNH2	0.0251657	0.0350492	0.31209	27	CRISPR
	TRABD2B	0.0212824	0.0350799	0.366319	27	CRISPR
	SNCG	0.0266942	0.0351648	0.28082	27	CRISPR
	ACP5	0.0248572	0.035296	0.317471	27	CRISPR
	ARL4D	0.0209112	0.0353984	0.370826	27	CRISPR
	CALY	0.0255452	0.0354672	0.305264	27	CRISPR
	EN1	0.0244432	0.0357092	0.323954	27	CRISPR
	LGMN	0.0263937	0.0360144	0.288689	27	CRISPR
	EFR3B	0.0243148	0.0361072	0.324737	27	CRISPR
	PLA2G7	0.024195	0.0364867	0.326104	27	CRISPR
	ALKBH8	0.0221749	0.0367037	0.3553	27	CRISPR
	UNC79	0.0196956	0.0368366	0.383592	27	CRISPR
	CR1	0.0245729	0.0368605	0.319745	27	CRISPR
	LAMC3	0.0258923	0.036887	0.297166	27	CRISPR
	IST1	0.0183042	0.0369616	0.402925	27	CRISPR
	EPHA7	0.0261562	0.0370336	0.292219	27	CRISPR
	POMGNT1	0.0248715	0.0371827	0.31493	27	CRISPR
	KAZALD1	0.0206875	0.0374351	0.373138	27	CRISPR
	RNFT1	0.0259192	0.0375105	0.295884	27	CRISPR
	CRIP2	0.0252377	0.0376524	0.308051	27	CRISPR
	STUM	0.0250998	0.0377279	0.311429	27	CRISPR
	SPATA3	0.0232756	0.0379837	0.337958	27	CRISPR
	DHCR7	0.0221255	0.0380688	0.356036	27	CRISPR
	KAT8	0.0213462	0.0381145	0.365233	27	CRISPR
	LENG9	0.0185761	0.0381486	0.398946	27	CRISPR
	PRSS57	0.0225627	0.0382179	0.347902	27	CRISPR
	RND2	0.0211732	0.0382246	0.367396	27	CRISPR
	SAG	0.0215201	0.0383403	0.362893	27	CRISPR
	TMPRSS3	0.0228038	0.0384568	0.344308	27	CRISPR
	TP53I13	0.0229211	0.0384846	0.342797	27	CRISPR
	HSBP1L1	0.0239714	0.0385386	0.328966	27	CRISPR
	WNK4	0.019684	0.0385989	0.38371	27	CRISPR
	FAM3A	0.0226867	0.0387467	0.346284	27	CRISPR
	TMEM255A	0.0243376	0.0388797	0.323758	27	CRISPR
	CCL16	0.0211994	0.0388962	0.366859	27	CRISPR
	KRT26	0.0247608	0.0389184	0.315998	27	CRISPR
	TBX20	0.0233555	0.0389437	0.33672	27	CRISPR
	CBX8	0.0195708	0.0389579	0.384771	27	CRISPR
	INPP5A	0.0234465	0.0389808	0.334561	27	CRISPR
	NOG	0.0231191	0.0391957	0.339012	27	CRISPR
	KIAA1549	0.0251178	0.0392062	0.308966	27	CRISPR
	TOR1A	0.0244147	0.0392923	0.321577	27	CRISPR
	IGSF9B	0.026362	0.0394126	0.277734	27	CRISPR
	UBTD1	0.0257545	0.0394884	0.295626	27	CRISPR
	PAX3	0.0206975	0.0398047	0.372882	27	CRISPR
	FAM166C	0.021299	0.0399606	0.365505	27	CRISPR
	GALR2	0.0235622	0.0402643	0.332349	27	CRISPR
	B3GALT2	0.0221814	0.0403608	0.354559	27	CRISPR
	ZNF543	0.0229195	0.0404818	0.341951	27	CRISPR
	PAQR9	0.0236625	0.0407101	0.330668	27	CRISPR
	MAPK12	0.0201691	0.040751	0.37842	27	CRISPR
	AANAT	0.0224897	0.041005	0.348543	27	CRISPR
	NFAM1	0.0240468	0.0410722	0.325715	27	CRISPR
	ABCC1	0.0213362	0.0414095	0.36496	27	CRISPR
	ALG10B	0.0193887	0.041446	0.387437	27	CRISPR
	FGFR3	0.0195327	0.0414944	0.385589	27	CRISPR
	ADAMTS2	0.0182215	0.0417181	0.404467	27	CRISPR
	POU5F1	0.0222777	0.0417214	0.352295	27	CRISPR
	RBM41	0.0229321	0.0417619	0.341097	27	CRISPR
	GPR35	0.0187501	0.0419405	0.397207	27	CRISPR
	FAM83F	0.0230966	0.0421279	0.33866	27	CRISPR
	RTL8A	0.0181461	0.0421603	0.405418	27	CRISPR
	CACNG4	0.0219912	0.0421623	0.356914	27	CRISPR
	KRT14	0.0196548	0.0424691	0.384064	27	CRISPR
	LRRC14	0.0238184	0.0426563	0.328778	27	CRISPR
	ACVR2B	0.0252478	0.0427516	0.299191	27	CRISPR
	PSME3IP1	0.0227246	0.0428118	0.343807	27	CRISPR
	RASSF5	0.0177183	0.0430259	0.411488	27	CRISPR
	ARPC5L	0.0201916	0.043055	0.37805	27	CRISPR
	SLC30A2	0.0232755	0.0436239	0.334926	27	CRISPR
	TBX4	0.023161	0.0436453	0.337252	27	CRISPR
	KRTAP16-1	0.0218545	0.0437577	0.358222	27	CRISPR
	RNF113B	0.0179703	0.0438646	0.407302	27	CRISPR
	DHX58	0.0200263	0.0438693	0.38025	27	CRISPR
	PER2	0.0217607	0.0439723	0.359374	27	CRISPR
	GSTA1	0.0247253	0.044078	0.30987	27	CRISPR
	KCNG2	0.023235	0.0442178	0.335828	27	CRISPR
	SNN	0.0238062	0.0442744	0.327831	27	CRISPR
	ANKIB1	0.0218576	0.0442905	0.357933	27	CRISPR
	DHX40	0.0196406	0.0444656	0.3843	27	CRISPR
	MAGEE2	0.0223862	0.0446012	0.34902	27	CRISPR
	ACBD4	0.0195155	0.0446128	0.385706	27	CRISPR
	TBX2	0.0238277	0.0446674	0.326684	27	CRISPR
	IRX5	0.02195	0.0447762	0.356768	27	CRISPR
	TMEM53	0.0211164	0.0449168	0.367529	27	CRISPR
	FLOT1	0.0215111	0.0449177	0.362475	27	CRISPR
	TMC8	0.0207676	0.044921	0.372242	27	CRISPR
	SHC2	0.0197168	0.0450914	0.383473	27	CRISPR
	MCRIP1	0.0191687	0.0450917	0.390922	27	CRISPR
	OSTN	0.0228289	0.0454216	0.341268	27	CRISPR
	OSGIN2	0.0212304	0.045422	0.365777	27	CRISPR
	MYL4	0.0184292	0.0454916	0.401256	27	CRISPR
	RBMS1	0.0192668	0.0455238	0.389254	27	CRISPR
	FBXO47	0.0225113	0.0456537	0.346771	27	CRISPR
	SLC25A45	0.022911	0.0460306	0.339362	27	CRISPR
	COL10A1	0.0217722	0.046153	0.358512	27	CRISPR
	KCNH4	0.0194562	0.0462101	0.386518	27	CRISPR
	SLC30A1	0.018415	0.046275	0.401553	27	CRISPR
	C1orf43	0.0183268	0.0465383	0.403216	27	CRISPR
	KCNAB1	0.0241739	0.0465808	0.318299	27	CRISPR
	IDE	0.0193249	0.0473238	0.388123	27	CRISPR
	EPHB2	0.0217248	0.0473731	0.358944	27	CRISPR
	GLO1	0.0203135	0.0473921	0.376304	27	CRISPR
	CLDN3	0.0199766	0.0474019	0.381093	27	CRISPR
	ST3GAL4	0.0178027	0.0475813	0.410415	27	CRISPR
	HBZ	0.0221002	0.0476462	0.35336	27	CRISPR
	MAGEB16	0.0216473	0.0478284	0.359945	27	CRISPR
	CD68	0.0240224	0.0478496	0.318506	27	CRISPR
	NWD2	0.0221613	0.0480029	0.351989	27	CRISPR
	KLHL9	0.0183047	0.0480943	0.4037	27	CRISPR
	CCN4	0.0230639	0.0482094	0.336007	27	CRISPR
	FAM53B	0.0213208	0.0484997	0.364273	27	CRISPR
	OTOF	0.0214861	0.0485509	0.361776	27	CRISPR
	LNX2	0.0198107	0.0487907	0.382642	27	CRISPR
	ZBED8	0.0201335	0.0488887	0.378666	27	CRISPR
	PRAF2	0.0208344	0.0489398	0.370566	27	CRISPR
	LILRB1	0.020458	0.0489421	0.374538	27	CRISPR
	MFF	0.018806	0.0489696	0.396794	27	CRISPR
	FCGR2A	0.0204394	0.0490122	0.374665	27	CRISPR
	PPARG	0.0215885	0.0491131	0.360935	27	CRISPR
	LRSAM1	0.0190471	0.0493255	0.392775	27	CRISPR
	CXADR	0.0194596	0.0497163	0.386286	27	CRISPR
	NFAT5	0.0209289	0.0498408	0.369122	27	CRISPR
	RHBDD1	0.0178644	0.0499211	0.40951	27	CRISPR
	stattic (BRD:BRD-K17061841-001-03-5) 0.625μM	0.379154	9.79572e-05	0.0348031	23	Drugs
	endo-IWR-1 (BRD:BRD-K61314889-001-04-4) 0.00976562μM	0.128214	0.000711816	0.422779	27	Drugs
	parthenolide-(-) (BRD:BRD-K34851558-001-02-3) 0.0024414μM	0.06593	0.00148728	0.63902	26	Drugs
	estradiol-cypionate (BRD:BRD-A91452556-001-04-0) 0.00976562μM	0.0487337	0.00194274	0.68338	25	Drugs
	BIIB021 (BRD:BRD-K51967704-001-03-6) 0.0391μM	0.0209529	0.00304906	0.721077	27	Drugs
	mericitabine (BRD:BRD-K69726595-001-01-2) 0.0390625μM	0.0211198	0.00416877	0.718616	24	Drugs
	WHI-P154 (BRD:BRD-K07487750-001-03-3) 0.625μM	0.0177656	0.00449415	0.719446	25	Drugs
	mebendazole (BRD:BRD-K77987382-001-13-2) 0.0390625μM	0.0164275	0.00490192	0.719766	24	Drugs
	2-methoxyestradiol (BRD:BRD-K44408410-001-17-6) 0.15625μM	0.0106597	0.00551674	0.722185	25	Drugs
	nafcillin (BRD:BRD-K18574842-236-17-7) 10μM	0.0104998	0.00572199	0.719758	23	Drugs
	MG-132 (BRD:BRD-K60230970-001-17-5) 0.000586438μM	0.00730241	0.00744903	0.720832	25	Drugs
	lidamidine (BRD:BRD-K68693535-001-03-4) 2.5μM	0.0332707	0.0144872	0.707561	8	Drugs
LUAD2	TAS1R1	0.108114	1.6607e-05	0.00296257	27	CRISPR
	PROB1	0.0935311	4.51289e-05	0.00646557	27	CRISPR
	HLX	0.060101	0.000347931	0.0383958	27	CRISPR
	PRPF8	0.0491048	0.000463886	0.135131	27	CRISPR
	REEP1	0.0514626	0.000617095	0.0288188	27	CRISPR
	NUTM2G	0.0501807	0.000640879	0.0975147	27	CRISPR
	SYTL1	0.0452534	0.000864395	0.128297	27	CRISPR
	TRMT112	0.0249357	0.00105225	0.337788	27	CRISPR
	SLC12A2	0.0423005	0.00105368	0.153348	27	CRISPR
	ALOXE3	0.0441721	0.00127393	0.0820324	27	CRISPR
	EPN2	0.0399303	0.00130301	0.167843	27	CRISPR
	PLD6	0.0430914	0.00147959	0.066618	27	CRISPR
	ZNF385D	0.0403673	0.00159844	0.138349	27	CRISPR
	CCDC33	0.0412963	0.00164748	0.107554	27	CRISPR
	FOLH1	0.0409955	0.00164958	0.112468	27	CRISPR
	KHDRBS1	0.0323012	0.00169785	0.24037	27	CRISPR
	ERCC8	0.0372313	0.00189956	0.176515	27	CRISPR
	ZNF514	0.0343954	0.00205549	0.207245	27	CRISPR
	CNBD1	0.0396854	0.00238878	0.0926544	27	CRISPR
	PTRHD1	0.0344304	0.00249688	0.193714	27	CRISPR
	CLOCK	0.0377164	0.00274664	0.11689	27	CRISPR
	LUZP1	0.0312445	0.00277167	0.225786	27	CRISPR
	IMPA1	0.0307279	0.00298782	0.232591	27	CRISPR
	LAMB3	0.038497	0.00301662	0.0751259	27	CRISPR
	GABARAP	0.0312284	0.00321428	0.218381	27	CRISPR
	GPR26	0.037471	0.00321609	0.102594	27	CRISPR
	LYRM1	0.0249087	0.00383962	0.305356	27	CRISPR
	SS18L1	0.0331927	0.00393809	0.178754	27	CRISPR
	NRBP2	0.022838	0.0040547	0.343822	27	CRISPR
	DNMT3B	0.0269289	0.00410626	0.27426	27	CRISPR
	ZER1	0.0307859	0.00415005	0.214662	27	CRISPR
	DPPA3	0.0197105	0.00418002	0.399654	27	CRISPR
	PARP6	0.0324356	0.00421309	0.183247	27	CRISPR
	PHC2	0.0314771	0.00424957	0.201654	27	CRISPR
	CCNL2	0.0293806	0.00428171	0.235798	27	CRISPR
	CDC23	0.0219144	0.0048556	0.359026	27	CRISPR
	PDGFRA	0.0300603	0.00520415	0.212856	27	CRISPR
	RASA1	0.0221199	0.00538129	0.352085	27	CRISPR
	LVRN	0.028389	0.00568764	0.238854	27	CRISPR
	C6orf163	0.0228095	0.00572675	0.327977	27	CRISPR
	DAP	0.0211147	0.00580829	0.369075	27	CRISPR
	HCK	0.021209	0.00583476	0.366223	27	CRISPR
	FN3KRP	0.0222535	0.00589044	0.342357	27	CRISPR
	KAT14	0.0236775	0.00636025	0.307405	27	CRISPR
	GAS2L3	0.0321247	0.00652862	0.160894	27	CRISPR
	PCDHGB6	0.0277185	0.00654661	0.24607	27	CRISPR
	MFN1	0.0202048	0.00656834	0.380794	27	CRISPR
	TEX37	0.0254119	0.00671341	0.277946	27	CRISPR
	N4BP3	0.025168	0.00691646	0.280361	27	CRISPR
	IFRD1	0.0277101	0.00717244	0.234211	27	CRISPR
	CYB5D1	0.027795	0.00722059	0.230931	27	CRISPR
	NRG1	0.0280571	0.00727928	0.222134	27	CRISPR
	GRP	0.0266665	0.00734634	0.254266	27	CRISPR
	HK2	0.0156897	0.00762561	0.463981	27	CRISPR
	ZNF337	0.0193834	0.00784678	0.395356	27	CRISPR
	LCN10	0.0196724	0.00793859	0.388573	27	CRISPR
	PCLAF	0.0180709	0.00809349	0.417142	27	CRISPR
	ZNF341	0.0206257	0.00818735	0.367948	27	CRISPR
	RAB3C	0.0267969	0.00854634	0.247444	27	CRISPR
	KAT6A	0.0137451	0.00868065	0.496309	27	CRISPR
	TNFRSF14	0.0248221	0.0086999	0.27673	27	CRISPR
	STOM	0.0282919	0.0088492	0.211038	27	CRISPR
	LEPROTL1	0.0231419	0.00888961	0.304321	27	CRISPR
	FAM219B	0.0298709	0.00889035	0.18094	27	CRISPR
	CYP11A1	0.0162973	0.00899818	0.446875	27	CRISPR
	NADK	0.0156417	0.00902406	0.462853	27	CRISPR
	ID1	0.0152706	0.0090284	0.469664	27	CRISPR
	ZNF2	0.0195186	0.00903938	0.388106	27	CRISPR
	NAT2	0.0255482	0.00912137	0.258455	27	CRISPR
	NKX6-3	0.0213561	0.00922682	0.346675	27	CRISPR
	PHF13	0.0216617	0.00936475	0.33623	27	CRISPR
	PLEKHA5	0.0258062	0.00950366	0.25564	27	CRISPR
	CDH17	0.0239022	0.00950868	0.287464	27	CRISPR
	H1-8	0.0215624	0.00999428	0.33544	27	CRISPR
	ZNF467	0.0240052	0.0100962	0.28277	27	CRISPR
	BNIP3	0.0140383	0.0104697	0.490154	27	CRISPR
	TNFRSF6B	0.0250779	0.0105385	0.259857	27	CRISPR
	MAPK6	0.0203251	0.0107421	0.36388	27	CRISPR
	MIIP	0.0149181	0.0108697	0.474984	27	CRISPR
	ZNF654	0.0209183	0.0110262	0.350763	27	CRISPR
	ALDH4A1	0.0189463	0.0111043	0.39492	27	CRISPR
	RB1	0.0107625	0.011215	0.546153	27	CRISPR
	SGK3	0.0209647	0.0112224	0.349418	27	CRISPR
	DSN1	0.0135441	0.0112356	0.499005	27	CRISPR
	DEFB118	0.0209814	0.0113276	0.347371	27	CRISPR
	LPCAT3	0.0246162	0.0114946	0.266613	27	CRISPR
	WSCD1	0.0283089	0.0116331	0.189622	27	CRISPR
	DMTN	0.0210597	0.0116523	0.340864	27	CRISPR
	KCNG1	0.0163324	0.0117445	0.440611	27	CRISPR
	SLC2A5	0.0203562	0.0117492	0.361466	27	CRISPR
	TNFRSF9	0.0219071	0.0120185	0.317207	27	CRISPR
	GGA3	0.0190345	0.0120982	0.389502	27	CRISPR
	FXR2	0.0225906	0.0122289	0.302232	27	CRISPR
	KCNB1	0.0208971	0.0122541	0.344544	27	CRISPR
	PUS1	0.0212777	0.0122983	0.330537	27	CRISPR
	MIB2	0.0151225	0.0123841	0.469027	27	CRISPR
	AGRN	0.0198053	0.0124585	0.372377	27	CRISPR
	PPP2CB	0.0220523	0.0125034	0.312418	27	CRISPR
	GMEB2	0.0165462	0.0125047	0.434152	27	CRISPR
	SPZ1	0.0200934	0.0126944	0.362681	27	CRISPR
	SRMS	0.0209136	0.0128247	0.338569	27	CRISPR
	ING4	0.0261097	0.0128963	0.223984	27	CRISPR
	ARFGEF1	0.0196465	0.0130454	0.373996	27	CRISPR
	MYOM2	0.0185136	0.0130847	0.397946	27	CRISPR
	ANXA6	0.0225169	0.0131004	0.295683	27	CRISPR
	CST9L	0.0165575	0.0131179	0.432544	27	CRISPR
	FKBP1B	0.0254581	0.0131733	0.248799	27	CRISPR
	SLC16A5	0.0184482	0.0133753	0.398376	27	CRISPR
	MYF6	0.0242089	0.0135265	0.265302	27	CRISPR
	SPATA24	0.0213725	0.0136484	0.32624	27	CRISPR
	GALNTL5	0.0188421	0.0137477	0.389964	27	CRISPR
	SLC25A13	0.0181724	0.013778	0.404215	27	CRISPR
	ARL13A	0.0222592	0.014494	0.299027	27	CRISPR
	PPP1R10	0.0123089	0.0145132	0.518318	27	CRISPR
	ANKRD44	0.0202825	0.0145279	0.355926	27	CRISPR
	RELL2	0.0178839	0.0145518	0.408547	27	CRISPR
	SPATA9	0.0202129	0.0146771	0.357175	27	CRISPR
	PPP1R42	0.0136769	0.0147055	0.493691	27	CRISPR
	SEC14L1	0.015535	0.0147056	0.456709	27	CRISPR
	CHRNA2	0.0222137	0.0149458	0.297929	27	CRISPR
	HARS1	0.0129466	0.0150721	0.50775	27	CRISPR
	SPO11	0.0203389	0.0150869	0.351427	27	CRISPR
	GNA11	0.0216547	0.0151192	0.311439	27	CRISPR
	TAS1R2	0.0202949	0.0151215	0.353387	27	CRISPR
	ZNF362	0.0173038	0.0152012	0.418223	27	CRISPR
	RABGAP1L	0.0194816	0.0155552	0.371288	27	CRISPR
	AJAP1	0.0195083	0.0156006	0.370739	27	CRISPR
	GPR153	0.0187688	0.0157457	0.387162	27	CRISPR
	OOSP2	0.0201657	0.0158389	0.355296	27	CRISPR
	PEF1	0.015973	0.0158499	0.444085	27	CRISPR
	DPH2	0.0122943	0.0158568	0.517934	27	CRISPR
	SLC22A23	0.0196579	0.015932	0.364473	27	CRISPR
	FEM1A	0.0180161	0.0160735	0.402996	27	CRISPR
	CCDC77	0.0137269	0.0161187	0.492359	27	CRISPR
	ESRP1	0.0152467	0.0162029	0.462625	27	CRISPR
	NAV3	0.0228006	0.0162038	0.283961	27	CRISPR
	CDH7	0.0230859	0.0162376	0.279158	27	CRISPR
	DEFB123	0.0142793	0.0163241	0.482097	27	CRISPR
	DMRTB1	0.0155408	0.016569	0.453711	27	CRISPR
	KLHL21	0.0213117	0.0167277	0.315307	27	CRISPR
	BIN3	0.0205971	0.0167423	0.333837	27	CRISPR
	PLEC	0.0148234	0.0169298	0.471133	27	CRISPR
	TMEM102	0.0194443	0.0169333	0.368513	27	CRISPR
	CT62	0.0193991	0.0170371	0.369633	27	CRISPR
	DPPA5	0.0131773	0.0170442	0.502512	27	CRISPR
	DUSP15	0.014425	0.0172943	0.478695	27	CRISPR
	BMP4	0.0166428	0.0179222	0.425576	27	CRISPR
	ATG2A	0.0183848	0.0180642	0.390882	27	CRISPR
	LETM2	0.0160544	0.0181848	0.437285	27	CRISPR
	DTNBP1	0.0186224	0.0182276	0.385256	27	CRISPR
	C3orf67	0.015607	0.0182402	0.45218	27	CRISPR
	TBC1D31	0.0123163	0.0183856	0.516246	27	CRISPR
	KCNE3	0.016102	0.0183926	0.435727	27	CRISPR
	POLR3A	0.0138779	0.0185131	0.487719	27	CRISPR
	HID1	0.0172549	0.0187225	0.414966	27	CRISPR
	ADAM8	0.0186252	0.0188521	0.383301	27	CRISPR
	NT5C2	0.0196724	0.0189641	0.35841	27	CRISPR
	GZMA	0.013362	0.01902	0.497431	27	CRISPR
	VEZT	0.0105526	0.0191295	0.547921	27	CRISPR
	MYOCD	0.0211927	0.0191948	0.309442	27	CRISPR
	APOBEC3B	0.0178041	0.0193281	0.400925	27	CRISPR
	GLB1L2	0.0207914	0.0193285	0.319083	27	CRISPR
	CCM2L	0.0148713	0.0193613	0.467741	27	CRISPR
	CPLX4	0.0166736	0.0194282	0.423859	27	CRISPR
	KIAA0319	0.0198056	0.0197008	0.354027	27	CRISPR
	RNF139	0.0119393	0.0198335	0.523295	27	CRISPR
	ZNF431	0.0150662	0.0198437	0.463306	27	CRISPR
	SPRED2	0.0134932	0.0199229	0.494516	27	CRISPR
	KCNH8	0.0174862	0.0200894	0.408158	27	CRISPR
	MMP10	0.0200179	0.0201263	0.341614	27	CRISPR
	GREM1	0.0173106	0.02016	0.411622	27	CRISPR
	NANP	0.0188372	0.0201784	0.376624	27	CRISPR
	MMP24	0.0148519	0.0203659	0.465988	27	CRISPR
	ATP5IF1	0.0179102	0.0203817	0.397516	27	CRISPR
	PRR4	0.0198835	0.0205103	0.345972	27	CRISPR
	RAD18	0.0148119	0.0206036	0.467957	27	CRISPR
	PLCG1	0.0151928	0.0207681	0.457929	27	CRISPR
	RNF182	0.0162796	0.0208264	0.430589	27	CRISPR
	PCDH1	0.0192232	0.0209891	0.363282	27	CRISPR
	LALBA	0.0176584	0.0210373	0.402586	27	CRISPR
	ZBTB8OS	0.013661	0.0211114	0.491008	27	CRISPR
	CLECL1	0.0135377	0.0211409	0.493359	27	CRISPR
	C20orf85	0.0147229	0.0211645	0.469452	27	CRISPR
	USP6	0.015244	0.021286	0.455969	27	CRISPR
	RPS6KA1	0.0145877	0.0214443	0.472978	27	CRISPR
	ZFP91	0.0136282	0.0215544	0.491178	27	CRISPR
	TKFC	0.0168473	0.0215933	0.418582	27	CRISPR
	SH2D5	0.0215579	0.0216332	0.291002	27	CRISPR
	CCDC144A	0.0124302	0.0216962	0.512892	27	CRISPR
	BAZ1A	0.0136524	0.0217947	0.490326	27	CRISPR
	SMYD4	0.0201735	0.0218111	0.329691	27	CRISPR
	ATRAID	0.0208371	0.0219915	0.310445	27	CRISPR
	ANKH	0.0184396	0.0220063	0.379765	27	CRISPR
	FAM43B	0.015146	0.0221016	0.457443	27	CRISPR
	PAM	0.0215776	0.0221551	0.288652	27	CRISPR
	CWF19L1	0.0175158	0.0221824	0.405807	27	CRISPR
	YOD1	0.0218153	0.0221957	0.286298	27	CRISPR
	FAM131A	0.0212971	0.0221994	0.293376	27	CRISPR
	SLC35F6	0.0203698	0.0223522	0.323632	27	CRISPR
	TPD52	0.0154362	0.0225084	0.451411	27	CRISPR
	P2RX1	0.0191111	0.0226173	0.362076	27	CRISPR
	CRYZL1	0.0143751	0.0226892	0.476562	27	CRISPR
	SLITRK1	0.0144273	0.0227613	0.475183	27	CRISPR
	STX16	0.016345	0.0228273	0.426259	27	CRISPR
	SPTLC3	0.01782	0.0228791	0.396653	27	CRISPR
	SMURF2	0.0113159	0.0228992	0.533435	27	CRISPR
	RAD54B	0.0143455	0.0230882	0.476952	27	CRISPR
	GRK6	0.0155633	0.0230891	0.446045	27	CRISPR
	ISY1	0.0136772	0.0231164	0.489291	27	CRISPR
	CTSC	0.0202768	0.023118	0.32538	27	CRISPR
	CHEK2	0.0129211	0.0231918	0.505602	27	CRISPR
	DRAXIN	0.017546	0.0232072	0.401343	27	CRISPR
	FCHSD1	0.015985	0.0233	0.432219	27	CRISPR
	PDCD4	0.0184052	0.0233107	0.378195	27	CRISPR
	TMEM119	0.0141766	0.0236351	0.479461	27	CRISPR
	LAG3	0.0129938	0.0237196	0.503111	27	CRISPR
	TMED9	0.0160462	0.0237734	0.431566	27	CRISPR
	ANK1	0.0148362	0.0237767	0.464876	27	CRISPR
	SPOCK1	0.0196877	0.0237923	0.340107	27	CRISPR
	IFRD2	0.0117102	0.0239038	0.526165	27	CRISPR
	RAVER2	0.0182392	0.02469	0.380281	27	CRISPR
	SALL4	0.0148833	0.0249011	0.46308	27	CRISPR
	UCKL1	0.0131668	0.0249462	0.499316	27	CRISPR
	MAF1	0.0125912	0.0249973	0.509861	27	CRISPR
	PPP1R14B	0.013055	0.0250039	0.50191	27	CRISPR
	CASZ1	0.0135877	0.0251882	0.489982	27	CRISPR
	CTSO	0.0165705	0.0252364	0.420014	27	CRISPR
	ZIC4	0.0185627	0.0252696	0.372921	27	CRISPR
	CCDC116	0.0150775	0.0252741	0.456217	27	CRISPR
	SLC25A37	0.0130862	0.0254487	0.501155	27	CRISPR
	ATL3	0.0155538	0.0255401	0.443516	27	CRISPR
	STC1	0.0155963	0.0256596	0.440907	27	CRISPR
	CBR3	0.0149581	0.0261118	0.45984	27	CRISPR
	TDGF1	0.0126993	0.0262612	0.508175	27	CRISPR
	ADGRL1	0.0172917	0.0264291	0.403811	27	CRISPR
	WFDC2	0.0131979	0.0264455	0.497112	27	CRISPR
	CATSPERE	0.0144416	0.0265368	0.472775	27	CRISPR
	FNDC11	0.0141088	0.0265586	0.47927	27	CRISPR
	STC2	0.0191799	0.0266902	0.35274	27	CRISPR
	TNFRSF4	0.0132697	0.02686	0.495499	27	CRISPR
	PGM2	0.0184148	0.0269982	0.374527	27	CRISPR
	PSD2	0.0143742	0.0270075	0.473986	27	CRISPR
	CMBL	0.0137503	0.0270694	0.485394	27	CRISPR
	NCS1	0.0180459	0.027409	0.381302	27	CRISPR
	FNDC10	0.0141244	0.027412	0.47831	27	CRISPR
	PSME4	0.0152469	0.0274837	0.450632	27	CRISPR
	TPRN	0.0169626	0.0275391	0.408939	27	CRISPR
	SLC2A7	0.0145948	0.0275446	0.466871	27	CRISPR
	C5orf52	0.0160577	0.0275545	0.427952	27	CRISPR
	ZNF560	0.0149137	0.0275782	0.45913	27	CRISPR
	ACTL10	0.0155937	0.0276059	0.438206	27	CRISPR
	VSX1	0.0155782	0.0277497	0.43851	27	CRISPR
	WWC1	0.0135962	0.0281795	0.488421	27	CRISPR
	SPDYC	0.0144284	0.0283235	0.471547	27	CRISPR
	PCDHA5	0.0154441	0.028605	0.442368	27	CRISPR
	AKTIP	0.0128883	0.0286248	0.503704	27	CRISPR
	CLIC4	0.0160103	0.0288928	0.426601	27	CRISPR
	PCK1	0.0144098	0.0289963	0.471341	27	CRISPR
	RARRES1	0.014553	0.0291434	0.46621	27	CRISPR
	STMN2	0.0138226	0.0292232	0.483389	27	CRISPR
	LNPEP	0.0172963	0.0294134	0.399228	27	CRISPR
	ZBTB3	0.0159835	0.0294668	0.426941	27	CRISPR
	AKR7A2	0.0151648	0.0297969	0.450893	27	CRISPR
	PREX1	0.015108	0.0299394	0.452691	27	CRISPR
	SLC16A11	0.016146	0.0300148	0.424203	27	CRISPR
	UGT1A10	0.0190672	0.0301844	0.339342	27	CRISPR
	OTOR	0.015013	0.0302167	0.453456	27	CRISPR
	EHD1	0.0159429	0.0302951	0.427617	27	CRISPR
	CA8	0.0133582	0.0303381	0.492527	27	CRISPR
	PIP5K1B	0.0153319	0.0305808	0.443801	27	CRISPR
	C3orf33	0.0152505	0.0306134	0.446322	27	CRISPR
	SLC10A4	0.0136447	0.0307367	0.485756	27	CRISPR
	GPT	0.0166089	0.0307934	0.414599	27	CRISPR
	EIF3F	0.0111026	0.0308096	0.536649	27	CRISPR
	CCN6	0.0163032	0.0308133	0.42072	27	CRISPR
	QRFP	0.0138273	0.0308788	0.482837	27	CRISPR
	NPBWR1	0.011753	0.031203	0.52402	27	CRISPR
	BAALC	0.0135654	0.0314451	0.487188	27	CRISPR
	CYP1B1	0.015137	0.0315674	0.449314	27	CRISPR
	EYA2	0.0151095	0.0316163	0.45037	27	CRISPR
	CHPF2	0.0147351	0.0316275	0.460546	27	CRISPR
	ACOX3	0.0169764	0.0317883	0.405016	27	CRISPR
	ABRA	0.0123346	0.0317972	0.512346	27	CRISPR
	CST7	0.0127251	0.0318797	0.506035	27	CRISPR
	RALGAPA2	0.0138234	0.0319091	0.482282	27	CRISPR
	MTF2	0.0104462	0.0319835	0.548384	27	CRISPR
	PITHD1	0.0155997	0.0320193	0.432869	27	CRISPR
	FYTTD1	0.0155737	0.0320675	0.434469	27	CRISPR
	MANBAL	0.011489	0.0321374	0.528493	27	CRISPR
	TLX2	0.0169624	0.0322014	0.404617	27	CRISPR
	BIVM	0.0177253	0.0323577	0.379245	27	CRISPR
	SLC31A2	0.014334	0.0323654	0.470298	27	CRISPR
	ZNF84	0.0165704	0.0323664	0.41423	27	CRISPR
	BAG4	0.0110824	0.0329593	0.536754	27	CRISPR
	TNFRSF10B	0.0188074	0.0331098	0.306378	27	CRISPR
	APBB2	0.0151364	0.03313	0.446599	27	CRISPR
	CA3	0.01519	0.0331385	0.445769	27	CRISPR
	ALDH3A2	0.0178243	0.0331982	0.377147	27	CRISPR
	ENO2	0.0173292	0.0331988	0.391796	27	CRISPR
	CWC27	0.0120644	0.0332178	0.517547	27	CRISPR
	H6PD	0.0130458	0.033281	0.498065	27	CRISPR
	GALR1	0.0146592	0.0332929	0.461478	27	CRISPR
	SPATS2L	0.0146778	0.0335185	0.46078	27	CRISPR
	GABRD	0.0154129	0.0335559	0.436354	27	CRISPR
	SNX32	0.0135512	0.03359	0.486296	27	CRISPR
	APEH	0.0127816	0.0336154	0.504293	27	CRISPR
	UQCRQ	0.0111098	0.0337953	0.536017	27	CRISPR
	UGT3A2	0.0121121	0.0338555	0.515718	27	CRISPR
	CEP104	0.0155222	0.033873	0.433192	27	CRISPR
	MYL12B	0.0113653	0.0340182	0.530437	27	CRISPR
	ZFHX4	0.0165192	0.0340662	0.413123	27	CRISPR
	KCNN2	0.0172963	0.0342122	0.391339	27	CRISPR
	FAM83C	0.012969	0.0343	0.500087	27	CRISPR
	ACTN2	0.0177148	0.0343252	0.377667	27	CRISPR
	STBD1	0.0159118	0.0344481	0.424891	27	CRISPR
	SFTA2	0.010878	0.0346636	0.540943	27	CRISPR
	TESC	0.0169959	0.0347214	0.398803	27	CRISPR
	SNX31	0.0153038	0.0347221	0.439417	27	CRISPR
	XPO1	0.0119606	0.0347453	0.519337	27	CRISPR
	DKK4	0.0118802	0.0347672	0.520967	27	CRISPR
	NDUFAF2	0.0127487	0.0351746	0.50444	27	CRISPR
	ST6GAL2	0.0164727	0.0352826	0.41275	27	CRISPR
	MBLAC1	0.0156725	0.0357758	0.429609	27	CRISPR
	EFNB2	0.0120874	0.0357981	0.51585	27	CRISPR
	NAB1	0.0132435	0.0360741	0.492694	27	CRISPR
	HOMER1	0.0156567	0.0362491	0.42928	27	CRISPR
	ADGRA2	0.0146139	0.0363979	0.460076	27	CRISPR
	MICB	0.0106747	0.0364594	0.545022	27	CRISPR
	CAMK2A	0.0155461	0.0366938	0.431241	27	CRISPR
	SH2D4B	0.0144774	0.0372748	0.463757	27	CRISPR
	DLX5	0.0156539	0.0374502	0.428285	27	CRISPR
	RCAN1	0.0126515	0.0376964	0.505746	27	CRISPR
	NKRF	0.0135548	0.0378877	0.484851	27	CRISPR
	MOS	0.013018	0.037954	0.496471	27	CRISPR
	RSAD2	0.0143577	0.0379922	0.465544	27	CRISPR
	KIF21B	0.0133365	0.0380333	0.489637	27	CRISPR
	SPIC	0.0108951	0.0381971	0.540544	27	CRISPR
	LZTS1	0.0138983	0.0383584	0.477341	27	CRISPR
	MAN2A2	0.0152365	0.0383757	0.436976	27	CRISPR
	NME2	0.0133425	0.0386043	0.489118	27	CRISPR
	SDF4	0.013793	0.0386623	0.48003	27	CRISPR
	PDLIM2	0.013954	0.0387598	0.476366	27	CRISPR
	CDKL1	0.0135263	0.0391754	0.485032	27	CRISPR
	SEMA3C	0.0147158	0.0391898	0.453965	27	CRISPR
	PCDHGA1	0.0128873	0.0393186	0.49978	27	CRISPR
	VIPR1	0.0145451	0.0397046	0.459368	27	CRISPR
	ZFP57	0.0106474	0.0398625	0.545211	27	CRISPR
	SFXN5	0.015254	0.039928	0.435413	27	CRISPR
	PCBD2	0.0120313	0.0401071	0.515982	27	CRISPR
	GOLM1	0.0140906	0.0401283	0.472368	27	CRISPR
	PCDHB2	0.0132541	0.0401773	0.490497	27	CRISPR
	BPIFB6	0.011089	0.040257	0.535166	27	CRISPR
	ACSS1	0.0129954	0.0404171	0.495824	27	CRISPR
	SYDE2	0.0120865	0.0404336	0.514651	27	CRISPR
	SLC25A33	0.0115762	0.0405897	0.525692	27	CRISPR
	ZDHHC3	0.0120123	0.0405933	0.516639	27	CRISPR
	TACR1	0.0119085	0.0409769	0.518829	27	CRISPR
	ERVV-1	0.0149438	0.0411496	0.444931	27	CRISPR
	SLC52A1	0.0119776	0.0411839	0.517418	27	CRISPR
	MAP3K6	0.0126731	0.0412826	0.503999	27	CRISPR
	HMGB3	0.011347	0.0413276	0.529755	27	CRISPR
	EPPIN	0.0147482	0.0414734	0.452436	27	CRISPR
	LRRC4	0.0155965	0.0416083	0.425233	27	CRISPR
	COL2A1	0.01242	0.0418061	0.508738	27	CRISPR
	CSGALNACT2	0.0134926	0.0418606	0.484306	27	CRISPR
	EIF4E1B	0.012936	0.0421695	0.496952	27	CRISPR
	HDGFL1	0.0145683	0.0431315	0.455223	27	CRISPR
	AMIGO2	0.0116691	0.0433462	0.523658	27	CRISPR
	TGFB1I1	0.0138145	0.0434369	0.477146	27	CRISPR
	RGS20	0.010942	0.0435292	0.538313	27	CRISPR
	ZGPAT	0.0118799	0.043622	0.519083	27	CRISPR
	DMXL1	0.0128169	0.0437119	0.50024	27	CRISPR
	PARK7	0.0128312	0.0438224	0.499471	27	CRISPR
	ARAP2	0.0135064	0.044063	0.483205	27	CRISPR
	NTN1	0.0122703	0.0441261	0.510835	27	CRISPR
	SOWAHD	0.0156054	0.0443519	0.422121	27	CRISPR
	MUC7	0.013532	0.044368	0.483021	27	CRISPR
	CREBL2	0.0151178	0.0443902	0.433833	27	CRISPR
	SELENOH	0.0106075	0.0447134	0.545495	27	CRISPR
	LRPAP1	0.0138358	0.0451576	0.475777	27	CRISPR
	DSC2	0.0143219	0.0452104	0.461708	27	CRISPR
	FAM136A	0.0112877	0.0452737	0.529983	27	CRISPR
	IGDCC3	0.0132955	0.0454528	0.48701	27	CRISPR
	PTPRZ1	0.014103	0.0456682	0.46709	27	CRISPR
	CCDC186	0.0126782	0.0456746	0.502061	27	CRISPR
	LRP1B	0.0118242	0.0457493	0.520093	27	CRISPR
	CAVIN4	0.012722	0.0457828	0.501458	27	CRISPR
	OTUD3	0.0109064	0.0459139	0.538724	27	CRISPR
	FOXS1	0.0121714	0.0459317	0.512209	27	CRISPR
	FAM43A	0.0148768	0.04594	0.440314	27	CRISPR
	GALNT11	0.0113743	0.0459784	0.528724	27	CRISPR
	CLIP4	0.012066	0.0460471	0.513573	27	CRISPR
	FMNL3	0.0132679	0.0460655	0.487542	27	CRISPR
	PCMTD1	0.011022	0.0462735	0.536334	27	CRISPR
	ADCY6	0.0135389	0.0463507	0.481351	27	CRISPR
	GUCY2D	0.0120354	0.0463914	0.514383	27	CRISPR
	RBBP8NL	0.0108115	0.0464017	0.541043	27	CRISPR
	ADRA1A	0.0119449	0.0467104	0.516899	27	CRISPR
	KRT4	0.0108078	0.0469869	0.541142	27	CRISPR
	TMPRSS2	0.0139624	0.047091	0.470087	27	CRISPR
	RASGRF2	0.0125647	0.0472095	0.504877	27	CRISPR
	IFI44L	0.013479	0.0474122	0.482468	27	CRISPR
	ZNF99	0.0113888	0.0475434	0.527915	27	CRISPR
	KCTD12	0.0113134	0.0483726	0.529298	27	CRISPR
	DNAJC5B	0.0108436	0.0484298	0.540444	27	CRISPR
	MAML2	0.0154623	0.0484742	0.417504	27	CRISPR
	SAT2	0.0110136	0.0485487	0.536123	27	CRISPR
	MGST1	0.0111854	0.0486846	0.532336	27	CRISPR
	GID4	0.011326	0.0488347	0.528839	27	CRISPR
	UACA	0.0109091	0.0489019	0.538416	27	CRISPR
	PDP1	0.0141228	0.0490038	0.46443	27	CRISPR
	SLC44A3	0.0105676	0.0491422	0.545966	27	CRISPR
	ZNF708	0.0109426	0.0493762	0.537381	27	CRISPR
	TMEM145	0.0108556	0.0498015	0.539741	27	CRISPR
	LPIN3	0.0116387	0.0498261	0.523174	27	CRISPR
	TMEM179	0.0147962	0.0499083	0.436041	27	CRISPR
	CST11	0.0967381	7.96093e-05	0.00732394	26	RNAi
	WLS	0.104621	0.000195403	0.00484795	17	RNAi
	OPN5	0.0457931	0.000849907	0.0299351	32	RNAi
	CCDC116	0.0629705	0.00088337	0.0394858	17	RNAi
	APPL1	0.0446435	0.00110822	0.0991122	26	RNAi
	SCN8A	0.0459362	0.00121026	0.0695323	26	RNAi
	LMAN1L	0.0444463	0.00134052	0.0806123	26	RNAi
	LGALS3BP	0.0419641	0.00165343	0.0899824	26	RNAi
	PROZ	0.0262058	0.00186343	0.295505	26	RNAi
	GJB4	0.031684	0.00187705	0.225331	32	RNAi
	XCL2	0.0315341	0.00188483	0.2382	26	RNAi
	SETD7	0.0395628	0.00192422	0.0466179	32	RNAi
	MAPK6	0.0397245	0.00202773	0.0189359	32	RNAi
	RPS14	0.0312545	0.00224614	0.234761	26	RNAi
	PFN1	0.0309878	0.00230919	0.23902	26	RNAi
	DYNLRB1	0.0403206	0.00235245	0.140429	17	RNAi
	MZB1	0.0262343	0.00264407	0.29978	17	RNAi
	OR2S2	0.0341297	0.00268944	0.175964	26	RNAi
	VPS36	0.0196366	0.00274001	0.378896	17	RNAi
	PLEC	0.0317114	0.00278868	0.214425	26	RNAi
	ZNF704	0.0320371	0.00282069	0.235645	17	RNAi
	MPLKIP	0.0261103	0.00282618	0.300696	17	RNAi
	CHP1	0.0307731	0.00303569	0.216749	32	RNAi
	RSU1	0.0363082	0.00321475	0.0755117	32	RNAi
	KIAA1755	0.0383945	0.00328767	0.130817	17	RNAi
	MCTP1	0.0329832	0.00329056	0.18648	26	RNAi
	ZNF625-ZNF20	0.0242993	0.00338076	0.307402	32	RNAi
	SESN3	0.0408214	0.00339365	0.0850483	17	RNAi
	TCTN3	0.0266401	0.00404771	0.285226	17	RNAi
	AGR2	0.0364422	0.0042428	0.0533227	32	RNAi
	PLPPR2	0.0344259	0.00428448	0.111515	26	RNAi
	AVPI1	0.0265094	0.0043382	0.285767	17	RNAi
	MVP	0.033514	0.00437083	0.196566	17	RNAi
	CYP7A1	0.031075	0.00439504	0.188059	32	RNAi
	HLA-DRB3	0.0234583	0.00448665	0.313049	26	RNAi
	PDIA3P1	0.0360092	0.00449668	0.134224	17	RNAi
	TAF1D	0.0335031	0.00489172	0.179694	17	RNAi
	ITGAE	0.031949	0.00494187	0.153502	32	RNAi
	GTF3C5	0.0290226	0.00503226	0.233878	25	RNAi
	LBHD1	0.0273649	0.0050525	0.260912	26	RNAi
	ZNF462	0.0252452	0.00509039	0.287919	26	RNAi
	SIX4	0.0209833	0.00533856	0.348825	32	RNAi
	ADH1B	0.0322421	0.00566198	0.119677	32	RNAi
	SCOC	0.03053	0.00570288	0.222259	17	RNAi
	SERPING1	0.0245446	0.00570487	0.29354	32	RNAi
	LPAR4	0.0305881	0.00573052	0.169907	32	RNAi
	PLA2G3	0.0297315	0.00590772	0.205556	26	RNAi
	TMEM41B	0.0300584	0.00594639	0.228277	17	RNAi
	CDH24	0.0298862	0.00594812	0.195225	32	RNAi
	CASC1	0.0247016	0.00602006	0.288446	32	RNAi
	CAT	0.0281329	0.00604492	0.229244	32	RNAi
	OR2G2	0.0252491	0.00624541	0.280881	32	RNAi
	OR1G1	0.0266998	0.00639609	0.263464	26	RNAi
	MAP2K4P1	0.0279501	0.00640491	0.230192	32	RNAi
	ZNF200	0.0244552	0.00642107	0.295015	26	RNAi
	P2RY6	0.0310682	0.00654055	0.148603	32	RNAi
	CSF1	0.0239169	0.00665514	0.30339	26	RNAi
	GGT6	0.0302894	0.00670728	0.210766	17	RNAi
	TRMT10A	0.0230557	0.00690829	0.312612	26	RNAi
	DPRXP4	0.0240481	0.00690986	0.301149	26	RNAi
	GZMM	0.0235958	0.00701735	0.306078	26	RNAi
	PRG3	0.0241687	0.00720153	0.296475	26	RNAi
	CKMT2	0.0252724	0.00728464	0.277064	32	RNAi
	SHLD1	0.0310879	0.00740444	0.193873	17	RNAi
	TMEM184C	0.0287076	0.00742737	0.240648	17	RNAi
	ZP3	0.0293938	0.00751387	0.199165	26	RNAi
	PUS1	0.0302822	0.00755122	0.160871	26	RNAi
	KCNIP4	0.0296702	0.00763528	0.167779	32	RNAi
	ARMC7	0.0312413	0.00764855	0.123512	32	RNAi
	ZFAND1	0.0224053	0.0076611	0.326171	17	RNAi
	PRR14L	0.0223177	0.00782982	0.32694	17	RNAi
	CTPS2	0.0222789	0.00826341	0.319378	26	RNAi
	NRL	0.0304753	0.00837313	0.143261	32	RNAi
	TSPY2	0.0245626	0.00850559	0.295991	17	RNAi
	SERPINC1	0.0268017	0.00896278	0.237365	32	RNAi
	CBFA2T3	0.0272208	0.00909796	0.224308	32	RNAi
	SVBP	0.0266301	0.00913866	0.265922	17	RNAi
	EPC2	0.0188583	0.00942287	0.377321	26	RNAi
	CDKL4	0.0273892	0.00959429	0.213231	32	RNAi
	ADAD2	0.0239215	0.00976029	0.290518	26	RNAi
	EOGT	0.0211138	0.00981881	0.344525	17	RNAi
	LINC00523	0.0183154	0.00990578	0.390407	17	RNAi
	LINC00518	0.0256977	0.0099639	0.261558	26	RNAi
	MOB3C	0.023116	0.00999434	0.304745	26	RNAi
	HBBP1	0.0286633	0.00999442	0.192472	27	RNAi
	PXMP4	0.025858	0.0100419	0.271943	17	RNAi
	DPH1	0.0264867	0.0101158	0.245978	26	RNAi
	RBM38	0.0264099	0.0101208	0.239842	32	RNAi
	PLCB2	0.0286853	0.0101472	0.191054	26	RNAi
	KRT23	0.0204606	0.0101672	0.349719	26	RNAi
	HPS3	0.025533	0.0102356	0.264088	26	RNAi
	MRGPRX3	0.0228687	0.0102521	0.305191	32	RNAi
	TBC1D29P	0.023253	0.0103137	0.309578	17	RNAi
	UGT1A9	0.0238977	0.0104865	0.288968	26	RNAi
	KIR3DS1	0.0245836	0.0106951	0.279253	26	RNAi
	ZNF213	0.0300186	0.0106994	0.14601	26	RNAi
	ZC3H15	0.0185832	0.0109385	0.384326	17	RNAi
	SLC41A2	0.0273969	0.0110512	0.209496	26	RNAi
	DPAGT1	0.0278926	0.0111153	0.203	26	RNAi
	R3HCC1L	0.0190671	0.0113577	0.376184	17	RNAi
	ROBO1	0.0270107	0.0114063	0.221209	26	RNAi
	TCF23	0.0227365	0.0114779	0.303845	32	RNAi
	NKX2-8	0.0267669	0.0115138	0.217902	32	RNAi
	MYADML2	0.0178602	0.0115262	0.396166	17	RNAi
	CNP	0.0283291	0.0115658	0.177858	32	RNAi
	SYNRG	0.0151966	0.0116866	0.434358	32	RNAi
	TBC1D3H	0.0238949	0.0117054	0.28306	32	RNAi
	ZNRF2	0.0245147	0.0117513	0.276509	26	RNAi
	CAPN3	0.0212918	0.0118784	0.328836	26	RNAi
	EPHA1	0.0281074	0.0118889	0.184869	32	RNAi
	GLP2R	0.0185305	0.011905	0.379789	26	RNAi
	FBXL2	0.0221033	0.0119604	0.312184	32	RNAi
	KRBA1	0.0216838	0.0120095	0.328461	17	RNAi
	ARHGAP45	0.0269182	0.0121062	0.208194	32	RNAi
	H3C10	0.0236848	0.0121197	0.286312	26	RNAi
	PHKG1	0.0264232	0.0122167	0.226331	32	RNAi
	PLXNA3	0.0234543	0.0122429	0.287386	32	RNAi
	TRIT1	0.0256303	0.0123	0.251175	26	RNAi
	TMEM116	0.0261262	0.0126423	0.254755	17	RNAi
	MCUB	0.0211155	0.0127894	0.339701	17	RNAi
	ANKRD20A5P	0.0253636	0.0128101	0.250441	32	RNAi
	GRM2	0.0282876	0.0129642	0.171948	32	RNAi
	HBEGF	0.0174163	0.0129795	0.400015	26	RNAi
	GGH	0.0234468	0.0130904	0.290001	26	RNAi
	CPSF3	0.0195013	0.0131099	0.362678	26	RNAi
	MGAM2	0.020383	0.0132866	0.345152	26	RNAi
	SPRED1	0.0251241	0.0133481	0.257576	26	RNAi
	KRTAP10-9	0.0228685	0.0135036	0.308274	17	RNAi
	PPP2R3C	0.0265812	0.0135108	0.223282	26	RNAi
	FAM200B	0.0198767	0.0136424	0.360569	17	RNAi
	CYHR1	0.0175433	0.013644	0.396725	27	RNAi
	KLLN	0.025347	0.0139088	0.266538	17	RNAi
	GPR183	0.0241492	0.0140163	0.272527	32	RNAi
	ACAD8	0.0282551	0.0141022	0.16327	32	RNAi
	VAPA	0.0215223	0.0141397	0.319788	26	RNAi
	SLC66A2	0.0227464	0.0141677	0.308711	17	RNAi
	GABBR1	0.0246448	0.0142068	0.262201	32	RNAi
	TPM2	0.0274035	0.0142705	0.197883	32	RNAi
	MAMLD1	0.0178127	0.0143296	0.394663	17	RNAi
	CGA	0.0166827	0.014402	0.412047	17	RNAi
	RSRC2	0.0203195	0.0145447	0.351186	17	RNAi
	GPBP1L1	0.0196308	0.0147381	0.363453	17	RNAi
	BCAN	0.0276327	0.0148425	0.183195	32	RNAi
	FAM230D	0.0140193	0.0148823	0.456827	17	RNAi
	LGSN	0.0246039	0.014977	0.260256	32	RNAi
	DCAF16	0.0223652	0.015136	0.311752	17	RNAi
	DIS3L	0.0157923	0.0152905	0.424694	17	RNAi
	SLC23A3	0.0230618	0.0153153	0.29154	26	RNAi
	SLC4A3	0.0192453	0.0153429	0.364733	26	RNAi
	SLC9A9	0.0213756	0.0153551	0.321002	26	RNAi
	SLC25A51	0.0206725	0.0155515	0.33566	26	RNAi
	HLA-DRB5	0.0205637	0.015584	0.337708	26	RNAi
	ZNF592	0.0262604	0.0155917	0.243732	17	RNAi
	CELSR3	0.0189528	0.015636	0.370859	26	RNAi
	CA1	0.0237742	0.01574	0.275383	32	RNAi
	RAP1GAP	0.0207207	0.0158178	0.334275	26	RNAi
	NEK2	0.0203549	0.0159543	0.340675	32	RNAi
	ATXN7	0.02157	0.0159908	0.316453	26	RNAi
	TMEM38B	0.0214909	0.0160042	0.323425	17	RNAi
	NBPF14	0.0166255	0.0160249	0.41237	17	RNAi
	FOXA1	0.0203242	0.0162699	0.340997	32	RNAi
	DOK6	0.0183644	0.0163717	0.383052	17	RNAi
	CHST1	0.0202167	0.0163843	0.341965	32	RNAi
	SNX3	0.0195015	0.0164123	0.363711	17	RNAi
	ZIC2	0.0242334	0.0166773	0.265317	32	RNAi
	MPZL2	0.0219624	0.0167605	0.307836	32	RNAi
	ASB17	0.02149	0.0169575	0.321815	17	RNAi
	ADGRF2	0.0153364	0.0171035	0.431153	26	RNAi
	CAPRIN1	0.0256623	0.0171848	0.23206	26	RNAi
	PRDM4	0.0248711	0.0172344	0.247479	32	RNAi
	SELENOM	0.0153511	0.0173006	0.432498	17	RNAi
	ZNF37A	0.0240647	0.0173374	0.268971	26	RNAi
	ARL8B	0.021323	0.0174754	0.315615	32	RNAi
	DRAXIN	0.0266162	0.0175656	0.21903	17	RNAi
	OR7E91P	0.0188213	0.0178852	0.371332	26	RNAi
	ZNHIT6	0.0204353	0.0179227	0.342611	17	RNAi
	ATRAID	0.0160395	0.0179534	0.420243	17	RNAi
	THBS1	0.0277148	0.0179663	0.165551	32	RNAi
	PCED1A	0.0170367	0.0180308	0.405581	17	RNAi
	NBEAL1	0.019044	0.0181689	0.364223	32	RNAi
	SPRR1B	0.0284503	0.0182915	0.155812	27	RNAi
	LRRC4C	0.024258	0.0183599	0.25893	32	RNAi
	KLHL22	0.0242908	0.0183664	0.256184	32	RNAi
	SNX6	0.0231058	0.01843	0.284134	26	RNAi
	TTR	0.0237808	0.0184485	0.273673	26	RNAi
	HERC2	0.0262316	0.0185131	0.206855	32	RNAi
	OPCML	0.0180695	0.0187997	0.387417	17	RNAi
	IVNS1ABP	0.0272291	0.0188517	0.181453	32	RNAi
	RNPEPL1	0.0177301	0.0189126	0.39021	26	RNAi
	FAM3D	0.0173867	0.0189317	0.39875	17	RNAi
	STK33	0.0222766	0.0189327	0.296958	32	RNAi
	EFCAB14	0.025013	0.0190293	0.246715	26	RNAi
	OPTC	0.0151485	0.0190843	0.435015	17	RNAi
	MYLK2	0.0243919	0.0192615	0.254042	32	RNAi
	CLIC1	0.0205584	0.019344	0.328083	32	RNAi
	CDKN2C	0.0236234	0.0194764	0.271352	32	RNAi
	EEF1AKNMT	0.0170318	0.0195205	0.402132	32	RNAi
	RNASE1	0.0176582	0.0195621	0.391383	26	RNAi
	RAB5B	0.0245994	0.0196324	0.248974	32	RNAi
	TRPV5	0.0242698	0.0196617	0.259595	26	RNAi
	HP	0.0180872	0.0197775	0.381979	26	RNAi
	SPG11	0.0259343	0.0197775	0.231131	17	RNAi
	DRAP1	0.0194296	0.019867	0.355985	32	RNAi
	SSBP3	0.0205298	0.0200041	0.330692	26	RNAi
	ASZ1	0.0163396	0.0200443	0.413981	17	RNAi
	ESRRG	0.0196256	0.0200545	0.350014	32	RNAi
	COQ7	0.0173273	0.0202759	0.398932	17	RNAi
	DMPK	0.0223972	0.0203588	0.292045	32	RNAi
	LGR5	0.0220308	0.0205645	0.301598	32	RNAi
	BTC	0.0198237	0.0206215	0.353483	17	RNAi
	SP110	0.0223989	0.0206508	0.291032	32	RNAi
	MCAT	0.0193104	0.0206882	0.361893	17	RNAi
	PTP4A1	0.0166627	0.0211068	0.408102	26	RNAi
	PTPN7	0.0194419	0.0213228	0.355711	26	RNAi
	PHTF1	0.0244268	0.0214722	0.249705	32	RNAi
	WNT9B	0.0235874	0.0215187	0.26776	32	RNAi
	ZNF500	0.014593	0.0216193	0.443735	26	RNAi
	BANF2	0.0225778	0.0216325	0.298382	17	RNAi
	NFATC2IP	0.0170435	0.0220454	0.401431	26	RNAi
	ZNF555	0.0203733	0.0220477	0.331422	26	RNAi
	EFCAB11	0.0235434	0.0221148	0.270175	26	RNAi
	SLC6A7	0.0180869	0.0222365	0.379343	26	RNAi
	DENND4B	0.017521	0.0224086	0.394283	17	RNAi
	GOLGA2	0.0189487	0.0224867	0.368704	17	RNAi
	NRROS	0.0239452	0.0227516	0.255471	32	RNAi
	TMEM225	0.0156782	0.0227955	0.42411	17	RNAi
	LRCH3	0.0190713	0.0231375	0.359772	27	RNAi
	COL21A1	0.0196848	0.0231911	0.343575	32	RNAi
	DESI1	0.0210178	0.0233012	0.321408	17	RNAi
	PPP1R1A	0.0197065	0.023459	0.345464	26	RNAi
	SETDB1	0.0180887	0.023579	0.377094	32	RNAi
	SYTL1	0.0173286	0.0237307	0.39371	26	RNAi
	TMPRSS11D	0.0182981	0.0239291	0.374576	26	RNAi
	ACTRT1	0.0157926	0.0243269	0.421746	17	RNAi
	RCAN1	0.0187971	0.024652	0.362417	32	RNAi
	ISYNA1	0.0169481	0.0247729	0.401607	26	RNAi
	TEX38	0.0166003	0.0248491	0.409097	17	RNAi
	PRTN3	0.0175906	0.0249161	0.389222	26	RNAi
	ZNF248	0.0220139	0.0250263	0.29403	32	RNAi
	AKT1S1	0.0232085	0.0252596	0.269575	32	RNAi
	HNRNPAB	0.0199012	0.0253721	0.336689	32	RNAi
	MARCO	0.0205654	0.0254008	0.320195	32	RNAi
	RBM4B	0.0244516	0.0254426	0.244479	32	RNAi
	OR4C3	0.0195962	0.025567	0.345774	26	RNAi
	GUCY1A2	0.0187178	0.0255803	0.364988	26	RNAi
	BCDIN3D	0.0171064	0.0258177	0.396353	32	RNAi
	ZNF566	0.0204639	0.0258421	0.322622	26	RNAi
	NABP1	0.0154797	0.0258583	0.426848	17	RNAi
	CDK5RAP3	0.0190678	0.0259473	0.361628	17	RNAi
	FGFBP3	0.0212541	0.0260784	0.313482	17	RNAi
	TLE2	0.0205501	0.0261532	0.318966	32	RNAi
	CYTH1	0.0185533	0.0262268	0.373657	17	RNAi
	NLRP8	0.0222017	0.0263624	0.297437	17	RNAi
	TRAF3	0.0192699	0.0263827	0.350894	32	RNAi
	PCIF1	0.0167895	0.0263884	0.40592	17	RNAi
	CDS2	0.0192123	0.0264851	0.354607	26	RNAi
	CREM	0.019468	0.0265201	0.347316	26	RNAi
	KCNH8	0.0182376	0.0266611	0.374115	32	RNAi
	SFTPC	0.021041	0.0268557	0.310882	26	RNAi
	IL9	0.0203178	0.0268873	0.325784	26	RNAi
	KIR2DS4	0.0183189	0.027387	0.371568	32	RNAi
	IRAK1	0.0171179	0.0274792	0.395418	32	RNAi
	GPBP1	0.0223226	0.0275575	0.293045	17	RNAi
	R3HCC1	0.0149207	0.0275728	0.437207	17	RNAi
	ALX1	0.0232104	0.0276106	0.267149	32	RNAi
	OAS3	0.0169361	0.0276539	0.400193	26	RNAi
	EFCAB6	0.0201411	0.0278221	0.329209	26	RNAi
	PIGX	0.0243188	0.0280084	0.242216	32	RNAi
	SEMA3E	0.0226121	0.0280173	0.279793	32	RNAi
	NFYC	0.0203013	0.0281919	0.323823	26	RNAi
	ZNF473	0.0192233	0.0281967	0.352344	26	RNAi
	OR51B5	0.0175622	0.0282063	0.387215	27	RNAi
	ITSN2	0.0225543	0.0282489	0.280333	32	RNAi
	CFD	0.0173433	0.0282667	0.391771	26	RNAi
	ZNF580	0.0208856	0.0286634	0.317295	17	RNAi
	CD79A	0.0206975	0.0287108	0.313911	32	RNAi
	FOXH1	0.0229626	0.0288285	0.270767	32	RNAi
	FXYD1	0.0197253	0.0289501	0.340352	26	RNAi
	FAM217B	0.0153888	0.0289532	0.427698	17	RNAi
	ELOVL6	0.0197405	0.0289792	0.343893	17	RNAi
	KCNT1	0.0225718	0.0289836	0.278708	32	RNAi
	EIF3M	0.0202447	0.028989	0.332144	17	RNAi
	GPAT4	0.0206717	0.0291405	0.314338	32	RNAi
	IGFBP5	0.0182667	0.0294072	0.372966	26	RNAi
	RGSL1	0.0216434	0.0294271	0.298851	26	RNAi
	NR1H2	0.0191075	0.0294646	0.351768	32	RNAi
	PRAMEF4	0.0165978	0.0297343	0.407602	17	RNAi
	PDGFB	0.0240546	0.0298079	0.245231	32	RNAi
	DUSP15	0.0175953	0.0298702	0.383479	32	RNAi
	HMGB3	0.0190122	0.0299674	0.354047	32	RNAi
	TMEM63A	0.0156719	0.0300161	0.422194	17	RNAi
	BDKRB2	0.0222428	0.0301173	0.283593	32	RNAi
	UEVLD	0.0175091	0.0301556	0.386401	32	RNAi
	GRIP2	0.0182561	0.0303187	0.374807	17	RNAi
	CHI3L2	0.014913	0.0303232	0.435275	26	RNAi
	ACSF2	0.0203173	0.0305575	0.327704	17	RNAi
	CLVS2	0.0146069	0.0307182	0.440591	32	RNAi
	ARGFX	0.0191962	0.0311333	0.356798	17	RNAi
	EGR1	0.0198593	0.0311532	0.329584	32	RNAi
	MCFD2	0.0176697	0.0314011	0.386809	17	RNAi
	SIGLEC10	0.0184134	0.0314673	0.365997	32	RNAi
	ADK	0.0218131	0.0315085	0.289487	32	RNAi
	PLXNA1	0.0181197	0.0318439	0.373196	32	RNAi
	NOL4L	0.0200186	0.0319355	0.335315	17	RNAi
	FMC1-LUC7L2	0.0161811	0.0320334	0.41156	26	RNAi
	PTK6	0.0189614	0.0321966	0.3532	32	RNAi
	FETUB	0.0208852	0.0323162	0.310442	26	RNAi
	PALM3	0.0172867	0.032674	0.39255	17	RNAi
	TPD52L3	0.0183843	0.0326934	0.367731	26	RNAi
	TNFRSF21	0.0210838	0.0328254	0.304297	32	RNAi
	ARPC5L	0.0191726	0.0328366	0.355437	17	RNAi
	DPRX	0.0220344	0.0330897	0.284679	26	RNAi
	YWHAG	0.0181467	0.0331296	0.372734	26	RNAi
	FSBP	0.0145569	0.0331452	0.441691	26	RNAi
	HDHD5	0.0189597	0.0332204	0.354327	26	RNAi
	CDH17	0.0199576	0.0333629	0.325007	32	RNAi
	ZNF710	0.0169277	0.0334207	0.400549	17	RNAi
	WASHC3	0.0185209	0.0337994	0.367976	17	RNAi
	PRSS1	0.0226629	0.033873	0.274239	26	RNAi
	WFDC2	0.0162053	0.0339008	0.410418	26	RNAi
	LYZL2	0.0156573	0.0339635	0.41933	26	RNAi
	IL4	0.017723	0.0340291	0.379119	26	RNAi
	RGPD1	0.0195076	0.0341703	0.33703	32	RNAi
	INF2	0.0162989	0.0342413	0.410582	17	RNAi
	LTA	0.0165785	0.0342815	0.404211	26	RNAi
	TOMM6	0.014047	0.0343007	0.452844	17	RNAi
	TPSG1	0.0156285	0.0343676	0.41994	27	RNAi
	TAS2R5	0.0181316	0.0344033	0.372269	26	RNAi
	SRPK3	0.0155951	0.0347207	0.420393	32	RNAi
	C15orf61	0.0174737	0.0347277	0.388825	17	RNAi
	FADS3	0.0168327	0.0348673	0.398017	26	RNAi
	UCN2	0.0186799	0.0349139	0.362937	17	RNAi
	CTU1	0.0192385	0.0350851	0.344838	26	RNAi
	DCAF6	0.0217114	0.0351138	0.286851	32	RNAi
	UBXN2B	0.0145023	0.035121	0.443854	17	RNAi
	PRAF2	0.0197085	0.0354343	0.339043	17	RNAi
	MET	0.024012	0.0355054	0.212007	32	RNAi
	ADGRG5	0.0220966	0.0355568	0.281977	26	RNAi
	PHYKPL	0.0190364	0.0355924	0.347924	32	RNAi
	PHF21B	0.0193311	0.035774	0.341319	32	RNAi
	DCT	0.015196	0.0359633	0.427415	32	RNAi
	TNFRSF6B	0.0208403	0.0359694	0.306522	32	RNAi
	COX6A1	0.0191774	0.0359721	0.342934	32	RNAi
	SNX29	0.016856	0.0361599	0.39728	26	RNAi
	TIMM10B	0.0190451	0.0362866	0.355162	17	RNAi
	SH3TC1	0.0231258	0.0363524	0.258256	26	RNAi
	POGK	0.0203772	0.0363775	0.315192	26	RNAi
	UVRAG	0.0198366	0.0364795	0.325396	32	RNAi
	KCTD6	0.0192123	0.0368832	0.342287	32	RNAi
	HTRA4	0.0165244	0.0370627	0.404039	26	RNAi
	MYH6	0.0195341	0.0370648	0.333218	32	RNAi
	BMP2	0.0198391	0.0371204	0.324219	32	RNAi
	OR11A1	0.0156535	0.0371503	0.418096	26	RNAi
	PPP1R14C	0.0172201	0.0372328	0.389815	26	RNAi
	CCN4	0.0146367	0.0372669	0.438972	32	RNAi
	CMBL	0.0180328	0.0374178	0.372502	26	RNAi
	HS1BP3	0.0194095	0.0374308	0.343255	17	RNAi
	PCDHA9	0.0156767	0.0374536	0.417472	26	RNAi
	TLR3	0.0156649	0.0375387	0.417785	26	RNAi
	IFNA10	0.0214083	0.037638	0.294524	26	RNAi
	LGI3	0.019637	0.0376565	0.338711	17	RNAi
	USP25	0.0157273	0.0376896	0.416057	32	RNAi
	C17orf58	0.0155611	0.0377739	0.419788	32	RNAi
	PCGF5	0.0205885	0.0379276	0.310011	32	RNAi
	SLC39A9	0.0148916	0.037944	0.433696	26	RNAi
	GMEB2	0.0151085	0.0380367	0.429373	26	RNAi
	ICK	0.0168329	0.0382143	0.39598	32	RNAi
	ACAN	0.0170846	0.0387932	0.390799	32	RNAi
	PPARG	0.0187319	0.0389874	0.353765	32	RNAi
	FAM166A	0.0205291	0.0390791	0.314766	17	RNAi
	GHRH	0.0182485	0.0392816	0.363967	32	RNAi
	ENTR1	0.0183372	0.039314	0.368219	17	RNAi
	CYP2J2	0.0155239	0.0393695	0.420544	32	RNAi
	SYTL4	0.0184645	0.0396767	0.358701	32	RNAi
	HNRNPA2B1	0.0150354	0.0397028	0.429925	32	RNAi
	TSHR	0.0193178	0.0397445	0.337369	32	RNAi
	ZFP91	0.018833	0.0397479	0.351477	26	RNAi
	PKHD1L1	0.0170311	0.0399322	0.391577	32	RNAi
	SLC22A9	0.0145199	0.040161	0.441204	26	RNAi
	ASIP	0.0179844	0.0402646	0.371802	26	RNAi
	LINC01949	0.0159397	0.0404085	0.41382	17	RNAi
	LYG1	0.0170348	0.0405289	0.394093	17	RNAi
	RALYL	0.0187172	0.0405561	0.35263	32	RNAi
	HECTD1	0.0152642	0.0408397	0.424402	32	RNAi
	HMGB1	0.0169053	0.0408444	0.392744	32	RNAi
	KRT8	0.0197617	0.040873	0.324615	26	RNAi
	FAM221A	0.0146558	0.0409	0.439097	17	RNAi
	LINC01549	0.0167316	0.041054	0.401255	17	RNAi
	PNMA1	0.0167125	0.0410935	0.397649	26	RNAi
	KRT2	0.018474	0.0411303	0.363196	17	RNAi
	LDHB	0.0166065	0.0412455	0.399476	32	RNAi
	MSRB1	0.0172959	0.0413044	0.385372	26	RNAi
	APOBEC3F	0.0142533	0.0413372	0.447556	26	RNAi
	CRP	0.0193885	0.0414207	0.336004	26	RNAi
	TMEM100	0.0168329	0.0414663	0.395041	27	RNAi
	RAI2	0.0139976	0.0415332	0.452736	17	RNAi
	AQP10	0.0206779	0.0417494	0.306964	26	RNAi
	DLX1	0.0183577	0.0418769	0.360039	32	RNAi
	SUGT1P4-STRA6LP-CCDC180	0.0169497	0.0419826	0.395605	17	RNAi
	MACO1	0.0175282	0.0420734	0.382624	17	RNAi
	HOXA6	0.0144241	0.0420948	0.442298	32	RNAi
	RAG1	0.0140973	0.0421994	0.450228	26	RNAi
	DYNLRB2	0.0144681	0.0423438	0.442899	17	RNAi
	SLC36A2	0.0144368	0.0423813	0.442418	26	RNAi
	TIGD2	0.0169707	0.0424249	0.394852	17	RNAi
	BRD3	0.018772	0.042554	0.349124	32	RNAi
	USP4	0.0174925	0.0426296	0.378672	32	RNAi
	REEP6	0.0194343	0.0426494	0.332861	26	RNAi
	BRPF1	0.0170028	0.0426507	0.390603	32	RNAi
	MYCT1	0.0149962	0.0426979	0.432231	17	RNAi
	USP12	0.017177	0.0427051	0.38762	26	RNAi
	NOL3	0.0157572	0.0427264	0.416373	17	RNAi
	IFIT3	0.01507	0.0427617	0.428957	26	RNAi
	NMRK1	0.0179815	0.0428402	0.369187	32	RNAi
	UGDH	0.0198055	0.0428925	0.322218	26	RNAi
	SCN10A	0.0220233	0.0429002	0.277613	26	RNAi
	F13B	0.0216054	0.0429114	0.282522	32	RNAi
	ADAM2	0.0143432	0.0429851	0.444679	26	RNAi
	LPCAT4	0.0143287	0.0430342	0.446532	17	RNAi
	RAB14	0.0159571	0.043331	0.411072	32	RNAi
	KIRREL3-AS3	0.0175541	0.0433934	0.377774	26	RNAi
	WNT11	0.0147096	0.0438044	0.435923	32	RNAi
	RNASE12	0.0142782	0.044455	0.447893	17	RNAi
	TRERF1	0.0157677	0.0448	0.414142	26	RNAi
	OR5H15	0.0171961	0.0449057	0.385992	27	RNAi
	HLA-J	0.014983	0.0450073	0.42965	32	RNAi
	SLC35A4	0.0150533	0.0451165	0.428539	26	RNAi
	TRMT6	0.0164559	0.0452854	0.404383	17	RNAi
	GIMAP1	0.0169784	0.0455351	0.391189	26	RNAi
	SYT2	0.0143341	0.0458444	0.444326	26	RNAi
	EPO	0.0165171	0.0462742	0.401079	26	RNAi
	ABHD15	0.0139195	0.0463763	0.454123	17	RNAi
	PHYHD1	0.0155756	0.046396	0.416531	32	RNAi
	ZFP37	0.0153753	0.0465252	0.421297	26	RNAi
	MYPN	0.0155926	0.0465605	0.416845	26	RNAi
	KCNC2	0.0149495	0.0467383	0.4302	32	RNAi
	UBE2E3	0.0159694	0.0469166	0.409759	32	RNAi
	IDI2	0.0178641	0.0469357	0.369667	32	RNAi
	H4C2	0.0164762	0.0471632	0.403867	17	RNAi
	STC2	0.0156652	0.0472313	0.414782	32	RNAi
	CXCL17	0.0159962	0.0472319	0.411885	17	RNAi
	CAB39L	0.0182042	0.0473037	0.361099	26	RNAi
	NAA30	0.0179318	0.0473245	0.36724	32	RNAi
	RCN2	0.0151692	0.0473409	0.424984	32	RNAi
	LTBP2	0.0173421	0.0473779	0.380011	26	RNAi
	NAT16	0.01998	0.047414	0.3206	17	RNAi
	WDR5B	0.0198342	0.0474204	0.316874	32	RNAi
	DNAJC27	0.0207134	0.0475351	0.30024	32	RNAi
	MTMR4	0.0157578	0.0477367	0.413176	32	RNAi
	ELOA2	0.0144465	0.0478023	0.441326	26	RNAi
	STYXL1	0.0172241	0.0478289	0.38241	32	RNAi
	RBM47	0.0160016	0.0478437	0.409263	32	RNAi
	RP2	0.0194388	0.0481573	0.333925	17	RNAi
	GABRD	0.0193695	0.0485287	0.327323	32	RNAi
	FGF17	0.0146998	0.0486408	0.435535	26	RNAi
	SURF6	0.0192724	0.0488278	0.338044	17	RNAi
	TREX2	0.0189924	0.0489238	0.339373	32	RNAi
	MMUT	0.0154369	0.0489671	0.419636	26	RNAi
	PPP4R1L	0.017841	0.0489705	0.370145	26	RNAi
	TMPRSS11E	0.0151005	0.0490996	0.42642	26	RNAi
	SERPINB8	0.0176198	0.0493361	0.374343	32	RNAi
	MYF5	0.0152427	0.0496032	0.423081	32	RNAi
	HBE1	0.0171128	0.0497	0.384115	32	RNAi
	GPHN	0.0155631	0.0499296	0.415898	32	RNAi
	oxiconazole (BRD:BRD-K56104152-008-04-1)	0.323523	0.000142414	0.0182221	29	Drugs
	U-0124 (BRD:BRD-K63169195-001-01-5)	0.31799	0.000173606	0.022346	29	Drugs
	LY255283 (BRD:BRD-K92492521-001-02-9)	0.292588	0.000329527	0.0327197	29	Drugs
	2-methyl-5-hydroxytryptamine (BRD:BRD-K64137799-003-02-5)	0.269477	0.000478871	0.0591037	29	Drugs
	phenacemide (BRD:BRD-K40905133-001-04-9)	0.214869	0.00142152	0.113397	27	Drugs
	ritonavir (BRD:BRD-K51485625-001-08-4)	0.205719	0.00147174	0.129658	29	Drugs
	LY2365109 (BRD:BRD-K13888115-003-02-2)	0.170404	0.00196104	0.0855104	29	Drugs
	fludarabine (BRD:BRD-K66788707-001-14-3)	0.0678265	0.00249317	0.436205	29	Drugs
	lamotrigine (BRD:BRD-K93460210-001-23-7)	0.126436	0.00333517	0.303484	29	Drugs
	T-0901317 (BRD:BRD-K23383398-001-09-9)	0.131079	0.00337126	0.289282	29	Drugs
	cloprostenol-(+/-) (BRD:BRD-K17850764-236-11-9)	0.139157	0.00341083	0.262147	29	Drugs
	M-14157 (BRD:BRD-A96977263-001-03-7)	0.13526	0.00471714	0.256007	25	Drugs
	vesamicol (BRD:BRD-K14765469-003-12-2)	0.125428	0.00533561	0.248728	29	Drugs
	cytochalasin-b (BRD:BRD-K47000838-001-01-6)	0.0484492	0.00667349	0.473892	27	Drugs
	GR-135531 (BRD:BRD-K83023055-001-02-7)	0.10866	0.00698251	0.302753	29	Drugs
	TTNPB (BRD:BRD-K49685476-001-15-9)	0.0915349	0.00747303	0.375666	29	Drugs
	SKF-77434 (BRD:BRD-A64227845-004-09-3)	0.102974	0.00770068	0.318687	29	Drugs
	cytarabine (BRD:BRD-K71847383-001-12-5)	0.0896629	0.00789868	0.380941	29	Drugs
	NVP-AEW541 (BRD:BRD-K24696047-001-02-3)	0.068906	0.00816969	0.43627	29	Drugs
	pinacidil (BRD:BRD-A43882281-001-15-5)	0.0958931	0.008287	0.351087	29	Drugs
	ciglitazone (BRD:BRD-A93000692-001-08-1)	0.0861866	0.00857065	0.387749	29	Drugs
	tamibarotene (BRD:BRD-K36627727-001-05-4)	0.0882236	0.00873656	0.380606	29	Drugs
	CO-101244 (BRD:BRD-K55677650-003-02-9)	0.0926532	0.00959342	0.335253	29	Drugs
	1-acetyl-4-methylpiperazine (BRD:BRD-K96055017-003-02-7)	0.0821004	0.011267	0.382807	29	Drugs
	oxacillin (BRD:BRD-K96786677-236-02-4)	0.0867395	0.011355	0.341073	27	Drugs
	epinephrine (BRD:BRD-K63126190-003-01-6)	0.072435	0.0119667	0.421744	29	Drugs
	pantothenic-acid (BRD:BRD-K29392254-001-02-2)	0.053955	0.0125796	0.468483	29	Drugs
	N-acetylglycyl-D-glutamic-acid (BRD:BRD-K28121004-001-01-1)	0.0713025	0.0135757	0.41949	29	Drugs
	caffeine (BRD:BRD-K02404261-001-16-7)	0.0756054	0.0138101	0.382371	29	Drugs
	daclatasvir (BRD:BRD-K82861010-001-02-5)	0.0642668	0.0161015	0.437809	29	Drugs
	3-AQC (BRD:BRD-K38370968-050-01-3)	0.0654029	0.0172712	0.420471	29	Drugs
	licochalcone-a (BRD:BRD-K26011976-001-01-0)	0.042058	0.0181532	0.490845	29	Drugs
	otilonium (BRD:BRD-K85337334-004-02-6)	0.0545315	0.0211805	0.466278	27	Drugs
	resatorvid (BRD:BRD-K61567297-001-01-9)	0.0401244	0.0217725	0.495553	29	Drugs
	sulpiride (BRD:BRD-A55272860-001-14-6)	0.0463807	0.0232439	0.487844	29	Drugs
	levosulpiride (BRD:BRD-K51671335-001-10-6)	0.0510864	0.0245412	0.472897	29	Drugs
	meclofenamic-acid (BRD:BRD-K50398167-236-22-7)	0.0492845	0.0253664	0.479128	29	Drugs
	peretinoin (BRD:BRD-K99431849-001-01-7)	0.0471044	0.0281417	0.484009	29	Drugs
	basimglurant (BRD:BRD-K62387885-001-01-9)	0.0419334	0.0300168	0.497753	29	Drugs
	chlorpromazine (BRD:BRD-K89997465-003-43-0)	0.0416994	0.030267	0.498632	29	Drugs
	AGN-192403 (BRD:BRD-A18074780-003-02-0)	0.0432987	0.0304268	0.495204	29	Drugs
	thioctic-acid (BRD:BRD-A16347691-001-13-1)	0.0428837	0.0305142	0.496094	29	Drugs
	tarafenacin (BRD:BRD-K59390331-045-01-5)	0.0420008	0.0316931	0.498556	29	Drugs
LUAD3	CST7	0.0742517	9.82902e-05	0.0282317	26	RNAi
	OAS1	0.0569235	0.000132771	0.00946837	32	RNAi
	SSU72	0.205774	0.000242976	0.0698646	17	RNAi
	PPP1R8	0.056807	0.000484947	0.273439	26	RNAi
	PCMTD2	0.0491814	0.000517708	0.0879225	26	RNAi
	LSG1	0.0362597	0.000966023	0.278277	27	RNAi
	PDK4	0.0487371	0.0010677	0.0386995	32	RNAi
	LAT	0.0336086	0.00128536	0.270362	26	RNAi
	FBXO9	0.0364694	0.00141421	0.187855	32	RNAi
	C21orf62	0.036048	0.00154124	0.393571	17	RNAi
	TRIM3	0.0374613	0.00168089	0.17493	26	RNAi
	GATAD2A	0.0338172	0.00174471	0.231474	26	RNAi
	MRPL39	0.0267388	0.00179396	0.448447	17	RNAi
	NDUFB2	0.0357038	0.00197657	0.19685	26	RNAi
	SAMD1	0.0341849	0.00225689	0.275407	17	RNAi
	ITGB7	0.0340373	0.00262564	0.206822	32	RNAi
	ZBTB3	0.0395006	0.00270843	0.114351	32	RNAi
	ZDHHC7	0.0408781	0.0030181	0.108334	17	RNAi
	VARS2	0.0150906	0.00307461	0.517928	17	RNAi
	DSG2	0.03173	0.00316523	0.238401	32	RNAi
	ZNF90	0.0250496	0.00350251	0.335739	32	RNAi
	IRX3	0.0280147	0.00380559	0.282008	32	RNAi
	CDRT1	0.0302151	0.00384555	0.254035	32	RNAi
	ARHGAP24	0.0424042	0.00399858	0.0637673	32	RNAi
	FSD1L	0.0445778	0.00402515	0.0755535	17	RNAi
	NAP1L5	0.0321127	0.00424638	0.242279	17	RNAi
	VCAM1	0.031409	0.00427703	0.235734	32	RNAi
	SLC13A5	0.0254554	0.00445223	0.328763	26	RNAi
	CASC4	0.0333819	0.00493097	0.219038	17	RNAi
	NPM2	0.0197182	0.00521273	0.430004	17	RNAi
	ERBIN	0.0227422	0.00524936	0.362368	26	RNAi
	TRIM45	0.020955	0.00537308	0.38892	26	RNAi
	ABHD14A	0.0338108	0.00539201	0.198932	26	RNAi
	AARD	0.0270224	0.00541548	0.308951	17	RNAi
	MMP16	0.0252395	0.005474	0.327212	26	RNAi
	MTIF2	0.028481	0.00570494	0.268286	32	RNAi
	KCNK18	0.0202305	0.00586832	0.396964	32	RNAi
	YY1P2	0.0157428	0.00590533	0.468899	27	RNAi
	ATP6V1D	0.0259094	0.00613499	0.312847	26	RNAi
	DOK3	0.0294804	0.00629329	0.256343	27	RNAi
	ISCA2	0.0148653	0.00635162	0.496157	17	RNAi
	ANKRD20A19P	0.0206301	0.00664979	0.388636	32	RNAi
	SDR42E1	0.0136236	0.00668357	0.500121	26	RNAi
	TVP23C-CDRT4	0.0362803	0.00677906	0.166473	17	RNAi
	FAM86KP	0.0197409	0.0068422	0.414983	17	RNAi
	GJA1	0.0279426	0.00690473	0.274433	32	RNAi
	PRKCQ	0.037782	0.00693861	0.10152	32	RNAi
	ASCL4	0.0243604	0.00698435	0.335258	32	RNAi
	TCP11L2	0.0257212	0.00702364	0.32232	17	RNAi
	MICOS10	0.021117	0.00709852	0.3906	17	RNAi
	MRPS18A	0.0273742	0.00712931	0.292966	17	RNAi
	DNALI1	0.0185594	0.00723773	0.430182	17	RNAi
	KPNA2	0.0312144	0.00742375	0.226913	32	RNAi
	CENPM	0.0190742	0.00767528	0.420632	17	RNAi
	TRAPPC1	0.0263131	0.00769015	0.302083	26	RNAi
	NDUFB10	0.0207606	0.00778614	0.387212	26	RNAi
	BUD13	0.0135834	0.00797216	0.497576	26	RNAi
	ZNF335	0.0274071	0.00798619	0.291378	17	RNAi
	RILP	0.0228478	0.00813337	0.35932	17	RNAi
	PGBD3	0.0191438	0.00820594	0.411795	26	RNAi
	CDC42SE1	0.0239985	0.00840752	0.339962	26	RNAi
	SLC38A7	0.0163284	0.00849719	0.454017	26	RNAi
	SPINK5	0.0248939	0.00856629	0.326685	26	RNAi
	ZNF3	0.0259979	0.00858142	0.304903	32	RNAi
	SLC1A6	0.0198705	0.00875259	0.400454	26	RNAi
	BCKDHB	0.0209377	0.00877285	0.381586	26	RNAi
	ATP5MF	0.0161663	0.00891332	0.455055	32	RNAi
	CCDC68	0.0164782	0.00893079	0.458455	17	RNAi
	MAFF	0.0210643	0.00922738	0.378125	32	RNAi
	SERTM1	0.0317303	0.00957432	0.214049	32	RNAi
	UACA	0.0207953	0.00959642	0.387783	17	RNAi
	TRAF6	0.0178962	0.00963889	0.426553	26	RNAi
	CNGA2	0.0239507	0.00964677	0.33857	32	RNAi
	PSEN2	0.0347554	0.0097057	0.131524	32	RNAi
	NFKBID	0.030869	0.0101027	0.228454	27	RNAi
	NFXL1	0.0227037	0.0102455	0.354523	26	RNAi
	KRTAP5-5	0.0249861	0.0103126	0.322875	27	RNAi
	ZNF280D	0.0159993	0.0105895	0.461014	17	RNAi
	MRPS24	0.0123285	0.0110347	0.516364	17	RNAi
	CNTN5	0.0254159	0.0111071	0.314097	26	RNAi
	MOCS2	0.0129824	0.0111281	0.50133	26	RNAi
	OR52R1	0.0195096	0.0114983	0.404709	26	RNAi
	GOLGA8IP	0.0273666	0.0115272	0.283802	17	RNAi
	FUNDC2P2	0.0228505	0.0118046	0.353287	17	RNAi
	SKOR1	0.0162328	0.0120032	0.455696	17	RNAi
	CHORDC1	0.0164963	0.0120131	0.451071	17	RNAi
	SQLE	0.0215995	0.0120843	0.368243	32	RNAi
	FGFR2	0.0323281	0.0122331	0.145774	32	RNAi
	BAP1	0.0202764	0.0122995	0.389203	32	RNAi
	MEIS3	0.0220647	0.0125819	0.362743	26	RNAi
	TMIGD1	0.014269	0.0126679	0.485298	17	RNAi
	LINC01116	0.0187828	0.0126691	0.412656	27	RNAi
	ALAD	0.0171586	0.0127674	0.4368	26	RNAi
	MRPL9	0.0171421	0.0127778	0.438899	17	RNAi
	FIS1	0.015543	0.0129919	0.464636	17	RNAi
	UBQLN1	0.0241117	0.0135435	0.331785	32	RNAi
	ADAM22	0.0227444	0.0138373	0.350305	26	RNAi
	GDF7	0.022806	0.0140111	0.348547	26	RNAi
	UVSSA	0.0224456	0.0140409	0.35574	27	RNAi
	CLN3	0.0205086	0.0140456	0.386351	26	RNAi
	MYO1F	0.0243065	0.0142511	0.332291	17	RNAi
	UBAP1	0.0189497	0.0145048	0.410497	26	RNAi
	SCO2	0.013018	0.0146489	0.499692	26	RNAi
	IP6K1	0.0141143	0.0146661	0.482809	32	RNAi
	HOXA4	0.0216002	0.0146953	0.367163	32	RNAi
	ELN	0.029435	0.0147478	0.239711	32	RNAi
	ANO5	0.0217861	0.0149235	0.366801	17	RNAi
	TAS2R39	0.0197228	0.0150753	0.398979	26	RNAi
	FBXO24	0.0265235	0.0152824	0.288944	26	RNAi
	OTOR	0.0270566	0.0153886	0.279208	26	RNAi
	GIPC2	0.0194846	0.0153962	0.405167	17	RNAi
	IDH3A	0.0163121	0.0153988	0.449979	32	RNAi
	S100A6	0.0115918	0.0154471	0.519949	26	RNAi
	ZNF229	0.0261621	0.0154706	0.299142	17	RNAi
	GLMP	0.0145322	0.0155066	0.475951	26	RNAi
	DDX46	0.011951	0.0155553	0.514705	32	RNAi
	CHCHD3	0.0170002	0.0162342	0.439218	17	RNAi
	ZNF587	0.0165141	0.0164584	0.44674	32	RNAi
	CYP8B1	0.0250722	0.0164798	0.31157	32	RNAi
	ANKS3	0.0217461	0.0166267	0.366438	17	RNAi
	FGF16	0.0119875	0.0174161	0.514182	26	RNAi
	ATF1	0.0162726	0.0174617	0.450799	32	RNAi
	F5	0.0216479	0.0175296	0.366074	26	RNAi
	TNFRSF11A	0.0141035	0.017554	0.4829	26	RNAi
	WDR25	0.0232856	0.0175653	0.342252	32	RNAi
	BCHE	0.0158155	0.0177445	0.458208	32	RNAi
	VPS37A	0.0186179	0.0177825	0.41519	26	RNAi
	OR3A1	0.0193427	0.0177977	0.405623	26	RNAi
	GABRG3	0.0194368	0.0179644	0.403319	32	RNAi
	TAS2R13	0.0146195	0.0180392	0.474021	26	RNAi
	AKAP8L	0.0244288	0.0183345	0.324536	26	RNAi
	CCDC183	0.020676	0.0184213	0.38281	17	RNAi
	ECH1	0.0224336	0.019022	0.352028	32	RNAi
	KCNH4	0.0210027	0.0191755	0.373828	32	RNAi
	ENC1	0.0146914	0.0192604	0.472983	32	RNAi
	ITPKC	0.0245963	0.0194857	0.318909	32	RNAi
	EOMES	0.0213349	0.0196118	0.369309	32	RNAi
	STX2	0.0157529	0.0201764	0.458701	26	RNAi
	NFATC2	0.0199921	0.0202328	0.393039	32	RNAi
	KRT33A	0.0190114	0.0203065	0.409838	17	RNAi
	MEGF10	0.0144595	0.0203604	0.476946	17	RNAi
	DENND6A	0.0213383	0.0203892	0.370721	17	RNAi
	KLC2	0.0193185	0.0204425	0.405395	32	RNAi
	EFCAB3	0.0193762	0.0208312	0.404479	26	RNAi
	WBP2NL	0.0130698	0.0209072	0.498386	17	RNAi
	NSMAF	0.019708	0.0209837	0.39722	32	RNAi
	DIRAS1	0.0168095	0.0212688	0.442166	32	RNAi
	RPL10L	0.0179783	0.0214455	0.423161	17	RNAi
	RAD54L2	0.0237073	0.0214684	0.333294	27	RNAi
	DDX28	0.0143843	0.02148	0.478508	32	RNAi
	GABRA5	0.0221017	0.0216713	0.356547	32	RNAi
	NPAS1	0.0227538	0.0217087	0.345397	32	RNAi
	OR14C36	0.0233854	0.0220234	0.339038	27	RNAi
	WDR4	0.0195697	0.0221433	0.40021	32	RNAi
	SYCP2L	0.0198326	0.0222103	0.395148	26	RNAi
	PPM1M	0.012647	0.0222357	0.504499	26	RNAi
	TNFRSF9	0.0233821	0.0222402	0.339501	26	RNAi
	MRPS7	0.0160207	0.0222489	0.454539	17	RNAi
	SORBS1	0.0122971	0.0225036	0.510292	32	RNAi
	SLC43A3	0.0118916	0.0226902	0.515396	26	RNAi
	POU2F3	0.0213084	0.0231604	0.368599	32	RNAi
	RBM44	0.0183163	0.0234613	0.418047	32	RNAi
	ACVRL1	0.0173402	0.0235556	0.433305	32	RNAi
	RBM28	0.0120887	0.0235635	0.513303	32	RNAi
	HLA-B	0.0198983	0.0236038	0.394098	32	RNAi
	USP54	0.0188616	0.0236241	0.410715	26	RNAi
	CHM	0.0132092	0.0236325	0.496758	32	RNAi
	ZNF684	0.0169221	0.0236543	0.439535	26	RNAi
	PHRF1	0.0246388	0.0238021	0.3096	32	RNAi
	FAM163A	0.0147225	0.0238992	0.471931	17	RNAi
	TMEM254	0.0152434	0.0240952	0.466114	32	RNAi
	JMJD7-PLA2G4B	0.015569	0.0242528	0.46173	32	RNAi
	NPM3	0.0192434	0.0245105	0.406976	17	RNAi
	USH1C	0.0124447	0.0246651	0.507654	26	RNAi
	HS6ST3	0.0126676	0.0250545	0.504432	26	RNAi
	SPANXN1	0.0130071	0.0251062	0.499187	17	RNAi
	ART3	0.0215766	0.0251259	0.364228	32	RNAi
	GCSAML	0.020842	0.025126	0.377803	17	RNAi
	ARHGEF34P	0.017172	0.025452	0.43631	32	RNAi
	H2AC7	0.0145673	0.0256238	0.475449	26	RNAi
	GALNT17	0.0194835	0.0256834	0.402138	17	RNAi
	PNPLA5	0.0182109	0.0259877	0.420436	26	RNAi
	GORASP2	0.0236376	0.0261382	0.32825	32	RNAi
	GATD1	0.0135509	0.0263333	0.491721	17	RNAi
	ARID3C	0.0241842	0.0266319	0.308296	32	RNAi
	LDHC	0.0167391	0.0266805	0.442925	32	RNAi
	CAPN10	0.01949	0.0267657	0.401179	27	RNAi
	COMMD4	0.0131996	0.0269594	0.496458	17	RNAi
	EIF1AD	0.01448	0.0271184	0.476451	17	RNAi
	UPRT	0.0182553	0.0273954	0.418852	32	RNAi
	AOC2	0.018734	0.0276432	0.412225	26	RNAi
	MNAT1	0.012395	0.0277234	0.509489	32	RNAi
	EZH1	0.0199219	0.0280594	0.391963	32	RNAi
	TCF20	0.0178736	0.0281286	0.424496	32	RNAi
	CCDC149	0.0136335	0.0283355	0.491081	17	RNAi
	SREK1	0.0159193	0.0284351	0.456837	32	RNAi
	SIGLEC16	0.0184964	0.028515	0.41642	27	RNAi
	LRRC23	0.0129708	0.0285309	0.500763	32	RNAi
	ATP8B3	0.0173815	0.0286005	0.432451	32	RNAi
	GPR75	0.0164375	0.0286797	0.447882	32	RNAi
	POTEH	0.016566	0.028704	0.446596	32	RNAi
	NOXA1	0.0137448	0.028809	0.49003	26	RNAi
	SOST	0.0180987	0.0290869	0.421025	32	RNAi
	DNASE2	0.0174582	0.0291646	0.431062	26	RNAi
	NRP2	0.0211229	0.0298027	0.367884	32	RNAi
	TTLL9	0.0160326	0.0299248	0.454409	17	RNAi
	RSPH9	0.0183467	0.0299812	0.417844	17	RNAi
	ARHGAP6	0.0193323	0.0302128	0.403084	32	RNAi
	TIGAR	0.0158966	0.0302169	0.457589	32	RNAi
	ATXN1	0.012477	0.0306841	0.508039	26	RNAi
	TMEM119	0.0155735	0.030819	0.461253	17	RNAi
	ELMOD2	0.0170081	0.0308669	0.438099	17	RNAi
	NCOA2	0.0185765	0.0308906	0.413512	32	RNAi
	IRX6	0.0214573	0.0309084	0.361616	32	RNAi
	ARF1	0.0150523	0.0309224	0.469009	32	RNAi
	GBA3	0.0126572	0.0311941	0.505434	9	RNAi
	ZDHHC3	0.0185141	0.0314951	0.416216	17	RNAi
	POM121	0.013987	0.0318754	0.486335	26	RNAi
	BCL9L	0.0141298	0.0321069	0.484066	26	RNAi
	MEMO1	0.0199106	0.0321138	0.393305	17	RNAi
	KCNH6	0.0122103	0.0321242	0.512889	32	RNAi
	GABARAPL1	0.0205832	0.0323658	0.375842	32	RNAi
	BFSP2	0.0172482	0.0324155	0.434491	26	RNAi
	CDKN1C	0.017369	0.0325961	0.432965	26	RNAi
	USP33	0.0177581	0.0327407	0.425994	32	RNAi
	COL6A1	0.0137762	0.0329798	0.490759	32	RNAi
	EYA3	0.0147033	0.0331291	0.474431	32	RNAi
	EEFSEC	0.0115235	0.0332086	0.521016	17	RNAi
	UBR7	0.0190107	0.0337075	0.408305	32	RNAi
	ANGPTL4	0.0185206	0.0338647	0.414775	32	RNAi
	KDR	0.0159397	0.0340727	0.457088	32	RNAi
	FKBP3	0.0191681	0.0343054	0.404939	32	RNAi
	TARS1	0.0129385	0.0343516	0.501471	26	RNAi
	KRT15	0.0155125	0.0344848	0.463949	26	RNAi
	EBI3	0.0172563	0.0346023	0.434153	32	RNAi
	AHCTF1P1	0.0143166	0.0346232	0.481527	32	RNAi
	HRK	0.0144511	0.0355441	0.479463	26	RNAi
	TOR4A	0.0167461	0.0356867	0.443526	32	RNAi
	L3HYPDH	0.021813	0.0358042	0.357346	17	RNAi
	PLEKHJ1	0.0135336	0.0360827	0.492519	17	RNAi
	ZNF324	0.0116768	0.0361843	0.520217	26	RNAi
	LDLR	0.0149419	0.0366281	0.470643	32	RNAi
	GPR150	0.0184901	0.0372042	0.414147	32	RNAi
	NF2	0.0130191	0.0372646	0.501259	32	RNAi
	LETMD1	0.0163417	0.0373151	0.450116	17	RNAi
	RBM4	0.0132528	0.037355	0.498313	32	RNAi
	KIR3DL1	0.0121258	0.037373	0.514763	32	RNAi
	SLCO2B1	0.012489	0.037856	0.509861	26	RNAi
	CHCHD7	0.0190172	0.0378769	0.406077	32	RNAi
	SLC10A2	0.0131739	0.0378852	0.499907	32	RNAi
	AMBP	0.0179281	0.0381288	0.422388	32	RNAi
	MRGPRX2	0.0145149	0.0382252	0.479368	32	RNAi
	HCAR2	0.0159348	0.0384917	0.458085	32	RNAi
	GPATCH1	0.017376	0.0385493	0.432623	26	RNAi
	SSH2	0.0132128	0.0391065	0.499332	32	RNAi
	FCRL5	0.0121034	0.0392032	0.515052	26	RNAi
	GUCY1A1	0.0143647	0.0393883	0.481341	26	RNAi
	TCEAL9	0.0164013	0.0396035	0.449286	17	RNAi
	GRK5	0.0168784	0.0396526	0.441249	32	RNAi
	ZNRF4	0.012128	0.0400295	0.514878	26	RNAi
	FNDC3B	0.0143758	0.0401803	0.481711	32	RNAi
	FAM161A	0.012001	0.0403891	0.515454	17	RNAi
	LHFPL2	0.0159804	0.0406014	0.456331	17	RNAi
	MBTD1	0.0137959	0.0406383	0.491562	32	RNAi
	PPP4R1	0.0115801	0.040649	0.523344	32	RNAi
	STX1B	0.014551	0.0414342	0.4787	26	RNAi
	H4C4	0.012602	0.0414515	0.508484	26	RNAi
	ANAPC11	0.014403	0.0415857	0.481434	32	RNAi
	ST13	0.0130191	0.041758	0.502032	26	RNAi
	HLA-DQB2	0.0123302	0.041906	0.512652	26	RNAi
	TMEM144	0.0127964	0.0420053	0.504297	17	RNAi
	PCYT1B	0.0121957	0.0420663	0.514589	26	RNAi
	NLGN3	0.0170546	0.0422115	0.437614	32	RNAi
	ABCC9	0.0140033	0.0423912	0.488628	32	RNAi
	LUM	0.0157171	0.0424509	0.461134	32	RNAi
	DAXX	0.0141336	0.0426341	0.486507	32	RNAi
	FCMR	0.0129338	0.0426431	0.504026	32	RNAi
	SCNN1D	0.0145712	0.0426778	0.479273	32	RNAi
	TBC1D16	0.0132371	0.0427161	0.499978	32	RNAi
	USO1	0.0117383	0.0427672	0.520751	26	RNAi
	ADCY3	0.0138831	0.0428108	0.491	32	RNAi
	CDC25A	0.0151863	0.0429235	0.46879	32	RNAi
	SLC2A8	0.0135489	0.0431747	0.494787	26	RNAi
	TAP1	0.012817	0.043577	0.506096	32	RNAi
	SMARCA1	0.0164079	0.0439598	0.449703	32	RNAi
	ACSBG2	0.0164332	0.0439954	0.448868	17	RNAi
	PBOV1	0.0138717	0.0440854	0.489457	17	RNAi
	ADCY4	0.012596	0.0441863	0.510169	32	RNAi
	TICAM1	0.0135435	0.044228	0.495627	32	RNAi
	CELF2	0.0181247	0.0447105	0.417234	32	RNAi
	AGTPBP1	0.0148487	0.0448408	0.473711	26	RNAi
	PDCL	0.0139905	0.0450602	0.489539	32	RNAi
	DLX5	0.0142556	0.0454327	0.485644	32	RNAi
	OASL	0.011789	0.0460974	0.521542	32	RNAi
	HSPA4	0.0117562	0.0465408	0.521751	26	RNAi
	ACRBP	0.014649	0.0466151	0.477732	26	RNAi
	OSBPL1A	0.0146528	0.0467499	0.478411	32	RNAi
	RNASEH2B	0.0123463	0.0468332	0.512174	17	RNAi
	LHX9	0.0169014	0.048585	0.439692	32	RNAi
	GTF3C4	0.0125519	0.0489112	0.511572	32	RNAi
	GCK	0.0145623	0.0497634	0.480313	32	RNAi
	HCAR3	0.0137529	0.0499807	0.493466	32	RNAi
	halcinonide (BRD:BRD-A88138582-001-04-8) 10μM	0.27899	0.000139771	0.0180217	26	drugs
	ZM-306416 (BRD:BRD-K41337261-001-03-0) 0.0390625μM	0.279132	0.00016257	0.0055433	26	drugs
	ixabepilone (BRD:BRD-K03601870-001-01-2) 0.00976562μM	0.268867	0.000174239	0.00580539	28	drugs
	fluticasone-propionate (BRD:BRD-K62310379-001-10-5) 0.625μM	0.210601	0.000473069	0.0376808	21	drugs
	digitoxigenin (BRD:BRD-K18518344-001-15-9) 0.0024414μM	0.212176	0.000507279	0.00688414	26	drugs
	monensin (BRD:BRD-A06627858-236-03-0) 0.00061035μM	0.13017	0.000520299	0.00478479	28	drugs
	trometamol (BRD:BRD-K47978074-001-02-4) 2.5μM	0.20357	0.000578498	0.00775237	26	drugs
	dapivirine (BRD:BRD-K12885236-001-02-7) 0.00976562μM	0.206637	0.000607123	0.00896631	27	drugs
	methylprednisolone (BRD:BRD-K35240538-001-26-2) 0.625μM	0.163464	0.000703046	0.0585291	24	drugs
	LB42708 (BRD:BRD-K18834913-001-01-1) 0.00976562μM	0.196379	0.000844041	0.0131457	26	drugs
	mycophenolic-acid (BRD:BRD-K63750851-001-20-7) 0.0390625μM	0.199482	0.000882934	0.0105676	24	drugs
	alexidine (BRD:BRD-A27883417-300-01-6) 0.15625μM	0.184273	0.000886537	0.0119532	28	drugs
	PP-2 (BRD:BRD-K95785537-001-23-1) 10μM	0.0718159	0.000914979	0.182913	26	drugs
	WZ-3146 (BRD:BRD-K73293050-001-03-1) 10μM	0.0638027	0.000982342	0.203343	25	drugs
	MRS-1220 (BRD:BRD-K37618799-001-03-0) 0.0390625μM	0.177565	0.00103105	0.0143278	28	drugs
	suxibuzone (BRD:BRD-K78815826-001-14-6) 0.0390625μM	0.167531	0.00122599	0.0368363	26	drugs
	halcinonide (BRD:BRD-A88138582-001-04-8) 2.5μM	0.148749	0.00125341	0.0573368	26	drugs
	BVT-948 (BRD:BRD-K68567222-001-01-2) 10μM	0.0555013	0.00126331	0.227627	28	drugs
	tirapazamine (BRD:BRD-K92968657-001-01-6) 10μM	0.162173	0.00149786	0.032976	27	drugs
	YM-976 (BRD:BRD-K12932420-001-02-3) 0.00061034μM	0.167609	0.00150161	0.0168211	25	drugs
	AM-251 (BRD:BRD-K92000912-001-12-6) 0.00976562μM	0.164249	0.00152442	0.0283573	26	drugs
	galeterone (BRD:BRD-A07986123-001-02-8) 10μM	0.065126	0.00159617	0.198957	24	drugs
	IDRA-21 (BRD:BRD-A14344385-001-03-2) 0.625μM	0.160615	0.0016698	0.0296271	26	drugs
	clofarabine (BRD:BRD-K34022604-001-06-6) 2.5μM	0.0590668	0.00173914	0.215753	26	drugs
	BIBU-1361 (BRD:BRD-K49294207-300-03-8) 0.00061034μM	0.16073	0.00174364	0.0207218	26	drugs
	filgotinib (BRD:BRD-K16803204-001-01-6) 0.00976562μM	0.15186	0.00189892	0.0155037	23	drugs
	ginkgolide-a (BRD:BRD-A95121829-001-08-9) 0.0390625μM	0.149564	0.0019142	0.0409222	28	drugs
	ABT-702 (BRD:BRD-K36021395-300-02-4) 0.0390625μM	0.14885	0.00196319	0.019215	26	drugs
	pirenperone (BRD:BRD-K25224017-001-25-0) 0.0024414μM	0.153347	0.00206245	0.0270239	26	drugs
	desonide (BRD:BRD-K21528677-001-02-8) 9.74689μM	0.0814346	0.00218895	0.155395	28	drugs
	licochalcone-a (BRD:BRD-K26011976-001-01-0) 0.0390625μM	0.145025	0.00229605	0.024685	27	drugs
	levobunolol (BRD:BRD-K31812033-003-11-0) 0.0024414μM	0.152899	0.00230889	0.0349829	23	drugs
	SB-239063 (BRD:BRD-K82091397-001-03-0) 0.00976562μM	0.128183	0.00239819	0.0665347	28	drugs
	dexamethasone-acetate (BRD:BRD-K47635719-001-21-1) 0.00061034μM	0.149793	0.0024189	0.045815	21	drugs
	AZ3146 (BRD:BRD-K59146805-001-03-7) 10μM	0.0732398	0.00268847	0.175155	28	drugs
	dexamethasone-acetate (BRD:BRD-K47635719-001-21-1) 10μM	0.144676	0.00288215	0.0602401	16	drugs
	hyodeoxycholic-acid (BRD:BRD-K44009692-001-02-3) 0.0024414μM	0.141203	0.00296133	0.038474	24	drugs
	chloropyramine (BRD:BRD-K83257731-003-23-5) 2.5μM	0.143308	0.00316929	0.0437517	21	drugs
	vatalanib (BRD:BRD-K70163715-300-05-7) 0.000590328μM	0.133482	0.00319668	0.0416788	27	drugs
	BIBU-1361 (BRD:BRD-K49294207-300-03-8) 0.0024414μM	0.130658	0.00336231	0.0499529	26	drugs
	CGP-37849 (BRD:BRD-A90272038-001-01-7) 0.000610352μM	0.128907	0.00354413	0.0308201	26	drugs
	bentazepam (BRD:BRD-K89490285-001-08-1) 0.000610351μM	0.120613	0.00357613	0.0258418	27	drugs
	mesoridazine (BRD:BRD-A14395271-074-17-8) 0.0390625μM	0.115818	0.00374429	0.0234284	28	drugs
	GSK923295 (BRD:BRD-K89015388-001-01-7) 0.0024414μM	0.131388	0.00377059	0.0430888	24	drugs
	volasertib (BRD:BRD-K69776681-001-03-8) 2.5μM	0.0605449	0.00384965	0.209577	28	drugs
	lasalocid (BRD:BRD-A72711497-236-03-8) 0.0390625μM	0.125268	0.00385677	0.0444312	28	drugs
	thiostrepton (BRD:BRD-K58049875-001-04-7) 2.5μM	0.0908171	0.00397641	0.131463	26	drugs
	1-phenylbiguanide (BRD:BRD-K31491153-003-05-9) 10μM	0.059404	0.00402185	0.21363	23	drugs
	brilliant-green (BRD:BRD-K60348325-065-09-9) 0.625μM	0.056576	0.00408343	0.222768	23	drugs
	sulfasalazine (BRD:BRD-K10670311-001-15-5) 10μM	0.124343	0.00418905	0.0554337	24	drugs
	GW-583340 (BRD:BRD-K79930101-300-03-7) 2.5μM	0.0920323	0.00419042	0.126945	28	drugs
	PKI-179 (BRD:BRD-A28467416-002-01-0) 10μM	0.0648262	0.00423393	0.19665	26	drugs
	WZ8040 (BRD:BRD-K81728688-001-04-4) 10μM	0.0670055	0.00430892	0.190177	28	drugs
	nadifloxacin (BRD:BRD-A24397426-001-10-4) 0.00976562μM	0.138529	0.00431093	0.0739962	11	drugs
	flumethasone (BRD:BRD-K61496577-001-20-2) 0.625μM	0.0886771	0.00452171	0.133367	26	drugs
	tyrphostin-AG-494 (BRD:BRD-K34533029-001-08-5) 0.00976562μM	0.117805	0.00454555	0.0401257	28	drugs
	uracil (BRD:BRD-K80129304-001-08-1) 10μM	0.0890025	0.00458145	0.132502	27	drugs
	flumethasone (BRD:BRD-K61496577-001-20-2) 2.5μM	0.0676665	0.00472129	0.188306	26	drugs
	captamine (BRD:BRD-K81645907-001-01-1) 10μM	0.0562541	0.00475422	0.22364	25	drugs
	CCT128930 (BRD:BRD-K76406695-001-02-9) 0.0390625μM	0.112363	0.00481761	0.0697833	28	drugs
	P276-00 (BRD:BRD-K51791723-003-01-7) 0.15625μM	0.117842	0.00481977	0.0520427	28	drugs
	CYC116 (BRD:BRD-K64866502-001-03-9) 10μM	0.077652	0.00483051	0.160759	25	drugs
	betamethasone-dipropionate (BRD:BRD-K58148589-001-03-6) 0.625μM	0.108019	0.00486474	0.0817028	28	drugs
[truncated: 3,371 more rows]

## Sheet: Matched sensitivities
proteotype	Symbol	EffectSize	PValue	QValue	numCellLines	Assay
LUAD1	MAOA	0.0570662	0.000831671	0.046221	27	CRISPR
	GHDC	0.0389549	0.00580535	0.156212	27	CRISPR
	CBX4	0.0334058	0.0148866	0.216595	27	CRISPR
	SGSH	0.033208	0.0146549	0.219029	27	CRISPR
	Map1s	0.0331051	0.0208563	0.203004	27	CRISPR
	DDX54	0.0321971	0.0109875	0.235752	27	CRISPR
	HMGCL	0.0309798	0.0188561	0.243044	27	CRISPR
	LYAR	0.0307488	0.0160823	0.247328	27	CRISPR
	PRR15L	0.0291514	0.0231095	0.25898	27	CRISPR
	MYO1D	0.0276792	0.014935	0.282336	27	CRISPR
	PBLD	0.0272246	0.0235492	0.286164	27	CRISPR
	OGDH	0.0268604	0.00132803	0.30094	27	CRISPR
	TMEM63A	0.0265766	0.0287086	0.294062	27	CRISPR
	LGMN	0.0263937	0.0360144	0.288689	27	CRISPR
	HSD17B1	0.0263202	0.0218032	0.301186	27	CRISPR
	LMAN2	0.0261194	0.0246482	0.303608	27	CRISPR
	CRIP2	0.0252377	0.0376524	0.308051	27	CRISPR
	PIGM	0.0232637	0.023814	0.340234	27	CRISPR
	PSME3IP1	0.0227246	0.0428118	0.343807	27	CRISPR
	SDHA	0.0226837	0.0270798	0.348223	27	CRISPR
	SEC63	0.0222889	0.00776601	0.35589	27	CRISPR
	DLST	0.0213154	0.0124591	0.366049	27	CRISPR
	CLDN3	0.0199766	0.0474019	0.381093	27	CRISPR
	CBX8	0.0195708	0.0389579	0.384771	27	CRISPR
	IDE	0.0193249	0.0473238	0.388123	27	CRISPR
	RRP15	0.0187192	0.0208001	0.396067	27	CRISPR
	Adamts2	0.0182215	0.0417181	0.404467	27	CRISPR
	BSG	0.0181549	0.0341445	0.404849	27	CRISPR
	MIPEP	0.0133087	0.0152863	0.562306	32	RNAi
	Skap2	0.0132715	0.0055612	0.574648	26	RNAi
	BCAM	0.0110082	0.0208959	0.608876	32	RNAi
LUAD2	WLS	0.104621	0.000195403	0.00484795	17	RNAi
	LGALS3BP	0.0419641	0.00165343	0.0899824	26	RNAi
	MVP	0.033514	0.00437083	0.196566	17	RNAi
	KHDRBS1	0.0323012	0.00169785	0.24037	27	CRISPR
	PFN1	0.0309878	0.00230919	0.23902	26	RNAi
	GTF3C5	0.0290226	0.00503226	0.233878	25	RNAi
	FN3KRP	0.0222535	0.00589044	0.342357	27	CRISPR
	GNA11	0.0216547	0.0151192	0.311439	27	CRISPR
	PRAF2	0.0208344	0.0489398	0.370566	27	CRISPR
	CLIC1	0.0205584	0.019344	0.328083	32	RNAi
	KRT8	0.0197617	0.040873	0.324615	26	RNAi
	ARFGEF1	0.0196465	0.0130454	0.373996	27	CRISPR
	SNX3	0.0195015	0.0164123	0.363711	17	RNAi
	ENO2	0.0173292	0.0331988	0.391796	27	CRISPR
	PCIF1	0.0167895	0.0263884	0.40592	17	RNAi
	LRRC4	0.0155965	0.0416083	0.425233	27	CRISPR
	MMUT	0.0154369	0.0489671	0.419636	26	RNAi
	SPATS2L	0.0146778	0.0335185	0.46078	27	CRISPR
	RPS6KA1	0.0145877	0.0214443	0.472978	27	CRISPR
	DSC2	0.0143219	0.0452104	0.461708	27	CRISPR
	H6PD	0.0130458	0.033281	0.498065	27	CRISPR
	KCTD12	0.0113134	0.0483726	0.529298	27	CRISPR
LUAD3	LMBRD1	0.0343278	0.00151527	0.23856	27	CRISPR
	NRP2	0.0211229	0.0298027	0.367884	32	RNAi
	CENPM	0.0190742	0.00767528	0.420632	17	RNAi
	SLC25A4	0.0177325	0.00943373	0.452108	27	CRISPR
	CHORDC1	0.0164963	0.0120131	0.451071	17	RNAi
	LDLR	0.0149419	0.0366281	0.470643	32	RNAi
	COL6A1	0.0137762	0.0329798	0.490759	32	RNAi
	NF2	0.0130191	0.0372646	0.501259	32	RNAi
	SLC43A3	0.0118916	0.0226902	0.515396	26	RNAi
	DNAAF5	0.0109432	0.00941727	0.610378	27	CRISPR
	DNTTIP2	0.0103118	0.0125938	0.622367	27	CRISPR
	F11R	0.00871751	0.0314479	0.655213	27	CRISPR
	GLS	0.00752595	0.0284318	0.687481	27	CRISPR
	TRIP13	0.00592921	0.0163974	0.725777	27	CRISPR
	TANGO6	0.00575646	0.0272887	0.731336	27	CRISPR
LUSC1	ATAD3A	0.247608	3.32772e-06	0.00243979	7	RNAi
	WDR33	0.203482	0.00271049	0.00309702	8	RNAi
	KRT5	0.153169	0.000175128	0.00423153	8	RNAi
	RPL21	0.13709	1.34579e-05	0.00144217	9	CRISPR
	AIMP1	0.136416	0.000135167	0.00202564	9	CRISPR
	CELF1	0.132541	0.00641755	0.0115849	8	RNAi
	DIDO1	0.132369	0.000180728	0.00254424	9	CRISPR
	SETD1A	0.130254	0.000385627	0.0029403	9	CRISPR
	PRPF6	0.128473	0.0200278	0.00941499	8	RNAi
	PIP5K1A	0.126263	0.00157747	0.00985575	8	RNAi
	G6PD	0.12188	0.00337671	0.012632	8	RNAi
	PRDX2	0.1166	0.0211026	0.0152888	8	RNAi
	FAM170B	0.113369	0.00184402	0.00630057	9	CRISPR
	GANAB	0.112141	0.000303283	0.00748984	8	RNAi
	WDR83	0.108954	0.020367	0.0206373	8	RNAi
	SMU1	0.108132	0.00689665	0.00835055	9	CRISPR
	POLR3F	0.10711	0.0165668	0.00403384	9	CRISPR
	NCBP1	0.102988	0.0362509	0.0155269	8	RNAi
	SART3	0.101873	0.00728263	0.0106842	9	CRISPR
	EIF3H	0.100881	0.0315696	0.0223635	8	RNAi
	SLPI	0.100138	0.00403285	0.00989767	9	CRISPR
	ARL6IP4	0.10001	0.0284875	0.0413819	6	RNAi
	AAR2	0.0992099	0.0168847	0.0104462	9	CRISPR
	NCAPG	0.0990499	0.0124093	0.0441881	6	RNAi
	CCT6A	0.098928	0.0202192	0.00874958	9	CRISPR
	CDC5L	0.0981228	0.0232177	0.0296872	8	RNAi
	NUP35	0.0977927	0.0316894	0.0263479	8	RNAi
	TMX4	0.0976548	0.00121534	0.00695497	9	CRISPR
	SAP30BP	0.0967971	0.0130004	0.0130516	9	CRISPR
	SMC2	0.0958947	0.0254584	0.00785864	9	CRISPR
	CBR3	0.0956887	0.00807035	0.0126137	9	CRISPR
	HSPA4	0.095481	0.0146362	0.0312503	8	RNAi
	TPRKB	0.095156	0.0177619	0.0326153	8	RNAi
	SF1	0.0944459	0.0215547	0.0340069	8	RNAi
	DHPS	0.0930002	0.0489525	0.0137727	8	RNAi
	COPS6	0.0917955	0.0382597	0.0314831	8	RNAi
	TIMELESS	0.0910823	0.0329333	0.0550082	6	RNAi
	PI3	0.0894974	0.0454637	0.0289542	8	RNAi
	STK3	0.0893593	0.0164083	0.0169881	9	CRISPR
	AHNAK2	0.0892161	0.0215702	0.0172211	9	CRISPR
	LSM8	0.0890654	0.0339054	0.00972821	9	CRISPR
	BCAT2	0.0888909	0.023926	0.0168903	9	CRISPR
	WDR35	0.0887324	0.0347472	0.0475123	7	RNAi
	TWISTNB	0.0885566	0.0205932	0.0403203	8	RNAi
	KIFAP3	0.0882209	0.0392361	0.0569784	6	RNAi
	SDCBP	0.0874603	0.0488984	0.0284933	8	RNAi
	PGP	0.0872946	0.0286723	0.0440696	8	RNAi
	EXOSC2	0.0871601	0.0345151	0.0431539	8	RNAi
	SRP14	0.0870069	0.0375933	0.0106116	9	CRISPR
	UPK1B	0.0860364	0.0235727	0.05276	7	RNAi
	LSM4	0.0855085	0.0421378	0.0422066	8	RNAi
	MBD3	0.0853266	0.019347	0.0193914	9	CRISPR
	ANP32B	0.085179	0.048682	0.0355776	8	RNAi
	RPL4	0.0836823	0.0471021	0.0619421	6	RNAi
	FARSA	0.0835855	0.0376285	0.0497741	8	RNAi
	GAPVD1	0.0830983	0.0106723	0.0171827	9	CRISPR
	HARS1	0.0823715	0.0443636	0.0490855	8	RNAi
	SIN3A	0.0819689	0.0494386	0.0447511	8	RNAi
	KRT83	0.0819488	0.0484112	0.0462464	8	RNAi
	EIF2B2	0.0817853	0.0310843	0.022394	9	CRISPR
	SNRPA1	0.0813133	0.037852	0.0208956	9	CRISPR
	MYH14	0.0806265	0.0383171	0.0650047	7	RNAi
	TMBIM1	0.0806145	0.0395798	0.0776914	6	RNAi
	SRSF6	0.0792942	0.0433104	0.0586896	8	RNAi
	OSBPL7	0.0789319	0.0445851	0.0808221	6	RNAi
	NARF	0.07823	0.0436434	0.0616236	8	RNAi
	H2AC20	0.0782188	0.0424182	0.0619067	8	RNAi
	SOGA1	0.0761005	0.047541	0.0239183	9	CRISPR
	SLC9A3R1	0.0745079	0.0379383	0.029547	9	CRISPR
	OPA3	0.0710853	0.0446294	0.033585	9	CRISPR
	PRKAR1B	0.0673437	0.0485143	0.0384918	9	CRISPR
	UBE2E3	0.136939	0.00109649	0.00783968	8	RNAi
LUSC2	HNRNPD	0.188634	0.000409995	0.00447098	8	RNAi
	S100A8	0.178759	5.9192e-07	0.000633002	9	CRISPR
	RUVBL2	0.171034	6.73733e-05	0.00147808	9	CRISPR
	RNF214	0.167655	0.0017819	0.0165086	6	RNAi
	RFX1	0.151122	0.000562365	0.00285187	9	CRISPR
	ERI3	0.147932	0.00415129	0.0217564	6	RNAi
	LYPD3	0.144902	0.0109831	0.0238868	6	RNAi
	RPS11	0.142568	0.0144138	0.0120335	8	RNAi
	TCP1	0.139908	0.00904168	0.0134064	8	RNAi
	SNU13	0.136762	0.0153013	0.013977	8	RNAi
	ACP1	0.132863	0.00485495	0.0130123	8	RNAi
	H1-2	0.131561	0.000917999	0.00417776	9	CRISPR
	UGGT1	0.1285	0.0175945	0.0168642	8	RNAi
	MLLT1	0.123223	0.00994262	0.0175658	8	RNAi
	VPS51	0.120999	0.0174406	0.00622426	9	CRISPR
	RUVBL1	0.117549	0.039637	0.00888124	8	RNAi
	SND1	0.116551	0.0204804	0.0279589	7	RNAi
	YEATS4	0.116181	0.00520176	0.0156875	8	RNAi
	PAICS	0.11523	0.0194565	0.0226806	8	RNAi
	OSBP	0.114632	0.00298607	0.0182273	7	RNAi
	ARCN1	0.111432	0.0364234	0.0201092	8	RNAi
	DCAF13	0.109506	1.73595e-06	0.00106699	9	CRISPR
	IMPA1	0.109392	0.0248168	0.0260609	8	RNAi
	NSUN2	0.10593	0.000692943	0.0126678	7	RNAi
	POLR2E	0.102929	0.0458997	0.0224527	8	RNAi
	KRT16	0.102399	0.0104017	0.0229979	8	RNAi
	EXOSC1	0.101715	0.0319637	0.00902307	9	CRISPR
	HNRNPDL	0.0999738	0.0252885	0.0112543	9	CRISPR
	MAGI1	0.0992499	0.0226443	0.0118998	9	CRISPR
	GLYR1	0.0937834	0.00977306	0.0121336	9	CRISPR
	GNL2	0.0937214	0.00970048	0.0121367	9	CRISPR
	RRS1	0.0907415	0.0338165	0.0141205	9	CRISPR
	GTPBP4	0.0893952	0.0476484	0.0425342	8	RNAi
	SRP72	0.0862909	0.00721713	0.0120577	9	CRISPR
	YRDC	0.0817858	0.0266375	0.0653254	6	RNAi
	HNRNPAB	0.0817376	0.0495805	0.0161408	9	CRISPR
	CPSF3	0.0811821	0.0265648	0.0193614	9	CRISPR
	PPME1	0.0798352	0.046282	0.0560425	8	RNAi
	KMT2A	0.0795217	0.0319283	0.0502868	8	RNAi
	GAR1	0.0782273	0.00767589	0.0136314	9	CRISPR
	PSIP1	0.0780712	0.0405011	0.0216451	9	CRISPR
	ANXA2	0.0774754	0.035145	0.0221548	9	CRISPR
	EPM2AIP1	0.0713075	0.0456845	0.0269528	9	CRISPR
	NFATC2IP	0.0711622	0.0388144	0.0266518	9	CRISPR
	PDIA2	0.0660333	0.018316	0.0223853	9	CRISPR

## Sheet: Pathways enriched
proteotype	geneSet	description	size	overlap	expect	enrichmentRatio	pValue	FDR	userId
LUAD1	hsa00020	Citrate cycle (TCA cycle)	30	3	0.0536377	55.9308	1.7633e-05	0.00574837	OGDH;SDHA;DLST
LUSC1	hsa03040	Spliceosome	133	7	0.585339	11.9589	1.34475e-06	0.000438388	PRPF6;NCBP1;CDC5L;LSM8;LSM4;SNRPA1;SRSF6
LUSC2	hsa03008	Ribosome biogenesis in eukaryotes	81	4	0.222803	17.9531	6.04684e-05	0.0197127	SNU13;GNL2;GTPBP4;GAR1
