# Supplementary material for: Integrative analysis of non-small cell lung cancer patient-derived xenografts identifies distinct proteotypes associated with patient outcomes
Source: Nat Commun. 2022 Apr 5;13:1811. doi: 10.1038/s41467-022-29444-9 (PMC8983714; doi:10.1038/s41467-022-29444-9)
Supplement: Supplementary file 9 — Source Data [file 41467_2022_29444_MOESM9_ESM.xlsx]

## Sheet: Fig 7D raw data PHLC134
Day 0 Start of treatment	Afatinib					Control
Day	mouse 1	mouse 2	mouse 3	mouse 4	mouse 5	mouse 1	mouse 2	mouse 3	mouse 4
-7	85.173	37.314	110.778	59.467	55.377	67.819	86.066	132.696	32.681
-1	277.494	146.061	456.18	239.132	170.081	235.494	292.492	349.521	130.365
2	300.448	180.387	497.048	266.884	207.237	561.661	631.945	558.174	195.68
6	128.673	88.528	362.379	130.188	125.424	631.514	716.121	817.16	365.3
8	128.151	48.649	137.581	67.069	51.31	784.382	959.11	1006.48	370.569
10	65.272	21.292	104.278	36.399	38.572
14	31.312	10.48	34.868	26.583	22.13
17	23.72	11.7	27.027	23.814	23.066
20	13.859	6.985	32.242	17.931	19.342

## Sheet: SFig 7D raw data PHLC200
PDX PHLC200
Day 0 is start of treatment	BGJ398						Control
Day	mouse 1	mouse 2	mouse 3	mouse 4	mouse 5	mouse 6	mouse 1	mouse 2	mouse 3	mouse 4	mouse 5	mouse 6
-27	68.9714	46.1322	51.4683	56.1361	51.8191	53.2901	48.5116	41.3552	57.386	53.9618	50.7389	55.4954
-21	53.9872	43.6864	59.9146	53.3294	76.9799	51.477	41.8421	49.8464	59.8102	58.7129	34.8818	61.9748
-14	63.032	48.7659	49.4776	47.8025	48.0979	62.3733	45.7982	46.9132	54.7816	61.0425	58.2193	41.8919
-7	75.4444	80.1728	82.9095	86.4991	101.154	103.081	82.9022	77.8148	86.0405	96.129	88.079	70.8065
0	133.881	126.969	158.49	135.638	185.301	152.141	142.161	131.726	149.071	158.945	132.665	165.673
3	130.009	164.186	203.367	174.771	174.767	181.604	173.573	160.359	167.089	186.847	163.405	156.801
7	169.144	195.509	230.211	147.822	283.316	236.585	248.94	203.301	227.76	285.877	176.334	240.646
10	213.712	227.432	356.185	124.499	353.712	271.565	325.68	386.438	223.979	437.304	256.32	297.76
14	304.548	307.432	395.954	263.657	456.589	419.424	390.363	483.36	379.791	524.182	289.767
17	314.483	500.925	404.608	289.396	559.251	575.905	497.519	646.679	438.75	492.907	391.924
21	607.382	609.948	666.001	375.243	761.955	765.173	756.156	683.014	477.347	823.672	533.037
24	522.157	845.672	813.064	502.12	807.274	896.888	738.165	784.388	968.324	1179.5	699.739

## Sheet: SFig 7E raw data PHLC274
PDX PHLC274
Day 0 is start of treatment	Control						BGJ398
Day	mouse 1	mouse 2	mouse 3	mouse 4	mouse 5	mouse 6	mouse 1	mouse 2	mouse 3	mouse 4	mouse 5	mouse 6
-26	46.6318	69.5833	55.513	46.5735	59.9531	56.5337	58.5809	53.1781	55.5885	53.985	51.4683	48.3944
-19	49.8873	97.6658	73.2024	88.4303	94.9079	71.8292	67.5392	87.5116	67.4825	65.2111	80.6586	76.8424
-13	85.9594	122.225	93.4673	101.92	83.7366	88.745	100.272	111.878	91.6209	82.3685	100.672	107.251
-5	113.645	124.706	118.841	154.673	144.819	123.873	183.542	154.199	99.5338	146.118	112.525	93.0692
-1	208.146	154.982	154.691	170.064	202.17	167.762	164.275	166.138	187.558	217.892	180.451	146.524
0	208.146	154.982	154.691	170.064	202.17	167.762	164.275	166.138	187.558	217.892	180.451	146.524
2	248.769	177.763	185.942	256.201	172.184	178.458	240.433	213.778	179.179	228.075	198.117	191.135
6	258.758	276.203	262.585	289.584	324.548	286.558	295.713	255.408	332.336	317.531	306.13	183.992
9	458.991	307.001	244.293	360.538	360.782	363.977	428.507	388.815	307.495	350.817	271.64	297.324
13	597.112	475.807	421.792	602.613	468.281	452.161	539.85	456.588	403.571	404.796	411.862	418.214
16	876.204	513.036	550.042	680.895	520.342	608.746	564.943	513.985	497.699	472.199	391.655	398.347
20	1040.69	632.76	662.534	859.414	575.733	625.736	775.214	736.037	613.024	610.474	391.227	547.427
23	1267.08	865.74	686.827	1019.78	848.791	828.415	855.609	790.351	777.034	696.764	582.119	596.359
27	2123.48	932.816	1258.94	1565.36	1296.45	1349.01	1113.85	1050.32	980.458	851.53	1158.26	886.935

## Sheet: SFig 7F raw data PHLC299
PDX PHLC299
Day 0 is start of treatment	BGJ398						Control
Day	mouse 1	mouse 2	mouse 3	mouse 4	mouse 5	mouse 6	mouse 1	mouse 2	mouse 3	mouse 4	mouse 5	mouse 6
-35	43.8312	48.7329	40.1016	64.6077	71.1426	48.7633	60.3023	60.1757	60.0073	62.4039	51.2599	55.5952
-28	66.1645	55.1419	66.0593	61.6829	63.7446	58.0989	49.2862	64.2703	48.9854	56.8293	47.1151	67.4472
-21	64.9264	59.4248	49.7788	41.2901	45.7664	56.502	52.5447	70.5187	62.8253	50.0841	58.0759	54.6618
-14	66.8387	76.31	50.1475	50.6147	66.1381	64.8684	60.1538	78.8581	46.5185	55.1182	55.7723	69.0422
-7	140.574	112.055	101.828	48.3831	80.3297	117.808	74.9972	125.696	105.538	95.234	64.7533	90.8285
0	198.29	173.97	168.24	108.862	107.535	197.569	92.0205	192.096	174.796	206.143	126.686	156.85
3	223.991	206.952	244.14	135.861	167.619	299.022	119.068	202.987	194.837	208.572	168.295	162.369
7	246.54	291.192	336.286	150.851	179.214	267.684	194.098	355.389	243.758	284.631	279.517	335.85
11	454.587	299.459	377.848	199.737	272.81	370.624	223.098	394.524	501.989	396.176	325.966	320.938
14	441.868	305.388	489.365	270.032	375.705	408.619	264.764	465.646	441.158	416.916	469.382	476.809
17	466.313	353.354	482.712	341.893	383.473	440.858	277.964	530.16	523.631	488.983	486.443	603.828
21	713.775	397.69	591.985	467.181	407.773	497.683	339.318	680.904	532.106	623.937	647.432	736.793

## Sheet: SFig 7G raw data PHLC321
PDX PHLC321
Day 0 is start of treatment	Control						BGJ698
Day	mouse 1	mouse 2	mouse 3	mouse 4	mouse 5	mouse 6	mouse 1	mouse 2	mouse 3	mouse 4	mouse 5	mouse 6
-25	64.9376	57.9672	62.5272	72.6951	64.8646	70.5754	56.5162	75.7877	67.99	68.4367	44.779	68.1576
-17	67.7669	73.0508	77.8542	105.341	82.7973	77.6722	75.4717	76.8231	102.72	72.28	58.8073	65.7537
-10	65.3908	69.3326	109.097	59.6223	110.72	79.281	63.9902	75.6166	153.381	109.521	60.1827	93.363
-3	98.3277	106.755	129.411	139.837	265.448	146.574	154.255	89.7722	242.651	230.064	101.444	135.754
0	98.4876	139.419	151.225	200.65	345.376	183.632	175.227	129.019	301.493	275.526	84.811	156.184
4	153.302	339.386	303.714	304.68	511.745	270.612	277.991	180.259	479.959	341.388	193.506	148.408
7	224.795	300.899	373.551	483.346	811.52	322.853	332.781	207.723	407.684	407.694	164.14	246.531
11	262.118	382.433	520.328	681.334	1013.33	470.27	623.827	329.612	626.168	468.363	235.354	271.284
14	355.731	513.555	517.606	648.983	1272.26	599.394	676.047	455.731	808.429	509.4	201.23	329.766
18	472.25	639.52	867.881		1503.07	739.999	985.786	523.187	1202.7	696.738	256.264	373.514
22	558.61	859.081	893.35			856.485	984.696	606.165	1196.6	1008.39	372.915	428.542
26	558.469	1059.13	1261.14			1265.08	973.506	859.483	1621.9	1180.2	389.434	659.243
28	510.461	998.204	1432.31			1380.16		973.01		1079.31	508.133	745.461
31	693.58	1256.37	1758.89			1641.59		1072.63		1349.51	511.446	763.935
